# Supplementary material for: Transcriptional Differences between Diapausing and Non-Diapausing D. montana Females Reared under the Same Photoperiod and Temperature
Source: PLoS One. 2016 Aug 29;11(8):e0161852. doi: 10.1371/journal.pone.0161852 (PMC5003386; doi:10.1371/journal.pone.0161852)
Supplement: S1 File — Table A. Cluster 1 DNA replication. Table B. Cluster 2 Actin binding. Table C. Cluster 3 Helicase activity. Table D. Cluster 4 Nucleotide binding. Table E. Cluster 5 Protein transporter activity. Table F. Cluster 6 Nuclear chromosome. Table G. Cluster 7 Oxidative stress. Table H. Cluster 8 Metal binding. Table I. Cluster 9 Maternal tudor protein. Table J. Cluster 10 Glycolysis. Table K. Cluster 11 DNA replication. Table L. Cluster 12 DNA polymerase. Table M. Cluster 13 Fatty acid biosynthesis. Table N. Cluster 14 DNA packing. Table O. Cluster 15 Metal ion binding. (ZIP) [file pone.0161852.s001.zip › O_Table.xlsx]

## Sheet: Upregulated
Gene ID	Gene Name	Dmel orthologs	Species	log2FoldChange	pval	padj	low_exp_ov	moderate_exp_ov	high_exp_ov	vhigh_exp_ov
XP_002053731	Dvir_GJ23187	CG4467	Drosophila virilis	2.86659	1.86151e-07	3.38048e-06	no	no	no	no
XP_002059020	Dvir_GJ15346	CG6910	Drosophila virilis	2.84624	3.04501e-08	7.06094e-07	no	no	no	no
XP_002051441	Dvir_GJ15691	CG11321	Drosophila virilis	2.74894	1.61189e-08	4.12009e-07	no	no	no	no
XP_002059889	Alkaline phosphatase	CG3264 , CG3290	Drosophila virilis	2.63155	4.60946e-08	1.00895e-06	no	no	no	no
XP_002048352	Dvir_GJ11399	Cyp312a1	Drosophila virilis	2.58044	7.18415e-06	7.83782e-05	no	no	no	no
XP_002052980	Dvir_GJ23585	CG18673	Drosophila virilis	2.5315	4.96111e-08	1.07388e-06	no	no	no	no
XP_002053763	Dvir_GJ23166	Desat1	Drosophila virilis	2.50717	1.64196e-14	2.25932e-12	yes	yes	yes	no
XP_002051407	Dvir\GJ12419	CG8677	Drosophila virilis	2.4864	4.6428e-18	1.42174e-15	yes	yes	yes	no
XP_002076130	Dsim_GD11982	pgant5	Drosophila simulans	2.4658	1.60695e-13	1.64863e-11	yes	yes	no	no
XP_002053765	Dvir_GJ23165	Desat2	Drosophila virilis	2.39737	1.35727e-17	3.53286e-15	no	no	no	no
FBgn0203221	Dvir_GJ16036	br	Drosophila virilis	2.33414	5.33169e-10	2.15162e-08	no	no	no	no
XP_002051387	Dvir_GJ12525	Gal	Drosophila virilis	2.31886	1.59013e-13	1.6392e-11	no	no	no	no
XP_001978374	Dere_GG17719	Pkcdelta	Drosophila erecta	2.3136	6.77849e-07	1.03736e-05	no	no	no	no
XP_002055854	Dvir_GJ10614	Gycalpha99B	Drosophila virilis	2.28986	1.01591e-06	1.45559e-05	no	no	no	no
XP_002049656	Dvir_GJ20632	Mal-A1	Drosophila virilis	2.28775	5.43845e-17	1.2583e-14	no	no	no	no
XP_002070550	Dwil_GK10969	slo	Drosophila willistoni	2.26843	3.28752e-07	5.54458e-06	no	no	no	no
XP_002052427	Dvir_GJ21736	CG3523	Drosophila virilis	2.26577	2.9076e-16	5.64849e-14	yes	yes	no	no
BT100056	dumpy	dumpy	Drosophila melanogaster	2.217	1.52006e-06	2.0652e-05	no	no	no	no
FBgn0203578	Dvir_GJ16394	CG31612	Drosophila virilis	2.20219	3.63702e-11	2.08445e-09	yes	no	no	no
XP_002035602	Dsec_GM13828	ple	Drosophila sechellia	2.19397	9.50201e-06	9.92295e-05	no	no	no	no
XP_002053679	Dvir_GJ23219	Sodh-2 , Sodh-1	Drosophila virilis	2.17816	1.18021e-14	1.66805e-12	yes	no	no	no
XP_002049664	Dvir_GJ21717	Mal-A8	Drosophila virilis	2.13943	4.62802e-14	5.49643e-12	no	no	no	no
XP_002049655	Dvir_GJ21711	Cyp4e1 , Cyp4e2 , Cyp4e3	Drosophila virilis	2.13324	1.21202e-09	4.35381e-08	no	no	no	no
AAF24501	Thrombospondin	Thrombospondin	Drosophila melanogaster	2.12629	5.88327e-08	1.24501e-06	no	no	no	no
XP_002049662	Dvir_GJ21716	Mal-A6	Drosophila virilis	2.11276	7.27185e-14	8.17037e-12	no	no	no	no
FBgn0205607	Dvir_GJ18448	Zasp52 , CG15894	Drosophila virilis	2.10663	1.40795e-11	8.97495e-10	yes	no	no	no
XP_002051246	Dvir\salm	salm	Drosophila virilis	2.09055	7.69397e-07	1.15373e-05	no	no	no	no
XP_002048985	Dvir_GJ21015	inaC	Drosophila virilis	2.08358	2.459e-13	2.41531e-11	no	no	no	no
XP_002059439	Dvir_GJ18733	CG13442	Drosophila virilis	2.06551	1.55573e-11	9.83671e-10	no	no	no	no
BAA41471	Ryanodine receptor 44F	Ryanodine receptor 44F	Drosophila melanogaster	2.05572	4.01581e-09	1.24934e-07	no	no	no	no
XP_002054730	Dvir_GJ22645	CG13830	Drosophila virilis	2.03546	1.18059e-06	1.65585e-05	no	no	no	no
NP_001097895	Dmel_CG31140	Dmel_CG31140	Drosophila melanogaster	2.02892	4.45883e-07	7.25877e-06	no	no	no	no
XP_001984446	Dgri_GH16462	Blimp-1	Drosophila grimshawi	2.01344	1.00181e-09	3.72076e-08	no	no	no	no
XP_002050484	Dvir_GJ20178	Cyp6a2	Drosophila virilis	2.00664	2.66218e-10	1.16788e-08	no	no	no	no
XP_002056254	Dvir_GJ10840	PKD	Drosophila virilis	2.0024	1.99957e-08	4.90241e-07	no	no	no	no
XP_002001634	Dmoj_GI15842	pgant2	Drosophila mojavensis	1.98865	4.95812e-09	1.50356e-07	no	no	no	no
XP_002056213	Dvir_GJ10812	CG10126	Drosophila virilis	1.9872	5.57711e-08	1.19243e-06	no	no	no	no
XP_002057587	Dvir_GJ18020	noc	Drosophila virilis	1.98392	3.36265e-12	2.5882e-10	no	no	no	no
XP_002049061	Dvir_GJ20964	Pmm45A	Drosophila virilis	1.97976	6.24932e-10	2.44608e-08	yes	yes	yes	no
XP_002059751	Dvir_GJ18433	unc-13	Drosophila virilis	1.96908	3.12204e-07	5.30559e-06	yes	yes	no	no
XP_002056215	Dvir_GJ10815	CG31345	Drosophila virilis	1.95912	6.69113e-12	4.69657e-10	no	no	no	no
XP_002056100	Dvir_GJ10410	CG9747	Drosophila virilis	1.95384	5.00978e-12	3.62223e-10	yes	no	no	no
XP_001983207	Dgri_GH15712	Eip63F-1	Drosophila grimshawi	1.95275	1.48915e-07	2.79025e-06	no	no	no	no
AAL39704	Dmel_CG2999	Dmel_CG2999	Drosophila melanogaster	1.95155	2.78391e-06	3.48939e-05	yes	yes	no	no
XP_002054476	Dvir_GJ22785	CG31414	Drosophila virilis	1.93912	2.18257e-06	2.83579e-05	no	no	no	no
XP_002058699	Dvir_GJ14566	Cyp6d5	Drosophila virilis	1.91598	2.54909e-06	3.24696e-05	no	no	no	no
XP_002059055	Dvir_GJ15366	Tsf1	Drosophila virilis	1.90441	3.92619e-06	4.66291e-05	no	no	no	no
XP_002053079	Dvir_GJ23534	Cyp12a5 , Cyp12a4	Drosophila virilis	1.90074	1.90021e-11	1.18233e-09	no	no	no	no
XP_002049660	Dvir_GJ21713	Mal-A4	Drosophila virilis	1.89277	1.31717e-11	8.48287e-10	no	no	no	no
ADF87561	Dvir_GJ22255	Cyp301a1	Drosophila virilis	1.88799	3.9132e-06	4.65456e-05	no	no	no	no
XP_002050587	Dvir_GJ22234	Gpo-1	Drosophila virilis	1.88511	6.08346e-12	4.30877e-10	yes	no	no	no
XP_002050959	Dvir_GJ22437	Cht8	Drosophila virilis	1.87785	3.32942e-07	5.60314e-06	no	no	no	no
FBgn0207066	Dvir_GJ19924	abba	Drosophila virilis	1.87359	6.60962e-06	7.29253e-05	no	no	no	no
XP_002056282	Dvir_GJ10314	CG18522	Drosophila virilis	1.86001	4.2092e-09	1.30302e-07	yes	no	no	no
ACY70524	Dvir_GJ19746	zfh2	Drosophila virilis	1.85563	1.76565e-06	2.34315e-05	no	no	no	no
XP_002055814	Dvir_GJ10563	Irc	Drosophila virilis	1.81766	1.18004e-07	2.26681e-06	yes	yes	no	no
XP_002056023	Dvir_GJ10710	sda	Drosophila virilis	1.81334	2.63984e-08	6.26086e-07	no	no	no	no
XP_002052255	Dvir_GJ22649	Idgf3	Drosophila virilis	1.79875	3.45734e-09	1.09412e-07	no	no	no	no
ADJ93826	Calcium activated protein for secretion	Calcium activated protein for secretion	Drosophila melanogaster	1.79768	1.7807e-09	6.15544e-08	no	no	no	no
XP_002049330	Dvir_GJ21527	Cbp53E	Drosophila virilis	1.78614	1.78129e-08	4.49059e-07	no	no	no	no
FBgn0200866	Dvir_GJ13645	Mocs1	Drosophila virilis	1.78313	9.23862e-06	9.7063e-05	yes	yes	no	no
XP_002053840	Dvir_GJ23123	Irk2	Drosophila virilis	1.77936	7.46093e-07	1.12309e-05	no	no	no	no
XP_002053194	Dvir_GJ23475	CG11902	Drosophila virilis	1.77633	3.03004e-10	1.30363e-08	yes	yes	no	no
XP_002050487	Dvir_GJ22180	SdhB	Drosophila virilis	1.77448	3.71085e-11	2.11512e-09	yes	yes	yes	yes
XP_002049543	Dvir_GJ21650	CG9172	Drosophila virilis	1.76649	2.67423e-10	1.17152e-08	yes	yes	no	no
XM_002051696	Ubiquinol-cytochrome c reductase iron-sulfur subunit	RFeSP	Drosophila virilis	1.76446	8.15851e-10	3.1077e-08	yes	yes	no	no
XP_002050339	Dvir_GJ22104	CG43340	Drosophila virilis	1.74544	8.9988e-08	1.8134e-06	yes	no	no	no
XP_002054911	Dvir_GJ19079	NnaD	Drosophila virilis	1.74353	1.34549e-08	3.54652e-07	no	no	no	no
XP_002049670	Dvir_GJ21721	Cyp6a17 , Cyp6a23	Drosophila virilis	1.73529	5.76275e-10	2.29299e-08	yes	no	no	no
XP_002049667	Dvir\GJ21718	Cyp6a14	Drosophila virilis	1.72527	6.3612e-07	9.82356e-06	no	no	no	no
XP_002054815	Dvir_GJ24648	CG10219	Drosophila virilis	1.72489	2.69271e-09	8.782e-08	yes	yes	no	no
XP_002046696	Dvir_GJ12337	Reg-2	Drosophila virilis	1.72369	9.7206e-08	1.92899e-06	no	no	no	no
XP_001992748	Dgri_GH24046	CG1998	Drosophila grimshawi	1.71253	6.89314e-07	1.04977e-05	no	no	no	no
NP_648933	Limpet	Limpet	Drosophila melanogaster	1.71151	1.92855e-07	3.49208e-06	no	no	no	no
XP_002049673	Dvir_GJ20624	Cyp6a9 , Cyp6a21	Drosophila virilis	1.69777	2.6296e-09	8.59442e-08	yes	no	no	no
NP_727460	Putative sodium-dependent multivitamin transporter	Putative sodium-dependent multivitamin transporter	Drosophila melanogaster	1.68887	4.11107e-09	1.27771e-07	no	no	no	no
XP_002051400	Dvir_GJ15486	Tsp	Drosophila virilis	1.67301	4.71273e-07	7.61217e-06	no	no	no	no
FBgn0209078	Dvir_GJ21963	Roc2	Drosophila virilis	1.66049	3.52465e-09	1.11092e-07	yes	yes	no	no
XP_002059731	Dvir_GJ14990	CG31999	Drosophila virilis	1.65558	1.52286e-08	3.91493e-07	no	no	no	no
XP_002051675	Dvir_GJ11036	CG9932	Drosophila virilis	1.64809	1.80978e-08	4.54086e-07	yes	no	no	no
FBgn0067464	Dvir_GJ21908	TpnC41C	Drosophila virilis	1.6459	9.26017e-08	1.85888e-06	no	no	no	no
XP_002053900	Dvir_GJ24133	CG6074	Drosophila virilis	1.64313	4.0997e-07	6.73969e-06	no	no	no	no
XP_002052817	Dvir_GJ19792	Cyp310a1	Drosophila virilis	1.63058	2.77909e-07	4.79584e-06	no	no	no	no
XP_002067054	Dwil_GK24229	CAH1	Drosophila willistoni	1.6259	8.59696e-06	9.13808e-05	no	no	no	no
ADX35912	Henna	Henna	Drosophila melanogaster	1.62546	3.29092e-08	7.51402e-07	no	no	no	no
XP_002055424	Dvir_GJ18796	CG4301	Drosophila virilis	1.61912	2.44044e-06	3.13305e-05	no	no	no	no
XP_002052994	Dvir_GJ23635	CG18473	Drosophila virilis	1.6022	2.41723e-08	5.80785e-07	no	no	no	no
XP_002054648	Dvir_GJ22693	Mlp84B	Drosophila virilis	1.59681	5.88751e-09	1.74806e-07	no	no	no	no
FBgn0210053	Dvir_GJ22950	Syp	Drosophila virilis	1.5954	2.41299e-08	5.80214e-07	no	no	no	no
XP_002049658	Dvir_GJ21712	Mal-A2	Drosophila virilis	1.58519	1.59435e-09	5.57665e-08	no	no	no	no
XP_002006690	Dmoj\GI18447	shot	Drosophila mojavensis	1.57539	2.81685e-08	6.61536e-07	yes	no	no	no
XP_002050323	Dvir_GJ22097	Cyp4p3 , Cyp4p1 , Cyp4p2	Drosophila virilis	1.56678	2.11203e-07	3.77614e-06	no	no	no	no
XP_001989630	Dgri_GH18692	CG14062	Drosophila grimshawi	1.55544	1.10185e-06	1.55534e-05	no	no	no	no
ACY70482	Dvir_GJ14558	CG33521	Drosophila virilis	1.54956	1.77827e-08	4.48662e-07	no	no	no	no
XP_002056260	Dvir_GJ10322	CG3731	Drosophila virilis	1.54678	1.50672e-08	3.89591e-07	yes	yes	yes	yes
P07207	Notch	Notch	Drosophila melanogaster	1.54241	6.85298e-07	1.04569e-05	yes	no	no	no
XP_002009979	Dmoj_GI14944	CG8909	Drosophila mojavensis	1.53633	6.36558e-07	9.82356e-06	no	no	no	no
XP_002046949	Dvir_GJ13163	CG4769	Drosophila virilis	1.53215	3.36417e-08	7.66448e-07	yes	yes	yes	no
XP_002060296	Dvir_GJ16052	Cyp4d20	Drosophila virilis	1.52905	2.78176e-06	3.48809e-05	no	no	no	no
FBgn0002789	Muscle protein 20	Muscle protein 20	Drosophila melanogaster	1.4883	1.77657e-07	3.25652e-06	yes	yes	no	no
XP_002060128	Dvir_GJ18517	CG2681	Drosophila virilis	1.47864	1.51648e-07	2.83297e-06	no	no	no	no
XP_002056485	Dvir_GJ10975	CG5028	Drosophila virilis	1.47446	1.32535e-07	2.51046e-06	yes	yes	yes	no
AAA80662	Cytochrome P450-4g1	Cytochrome P450-4g1	Drosophila melanogaster	1.46027	4.31087e-08	9.54289e-07	yes	yes	yes	no
XP_002053023	Dvir_GJ23651	tok	Drosophila virilis	1.45638	8.74387e-07	1.27624e-05	no	no	no	no
XP_002056373	Dvir_GJ10912	ND23	Drosophila virilis	1.45419	1.06892e-07	2.08674e-06	yes	yes	yes	no
XP_002047113	Dvir_GJ13250	CalpB	Drosophila virilis	1.43292	6.11759e-07	9.50189e-06	yes	yes	no	no
XP_002052242	Enolase	Eno	Drosophila virilis	1.4277	1.14075e-07	2.19812e-06	yes	yes	yes	yes
XP_002049195	Dvir_GJ21450	CG30431	Drosophila virilis	1.41341	3.03107e-06	3.75548e-05	no	no	no	no
XP_002056888	NADH-ubiquinone oxidoreductase 75 kDa subunit	ND75	Drosophila virilis	1.41067	3.74297e-07	6.2055e-06	yes	yes	no	no
XP_002053810	Dvir_GJ24090	CG6439	Drosophila virilis	1.38527	4.10289e-07	6.74139e-06	yes	yes	yes	no
XP_002052256	Dvir_GJ22638	Idgf2	Drosophila virilis	1.38314	6.26345e-06	6.95234e-05	yes	yes	no	no
NM_001201832	Sodium/potassium/calcium exchanger Nckx30C	Sodium/potassium/calcium exchanger Nckx30C	Drosophila melanogaster	1.36649	1.22012e-06	1.70391e-05	no	no	no	no
XP_002057834	Dvir_GJ17881	CG9314	Drosophila virilis	1.36256	6.63371e-07	1.0172e-05	no	no	no	no
XP_002059542	Dvir_GJ14828	CG3097	Drosophila virilis	1.36114	2.00389e-07	3.59927e-06	no	no	no	no
XP_002052428	Dvir_GJ21725	v(2)k05816	Drosophila virilis	1.35672	2.01018e-06	2.63704e-05	no	no	no	no
XP_002055261	Dvir_GJ18889	Hexo2	Drosophila virilis	1.35191	3.13398e-06	3.86306e-05	yes	yes	no	no
ACY70494	Dvir_GJ15551	Cals	Drosophila virilis	1.34689	1.04184e-06	1.48187e-05	yes	no	no	no
XP_002011266	Dmoj_GI16435	l(1)G0156 , CG32026	Drosophila mojavensis	1.32049	6.05526e-07	9.41444e-06	yes	yes	yes	yes
FBgn0203166	Dvir_GJ15981	Cyp4g1	Drosophila virilis	1.31662	8.76144e-06	9.28932e-05	yes	yes	yes	no
XP_002053277	Dvir_GJ23428	CG5270	Drosophila virilis	1.2829	7.53935e-07	1.13272e-05	yes	yes	no	no
XP_002000708	Pyruvate kinase	PyK	Drosophila mojavensis	1.26035	3.23344e-06	3.96082e-05	yes	yes	no	no
XP_002005831	Dmoj_GI18865	enok	Drosophila mojavensis	1.25698	4.01558e-06	4.74921e-05	yes	yes	no	no
XP_002054464	Dvir_GJ22793	Dip-C	Drosophila virilis	1.25043	6.96695e-06	7.63973e-05	yes	yes	no	no
XP_002053265	Dvir_GJ23436	CG9836	Drosophila virilis	1.2425	2.73052e-06	3.43917e-05	yes	yes	yes	no

## Sheet: Downregulated
Gene ID	Gene Name	Dmel orthologs	Species	log2FoldChange	pval	padj	low_exp_ov	moderate_exp_ov	high_exp_ov	vhigh_exp_ov
XP_002055642	Dvir_GJ19472	Phf7	Drosophila virilis	4.20521	1.57069e-13	1.62452e-11	yes	yes	yes	no
XP_002056765	Dvir_GJ11112	Pxt	Drosophila virilis	4.0996	1.4185e-36	3.69225e-33	yes	yes	yes	yes
XP_002053075	nanos	nos	Drosophila virilis	3.99027	6.38031e-37	1.81172e-33	yes	yes	yes	yes
XP_002055588	Dvir_GJ18701	fs(1)Ya	Drosophila virilis	3.52937	3.88158e-19	1.37774e-16	yes	yes	yes	yes
FBgn0211140	Dvir_GJ24053	Ir	Drosophila virilis	3.33993	1.02049e-12	8.92855e-11	yes	no	no	no
XP_002004916	Dmoj\GI20178		Drosophila mojavensis	3.31991	1.28727e-27	1.29703e-24	NA	NA	NA	NA
XP_002054737	Dvir_GJ22642	CG31457	Drosophila virilis	3.31168	3.55637e-15	5.52652e-13	yes	yes	no	no
XP_002057035	Dvir_GJ16570	dah	Drosophila virilis	3.31055	4.13335e-10	1.71455e-08	yes	yes	yes	no
XP_002050926	Dvir_GJ19929	nopo	Drosophila virilis	3.29575	1.03497e-08	2.84572e-07	yes	yes	no	no
XP_002052475	Dvir_GJ21390	CG11329	Drosophila virilis	3.0634	9.45143e-14	1.02505e-11	yes	yes	no	no
XP_002055132	Dvir_GJ19204	CBP	Drosophila virilis	3.02553	5.63627e-16	1.04791e-13	yes	yes	yes	yes
FBgn0207272	Dvir_GJ20132	lola	Drosophila virilis	2.87601	1.48449e-23	9.65999e-21	yes	yes	yes	yes
XP_002054860	Dvir_GJ22566	CG31441	Drosophila virilis	2.78166	1.33591e-10	6.32229e-09	yes	yes	no	no
XP_002049578	Dvir_GJ21669	Pcl	Drosophila virilis	2.743	2.28183e-13	2.26264e-11	yes	yes	yes	no
XP_002054736	Dvir_GJ22643	CG31365	Drosophila virilis	2.72548	5.05356e-07	8.06993e-06	yes	yes	yes	no
XP_002059940	Dvir_GJ14961	Su(var)2-10	Drosophila virilis	2.68359	1.4013e-19	5.31363e-17	yes	yes	yes	yes
XP_001990700	Dgri_GH18113	CG4820	Drosophila grimshawi	2.65987	1.84842e-20	7.80209e-18	yes	no	no	no
XP_002049846	Dvir_GJ21815	hts	Drosophila virilis	2.64007	5.04494e-10	2.05181e-08	yes	yes	no	no
XP_002037636	Dsec_GM18195	Duox	Drosophila sechellia	2.6112	2.7153e-14	3.40612e-12	yes	yes	yes	no
ACK77595	Dmel_CG11375	Dmel_CG11375	Drosophila melanogaster	2.58803	8.64671e-14	9.47649e-12	yes	yes	yes	no
XP_002052630	Dvir_GJ17656	CG12795	Drosophila virilis	2.57779	2.35455e-14	3.03328e-12	yes	yes	yes	no
XP_002009832	Dmoj_GI15025	Bx	Drosophila mojavensis	2.56793	2.27057e-11	1.37179e-09	yes	no	no	no
XP_001991948	Dgri\GH24491	vfl	Drosophila grimshawi	2.5567	3.02339e-14	3.74745e-12	yes	yes	yes	no
ABK57069	Clipper	Clipper	Drosophila melanogaster	2.53888	8.83559e-08	1.78512e-06	yes	yes	no	no
FBgn0002781	modifier of mdg4	modifier of mdg4	Drosophila melanogaster	2.50437	1.28975e-15	2.18943e-13	yes	yes	yes	yes
XP_002054564	Dvir_GJ22740	CG8478	Drosophila virilis	2.46493	9.32664e-16	1.61843e-13	yes	yes	no	no
FBgn0207850	Dvir_GJ20712	CG12299	Drosophila virilis	2.46015	5.78982e-09	1.72727e-07	yes	yes	yes	no
XP_002056742	Dvir_GJ10049	CG6791	Drosophila virilis	2.45473	4.52042e-16	8.55729e-14	yes	yes	no	no
XP_002054869	Dvir_GJ24683	CG6808	Drosophila virilis	2.45297	1.49847e-07	2.80435e-06	yes	no	no	no
XP_002049325	Dvir_GJ21523	CG6701	Drosophila virilis	2.44182	8.71927e-16	1.53004e-13	yes	yes	yes	no
XP_002050678	Dvir_GJ22294	CG12744	Drosophila virilis	2.41999	1.89746e-13	1.91184e-11	yes	yes	no	no
XP_002053270	Dvir_GJ23433	Cp190	Drosophila virilis	2.40318	2.2571e-14	2.94982e-12	yes	yes	yes	yes
XP_002099906	Dyak_GE16752	CG3918	Drosophila yakuba	2.35898	7.44952e-09	2.13473e-07	yes	yes	yes	yes
XP_002054861	Dvir_GJ24679	CG7357	Drosophila virilis	2.35448	2.33567e-14	3.02716e-12	yes	yes	yes	no
FBgn0203232	Dvir_GJ16047	E(bx)	Drosophila virilis	2.32964	3.87333e-10	1.62176e-08	yes	yes	yes	yes
XP_002057482	Dvir_GJ18155	cenG1A	Drosophila virilis	2.32757	1.67901e-08	4.26629e-07	yes	yes	no	no
XP_002056127	Dvir_GJ10771	Mes-4	Drosophila virilis	2.31756	5.47664e-11	2.94428e-09	yes	yes	yes	yes
XP_002056098	Dvir_GJ10411	Su(var)3-7	Drosophila virilis	2.29351	1.85887e-12	1.52794e-10	yes	yes	yes	yes
XP_002050011	Dvir_GJ20428	CG5235	Drosophila virilis	2.27388	9.46109e-09	2.63063e-07	yes	yes	no	no
XP_002047029	Dvir_GJ13203	CG2199	Drosophila virilis	2.27239	1.22824e-10	5.91125e-09	yes	yes	yes	no
AAF42939	Dmel_CG7487	Dmel_CG7487	Drosophila melanogaster	2.26855	5.42016e-07	8.57208e-06	yes	yes	no	no
FBgn0206189	Dvir_GJ19044	yl	Drosophila virilis	2.24904	1.21812e-12	1.04815e-10	yes	yes	yes	yes
XP_002055045	Dvir_GJ19160	rpk	Drosophila virilis	2.23444	1.45261e-06	1.98306e-05	yes	yes	no	no
XP_002049552	Dvir_GJ20692	tum	Drosophila virilis	2.22787	7.19526e-14	8.1135e-12	yes	yes	yes	yes
XP_002001413	Dmoj_GI21991	dgrn	Drosophila mojavensis	2.22417	2.20716e-13	2.19556e-11	yes	yes	yes	no
XP_002049522	Dvir_GJ21635	Opbp	Drosophila virilis	2.21918	7.75414e-15	1.13709e-12	yes	yes	no	no
NP_725886	hu li tai shao	hu li tai shao	Drosophila melanogaster	2.21286	1.70769e-16	3.55597e-14	yes	yes	no	no
XP_002048171	Dvir_GJ13813	sti	Drosophila virilis	2.20195	2.24525e-08	5.43225e-07	yes	yes	no	no
XP_002048371	Dvir_GJ11385	CG15436, CG5245	Drosophila virilis	2.17084	1.1645e-11	7.59359e-10	yes	yes	no	no
XP_001992312	Dgri_GH24684	ovo	Drosophila grimshawi	2.16608	8.46436e-09	2.39457e-07	yes	yes	yes	no
FBgn0205407	Dvir_GJ18246	brat	Drosophila virilis	2.16065	7.79295e-14	8.63166e-12	yes	yes	no	no
XP_002083099	Dsim_GD13535	rno	Drosophila simulans	2.15518	2.49958e-09	8.26184e-08	yes	yes	no	no
XP_002054487	Dvir_GJ22781	CG14516	Drosophila virilis	2.15195	4.00617e-13	3.7919e-11	yes	yes	yes	yes
XP_002053978	Dvir_GJ24179	wdn	Drosophila virilis	2.14094	6.03475e-10	2.374e-08	yes	yes	yes	no
XP_002048885	Dvir_GJ21285	Br140	Drosophila virilis	2.14045	5.87905e-08	1.24501e-06	yes	yes	yes	no
XP_002048413	Dvir_GJ11366	CkIIalpha-i1	Drosophila virilis	2.11618	4.17089e-07	6.84232e-06	yes	no	no	no
XP_002054441	Dvir_GJ24457	Acf1	Drosophila virilis	2.11169	2.87058e-11	1.69175e-09	yes	yes	yes	yes
XP_002056138	Dvir_GJ10388	CG7928	Drosophila virilis	2.10727	5.05063e-12	3.64333e-10	yes	yes	no	no
XP_002046880	Dvir_GJ12245	CTCF	Drosophila virilis	2.10613	5.02446e-14	5.92223e-12	yes	yes	yes	no
XP_002049310	Dvir_GJ20824	CG30020	Drosophila virilis	2.10521	5.65755e-07	8.89348e-06	yes	yes	yes	no
XP_002058157	Serine/threonine protein phosphatase	Pp4-19C	Drosophila virilis	2.09916	4.71831e-09	1.43922e-07	yes	yes	yes	no
XP_002048172	Dvir_GJ13814	CG10654	Drosophila virilis	2.09162	5.0007e-07	8.00599e-06	yes	yes	no	no
XP_002053674	Dvir_GJ23222	CG6752	Drosophila virilis	2.0881	4.91281e-08	1.06712e-06	yes	yes	no	no
XP_002049316	Dvir_GJ21520	tef	Drosophila virilis	2.08526	4.19827e-10	1.73916e-08	yes	yes	yes	no
X15359	hunchback	hb	Drosophila virilis	2.0814	5.96348e-10	2.35784e-08	yes	yes	yes	no
XP_002059601	Dvir_GJ14857	CG8944	Drosophila virilis	2.06481	1.13746e-06	1.60183e-05	yes	yes	yes	no
XP_002053710	Dvir_GJ24043	Art3	Drosophila virilis	2.05785	5.35772e-12	3.84966e-10	yes	yes	no	no
XP_001985989	DNA-directed RNA polymerase	RpI1	Drosophila grimshawi	2.04541	8.63635e-09	2.43243e-07	yes	yes	no	no
XP_002050165	Dvir_GJ20345	grau	Drosophila virilis	2.02315	8.72546e-07	1.27474e-05	yes	yes	yes	no
XP_002054256	Dvir_GJ22905	CG4360	Drosophila virilis	2.01246	3.65594e-09	1.14537e-07	yes	yes	no	no
XP_002050686	Dvir_GJ20074	az2	Drosophila virilis	2.01039	2.2801e-06	2.95147e-05	yes	yes	no	no
XP_002051887	Dvir_GJ17244	mbm	Drosophila virilis	2.00942	5.91575e-09	1.75312e-07	yes	yes	yes	yes
FBgn0208217	Dvir_GJ21083	Eps-15	Drosophila virilis	1.98658	9.45338e-11	4.77022e-09	yes	yes	no	no
XP_002055505	Dvir_GJ18758	Traf6	Drosophila virilis	1.9865	2.85268e-07	4.89849e-06	yes	yes	no	no
XP_002009308	Dmoj_GI13963	Nufip	Drosophila mojavensis	1.97238	3.01485e-08	7.01228e-07	yes	yes	no	no
XP_002055965	Dvir_GJ10674	CG33213	Drosophila virilis	1.96266	7.1483e-07	1.08282e-05	yes	yes	no	no
XP_002051149	Dvir_GJ14596	Sirt6	Drosophila virilis	1.93094	8.64681e-10	3.26582e-08	yes	yes	no	no
XP_002056597	Dvir_GJ11031	CD98hc	Drosophila virilis	1.89721	4.72551e-12	3.45671e-10	yes	yes	yes	yes
XP_002046242	Dvir_GJ12793	RAF2	Drosophila virilis	1.89282	4.1997e-08	9.31659e-07	yes	yes	no	no
XP_002054859	Dvir_GJ22567	CG31388	Drosophila virilis	1.88841	1.43707e-06	1.96356e-05	yes	yes	no	no
FBgn0207690	Dvir_GJ20550	fa2h	Drosophila virilis	1.88332	3.33943e-07	5.61395e-06	no	no	no	no
XP_002048165	Dvir_GJ13809	nst	Drosophila virilis	1.87101	1.80035e-11	1.1292e-09	yes	yes	no	no
XP_002053213	Dvir_GJ23765	spn-E	Drosophila virilis	1.8704	5.44853e-10	2.18997e-08	yes	yes	no	no
XP_002004612	Dmoj_GI19513	egg	Drosophila mojavensis	1.87001	3.02564e-08	7.0317e-07	yes	yes	no	no
XP_002048918	Dvir_GJ21305	CG8243	Drosophila virilis	1.85564	5.15717e-11	2.80146e-09	yes	yes	yes	no
XP_002056143	Dvir_GJ10777	Sry-delta	Drosophila virilis	1.85096	9.04659e-08	1.82068e-06	yes	yes	no	no
XP_002054354	Dvir_GJ24397	CG10979	Drosophila virilis	1.8344	3.60904e-10	1.52748e-08	yes	yes	yes	no
XP_002053961	Dvir_GJ24169	FBX011	Drosophila virilis	1.8311	2.60234e-08	6.19071e-07	yes	yes	yes	no
XP_002091720	Dyak_GE13819	CG11208	Drosophila yakuba	1.82949	2.60833e-09	8.56689e-08	yes	yes	yes	no
XP_002079142	Dsim\GD22157	crol	Drosophila simulans	1.8279	6.48998e-10	2.53393e-08	yes	yes	no	no
XP_002053261	Dvir_GJ23438	CG4973	Drosophila virilis	1.81384	2.12533e-07	3.79559e-06	yes	yes	yes	no
XP_002056490	Dvir_GJ10198	LpR2, LpR1	Drosophila virilis	1.81089	2.71263e-09	8.83514e-08	yes	yes	yes	yes
XP_002056750	Dvir_GJ11107	CG14667	Drosophila virilis	1.8098	2.75149e-08	6.48135e-07	yes	yes	no	no
XP_002049871	Dvir_GJ20510	CG8635	Drosophila virilis	1.80426	1.05304e-10	5.17978e-09	yes	yes	yes	no
XP_002049309	Dvir_GJ20825	CG12942	Drosophila virilis	1.80205	7.58001e-06	8.22375e-05	yes	yes	yes	no
XP_002053636	Dvir_GJ24005	CG7963	Drosophila virilis	1.79819	8.83596e-07	1.28667e-05	no	no	no	no
XM_002054942	Dvir_GJ19118	CG34401	Drosophila virilis	1.7922	6.38829e-06	7.07583e-05	yes	yes	no	no
BT125989	brain tumor	brain tumor	Drosophila melanogaster	1.79035	2.50291e-08	5.98609e-07	yes	yes	no	no
XP_002052262	Dvir_GJ17456	chif	Drosophila virilis	1.78692	9.74498e-11	4.90152e-09	yes	yes	yes	no
NP_725441	Dmel_CG8092	Dmel_CG8092	Drosophila melanogaster	1.78674	1.1295e-07	2.17913e-06	yes	yes	no	no
XP_002054960	Ubiquitin carboxyl-terminal hydrolase	CG4165	Drosophila virilis	1.78027	3.01631e-09	9.72519e-08	yes	yes	yes	no
XP_002056141	Serendipity-beta	Sry-beta	Drosophila virilis	1.72978	1.98404e-08	4.87196e-07	yes	yes	no	no
XP_002054550	Dvir_GJ22746	PpD3	Drosophila virilis	1.72967	1.06243e-09	3.9087e-08	yes	yes	yes	yes
XP_002002913	Dmoj_GI10399	fu2	Drosophila mojavensis	1.72934	3.35687e-07	5.64023e-06	yes	yes	no	no
XP_002052957	Dvir_GJ23613	Rat1	Drosophila virilis	1.72106	1.30901e-10	6.23276e-09	yes	yes	yes	no
XP_002056313	Dvir_GJ10882	E(var)3-9	Drosophila virilis	1.71581	7.36006e-09	2.11492e-07	yes	yes	yes	no
XP_002050036	Dvir_GJ20413	CG3107	Drosophila virilis	1.71151	1.80403e-08	4.5333e-07	yes	yes	no	no
XP_002054673	Dvir_GJ24585	CG9797	Drosophila virilis	1.69106	5.97216e-06	6.6693e-05	yes	yes	no	no
XP_002053953	Dvir_GJ23060	Ada2b	Drosophila virilis	1.68591	5.47996e-08	1.17398e-06	yes	yes	yes	yes
XP_002056330	Dvir_GJ10292	CG18476	Drosophila virilis	1.67943	8.64158e-06	9.18095e-05	yes	no	no	no
XP_002054865	Dvir_GJ24682	CG6689	Drosophila virilis	1.67593	2.81048e-07	4.842e-06	yes	yes	no	no
FBgn0210131	Dvir_GJ23029	Glut4EF	Drosophila virilis	1.6736	9.29849e-09	2.59784e-07	yes	no	no	no
XP_002049694	Dvir_GJ20615	row	Drosophila virilis	1.65125	3.01592e-06	3.73967e-05	yes	yes	no	no
XP_002052808	Dvir_GJ17765	CG10211	Drosophila virilis	1.64691	4.58483e-07	7.44707e-06	no	no	no	no
XP_002050032	Dvir_GJ20416	CG10417	Drosophila virilis	1.64126	1.19652e-07	2.29143e-06	yes	yes	yes	yes
XP_002056272	Dvir_GJ10855	CG6254	Drosophila virilis	1.64054	8.24726e-07	1.21798e-05	yes	yes	no	no
XP_002048480	Dvir_GJ11332	Su(z)12	Drosophila virilis	1.62515	2.15537e-07	3.83825e-06	yes	yes	yes	no
XP_002055493	Dvir_GJ19401	CG2116	Drosophila virilis	1.61898	8.17774e-07	1.20829e-05	yes	yes	yes	no
XP_002053886	Dvir_GJ23093	CG1792	Drosophila virilis	1.6133	1.06432e-06	1.50903e-05	yes	yes	no	no
XP_002059512	Dvir_GJ14808	CG17829	Drosophila virilis	1.59969	3.07103e-08	7.09494e-07	yes	yes	no	no
XP_002054717	Dvir_GJ22652	CG1024	Drosophila virilis	1.59429	1.18865e-06	1.66416e-05	yes	yes	no	no
XP_002046337	Dvir_GJ12561	CG11586	Drosophila virilis	1.59401	7.73679e-07	1.15859e-05	yes	yes	yes	no
XP_002046600	Dvir_GJ12395	mkg-p	Drosophila virilis	1.58525	8.87082e-07	1.29054e-05	no	no	no	no
XP_002055592	Dvir_GJ19444	CalpC	Drosophila virilis	1.58347	2.12338e-08	5.17347e-07	yes	yes	no	no
XP_002054845	Dvir_GJ24667	CG9925	Drosophila virilis	1.58023	1.71575e-08	4.34644e-07	yes	yes	yes	no
XP_002009410	Dmoj_GI15249	Tim9a	Drosophila mojavensis	1.57294	1.94439e-07	3.51668e-06	yes	yes	no	no
XP_002058751	Dvir_GJ11149	Parp	Drosophila virilis	1.56791	7.92289e-08	1.62276e-06	yes	yes	no	no
AAL39403	Ubiquitin thioesterase Trabid	Ubiquitin thioesterase Trabid	Drosophila melanogaster	1.54354	1.37866e-08	3.60658e-07	yes	yes	no	no
XP_002060132	Dvir\GJ18515	hang	Drosophila virilis	1.5415	1.92499e-06	2.53273e-05	yes	yes	yes	yes
FBgn0034802	CCHC-type zinc finger protein CG3800	CCHC-type zinc finger protein CG3800	Drosophila melanogaster	1.53969	1.62025e-08	4.13806e-07	yes	yes	yes	yes
NP_476841	Recombination repair protein 1	Recombination repair protein 1	Drosophila melanogaster	1.5384	9.39429e-08	1.88097e-06	yes	yes	yes	yes
XP_002056018	Dvir\GJ10452	CG44254	Drosophila virilis	1.53248	2.23322e-07	3.95792e-06	yes	yes	no	no
XP_002049556	Dvir_GJ20689	CG8378	Drosophila virilis	1.52696	6.81837e-07	1.04143e-05	yes	yes	yes	no
XP_002055877	Dvir_GJ10526	CG15514	Drosophila virilis	1.51792	7.2103e-07	1.09039e-05	yes	yes	yes	no
FBgn0210861	Dvir_GJ23764	Manf	Drosophila virilis	1.50016	6.01463e-07	9.36526e-06	yes	yes	yes	yes
XP_002056761	Dvir_GJ24715	Nup358	Drosophila virilis	1.49953	1.32271e-08	3.49535e-07	yes	yes	yes	yes
XP_002055856	Dvir_GJ10615	alpha-Man-Ib	Drosophila virilis	1.48625	1.33391e-06	1.84032e-05	yes	yes	no	no
XP_002046621	Dvir_GJ12382	MEP-1	Drosophila virilis	1.47138	1.29221e-07	2.46111e-06	yes	yes	yes	yes
XP_002046920	Dvir_GJ12223	CG32103	Drosophila virilis	1.46432	1.05136e-06	1.49201e-05	yes	yes	yes	no
XP_002059623	Dvir_GJ14720	ras	Drosophila virilis	1.46147	7.90291e-07	1.17602e-05	yes	yes	yes	no
XP_002055500	Dvir_GJ19406	CG2129	Drosophila virilis	1.4612	2.75556e-06	3.46358e-05	yes	yes	no	no
XP_002051681	Dvir_GJ10983	Sfmbt	Drosophila virilis	1.44522	8.0645e-07	1.19442e-05	yes	yes	yes	no
FBgn0199859	Dvir_GJ12622	roq	Drosophila virilis	1.445	6.85041e-06	7.53425e-05	yes	yes	no	no
XP_002052139	Dvir_GJ17390	CG15435	Drosophila virilis	1.442	1.33626e-06	1.84274e-05	yes	yes	no	no
XP_002056185	Dvir_GJ10798	MTA1-like	Drosophila virilis	1.44152	3.87154e-06	4.61556e-05	yes	yes	yes	no
XP_002057420	Dvir_GJ18119	GATAd	Drosophila virilis	1.43903	6.68455e-06	7.3622e-05	yes	yes	no	no
XP_002055237	Dvir_GJ18903	Dip1	Drosophila virilis	1.4286	2.71183e-06	3.421e-05	yes	no	no	no
XP_002058082	Dvir_GJ15686	CG15814	Drosophila virilis	1.42795	2.26795e-07	3.99998e-06	yes	yes	yes	no
XP_002056542	Dvir_GJ11004	CG4854	Drosophila virilis	1.42544	3.72467e-06	4.46261e-05	yes	yes	no	no
XP_002050705	Dvir_GJ20060	cg	Drosophila virilis	1.39924	4.03449e-06	4.76256e-05	yes	yes	yes	no
XP_002053059	Dvir_GJ23670	polybromo	Drosophila virilis	1.39059	1.28857e-06	1.78644e-05	yes	yes	yes	no
XP_002047618	Dvir_GJ13540	Mkrn1	Drosophila virilis	1.37941	4.79739e-07	7.72007e-06	yes	yes	yes	no
XP_002058285	Dvir\GJ15575	e(y)3	Drosophila virilis	1.37606	2.00596e-06	2.63262e-05	yes	yes	yes	no
XP_002052961	Dvir_GJ23593	CG32350	Drosophila virilis	1.37436	8.17109e-07	1.20788e-05	yes	yes	no	no
XP_002059524	Dvir\GJ14813	Nup153	Drosophila virilis	1.35671	3.61481e-06	4.35772e-05	yes	yes	yes	no
XP_002050142	Superoxide dismutase [Cu-Zn]	Sod3	Drosophila virilis	1.35188	2.60221e-06	3.29737e-05	yes	yes	yes	yes
XP_002058754	Dvir_GJ11182	CG31109	Drosophila virilis	1.32741	1.62479e-06	2.18657e-05	yes	yes	no	no
XP_002097509	Dyak_GE26262	CG32473	Drosophila yakuba	1.31937	7.68335e-06	8.31564e-05	yes	yes	yes	no
XP_002050013	Dvir_GJ20426	snama	Drosophila virilis	1.30915	1.01404e-06	1.45424e-05	yes	yes	yes	no
XP_002053718	Dvir_GJ23195	woc	Drosophila virilis	1.27273	4.02266e-06	4.75398e-05	yes	yes	yes	yes
XP_002054946	Dvir_GJ19060	nej	Drosophila virilis	1.25231	5.6996e-06	6.41771e-05	yes	yes	no	no
