# Supplementary material for: Transcriptional Differences between Diapausing and Non-Diapausing D. montana Females Reared under the Same Photoperiod and Temperature
Source: PLoS One. 2016 Aug 29;11(8):e0161852. doi: 10.1371/journal.pone.0161852 (PMC5003386; doi:10.1371/journal.pone.0161852)
Supplement: S1 File — Table A. Cluster 1 DNA replication. Table B. Cluster 2 Actin binding. Table C. Cluster 3 Helicase activity. Table D. Cluster 4 Nucleotide binding. Table E. Cluster 5 Protein transporter activity. Table F. Cluster 6 Nuclear chromosome. Table G. Cluster 7 Oxidative stress. Table H. Cluster 8 Metal binding. Table I. Cluster 9 Maternal tudor protein. Table J. Cluster 10 Glycolysis. Table K. Cluster 11 DNA replication. Table L. Cluster 12 DNA polymerase. Table M. Cluster 13 Fatty acid biosynthesis. Table N. Cluster 14 DNA packing. Table O. Cluster 15 Metal ion binding. (ZIP) [file pone.0161852.s001.zip › A_Table.xlsx]

## Sheet: Upregulated
Gene ID	Gene Name	Dmel orthologs	Species	log2FoldChange	pval	padj	low_exp_ov	moderate_exp_ov	high_exp_ov	vhigh_exp_ov
XP_002048794	DNA polymerase	mus205	Drosophila virilis	2.12257	0.000229975	0.00143982	yes	yes	no	no
ACY70539	Dvir_GJ21334	NfI	Drosophila virilis	1.99341	2.10994e-12	1.70736e-10	no	no	no	no
FBgn0206241	Dvir_GJ19096	mRNA-cap	Drosophila virilis	1.60665	6.46486e-06	7.14038e-05	yes	yes	yes	no
XP_002060280	Dvir_GJ16059	CG12018	Drosophila virilis	1.49192	8.5436e-05	0.000629683	yes	yes	no	no
NP_729298	PAR-domain protein 1	PAR-domain protein 1	Drosophila melanogaster	1.4911	5.1434e-07	8.20082e-06	no	no	no	no
FBgn0201801	Ribonucleoside-diphosphate reductase	RnrL	Drosophila virilis	1.46027	0.00213472	0.0090374	yes	yes	yes	yes
XP_002058385	Dvir_GJ14342	Orc2	Drosophila virilis	1.27224	0.000301308	0.00180467	yes	yes	no	no
XP_002057249	Dvir_GJ16986	Mcm6	Drosophila virilis	0.849733	0.00107058	0.00513508	yes	yes	yes	no

## Sheet: Downregulated
Gene ID	Gene Name	Dmel orthologs	Species	log2FoldChange	pval	padj	low_exp_ov	moderate_exp_ov	high_exp_ov	vhigh_exp_ov
AAL39759	Minichromosome maintenance 7	Minichromosome maintenance 7	Drosophila melanogaster	2.92959	4.88295e-14	5.77724e-12	yes	yes	yes	no
XP_002046592	DNA primase	DNApol-alpha50	Drosophila virilis	2.8287	2.53796e-06	3.23696e-05	yes	yes	no	no
XP_002048794	DNA polymerase	mus205	Drosophila virilis	2.79772	1.31551e-08	3.47925e-07	yes	yes	no	no
XP_002047198	Dvir_GJ13306	Pole2	Drosophila virilis	2.75014	5.19125e-14	6.07298e-12	yes	yes	no	no
XP_002048134	Dvir_GJ13794	DNApol-alpha60	Drosophila virilis	2.66763	4.20522e-07	6.88778e-06	yes	yes	no	no
XP_002055951	Dvir_GJ10668	DNApol-alpha73	Drosophila virilis	2.63976	1.45461e-05	0.000141895	yes	yes	yes	no
XP_002046307	Dvir_GJ12823	RfC4	Drosophila virilis	2.5273	1.01191e-10	5.02496e-09	yes	yes	yes	no
XP_002046789	Dvir_GJ13078	Mcm7	Drosophila virilis	2.42713	8.36711e-11	4.27736e-09	yes	yes	yes	no
XP_002054018	Dvir_GJ24206	Mcm2	Drosophila virilis	2.32433	1.71121e-14	2.32025e-12	yes	yes	yes	no
XP_002049962	DNA ligase	DNA-ligI	Drosophila virilis	2.29253	5.56041e-12	3.97436e-10	yes	yes	no	no
FBgn0201555	Dvir_GJ14342	Orc2	Drosophila virilis	2.18017	1.29399e-08	3.42815e-07	yes	yes	no	no
XP_002051157	Dvir_GJ14606	RfC3	Drosophila virilis	2.14201	1.0409e-07	2.04482e-06	yes	yes	no	no
XP_002051208	Dvir_GJ14710	RPA2	Drosophila virilis	2.07785	8.41519e-10	3.18604e-08	yes	yes	yes	no
XP_002060363	Ribonucleoside-diphosphate reductase	RnrL	Drosophila virilis	2.0287	1.60984e-13	1.64863e-11	yes	yes	yes	yes
XP_002053342	Dvir_GJ23828	mtSSB	Drosophila virilis	2.02372	1.05084e-07	2.05916e-06	yes	yes	yes	no
NM_169324	Fragile X mental retardation syndrome-related protein 1	Fragile X mental retardation syndrome-related protein 1	Drosophila melanogaster	2.00947	1.40969e-09	4.9866e-08	yes	yes	yes	yes
ABD72267	pol		Drosophila buzzatii	1.98052	4.50713e-10	1.85481e-08	NA	NA	NA	NA
XP_002055797	Dvir_GJ10583	Mcm5	Drosophila virilis	1.97395	1.0236e-11	6.75947e-10	yes	yes	yes	no
XP_002047697	DNA polymerase	DNApol-delta	Drosophila virilis	1.9521	5.06246e-11	2.76444e-09	yes	yes	no	no
XP_002050683	Dvir_GJ20076	dpa	Drosophila virilis	1.88182	3.66696e-07	6.09243e-06	yes	yes	yes	no
XP_002051319	Dvir_GJ15173	CG2990	Drosophila virilis	1.84647	7.25345e-05	0.000549907	yes	yes	no	no
XP_002051124	Dvir_GJ14536	RfC38	Drosophila virilis	1.76692	6.67332e-09	1.93899e-07	yes	yes	no	no
AAF42939	Dmel_CG7487	Dmel_CG7487	Drosophila melanogaster	1.66977	0.00248831	0.0102563	yes	yes	no	no
XP_002053381	Dvir_GJ23369	CG8142	Drosophila virilis	1.65373	3.92729e-08	8.78717e-07	yes	yes	no	no
XP_002025226	Dper_GL13346	Mcm6	Drosophila persimilis	1.63141	3.6236e-06	4.36663e-05	yes	yes	yes	no
XP_002060280	Dvir_GJ16059	CG12018	Drosophila virilis	1.62871	6.93832e-05	0.000529227	yes	yes	no	no
XP_002055680	Dvir_GJ19496	CG15220	Drosophila virilis	1.40007	4.27832e-06	5.01627e-05	yes	yes	no	no
XP_002055059	Lysyl-tRNA synthetase	Aats-lys	Drosophila virilis	1.38726	3.00622e-07	5.1311e-06	yes	yes	yes	no
FBgn0198182	Dvir_GJ10914	rec	Drosophila virilis	1.38717	3.14548e-06	3.87264e-05	no	no	no	no
XP_002056674	DNA polymerase	DNApol-alpha180	Drosophila virilis	1.33085	0.00016559	0.00109441	yes	yes	no	no
XP_002056641	Dvir_GJ11052	Gnf1	Drosophila virilis	1.32957	0.000238954	0.00148443	yes	yes	yes	yes
XP_002049083	Proliferating cell nuclear antigen	mus209	Drosophila virilis	1.20931	4.47692e-06	5.21001e-05	yes	yes	yes	yes
FBgn0204070	Dvir_GJ16891	Top1	Drosophila virilis	1.1666	0.00906346	0.0290416	yes	yes	yes	yes
XP_002053960	Dvir_GJ23056	RpA-70	Drosophila virilis	1.1589	0.000109336	0.000770904	yes	yes	yes	yes
XP_002052362	Dvir_GJ17510	CG31739	Drosophila virilis	1.04685	0.000120841	0.000838401	yes	yes	yes	no
XP_002054941	Dvir_GJ19096	mRNA-cap	Drosophila virilis	0.83462	0.00651685	0.0223465	yes	yes	yes	no
XP_002058279	Dvir_GJ15579	Spt6	Drosophila virilis	0.806837	0.0120982	0.0366009	yes	yes	yes	no
XP_002053965	Dvir_GJ24172	CG31156	Drosophila virilis	0.795269	0.00698093	0.0235884	yes	yes	no	no
XP_002059523	Dvir_GJ14777	Mcm3	Drosophila virilis	0.792302	0.00664905	0.02271	yes	yes	no	no
XP_002059024	Dvir_GJ15347	CDC45L	Drosophila virilis	0.775648	0.0136506	0.0403994	yes	yes	yes	no
