# Supplementary material for: Transcriptional Differences between Diapausing and Non-Diapausing D. montana Females Reared under the Same Photoperiod and Temperature
Source: PLoS One. 2016 Aug 29;11(8):e0161852. doi: 10.1371/journal.pone.0161852 (PMC5003386; doi:10.1371/journal.pone.0161852)
Supplement: S1 File — Table A. Cluster 1 DNA replication. Table B. Cluster 2 Actin binding. Table C. Cluster 3 Helicase activity. Table D. Cluster 4 Nucleotide binding. Table E. Cluster 5 Protein transporter activity. Table F. Cluster 6 Nuclear chromosome. Table G. Cluster 7 Oxidative stress. Table H. Cluster 8 Metal binding. Table I. Cluster 9 Maternal tudor protein. Table J. Cluster 10 Glycolysis. Table K. Cluster 11 DNA replication. Table L. Cluster 12 DNA polymerase. Table M. Cluster 13 Fatty acid biosynthesis. Table N. Cluster 14 DNA packing. Table O. Cluster 15 Metal ion binding. (ZIP) [file pone.0161852.s001.zip › B_Table.xlsx]

## Sheet: Upregulated
Gene ID	Gene Name	Dmel orthologs	Species	log2FoldChange	pval	padj	low_exp_ov	moderate_exp_ov	high_exp_ov	vhigh_exp_ov
XP_002051993	Myosin heavy chain	Mhc	Drosophila virilis	2.23471	6.66448e-16	1.21026e-13	yes	no	no	no
Q9W596	Microtubule-associated protein futsch	Microtubule-associated protein futsch	Drosophila melanogaster	2.21746	1.56479e-10	7.23966e-09	no	no	no	no
XP_002047438	Dvir_GJ13442	zormin	Drosophila virilis	2.1801	9.05274e-11	4.60525e-09	no	no	no	no
AAM50743	small non-messenger RNA 128; small non-messenger RNA 765; Muscle-specific protein 300	small non-messenger RNA 128; small non-messenger RNA 765; Muscle-specific protein 300	Drosophila melanogaster	2.17005	3.15823e-08	7.28561e-07	no	no	no	no
CAA42753	Myosin heavy chain	Myosin heavy chain	Drosophila melanogaster	2.12083	8.12278e-12	5.50358e-10	yes	no	no	no
XP_002051643	Dvir\GJ11158		Drosophila virilis	1.9984	4.4099e-12	3.26406e-10	NA	NA	NA	NA
Q9I7U4	sallimus	sallimus	Drosophila melanogaster	1.94617	1.64135e-12	1.35988e-10	no	no	no	no
XP_002058487	Dvir_GJ14452	Gel	Drosophila virilis	1.88968	1.50923e-08	3.89592e-07	yes	no	no	no
FBgn0136768	Dmoj_GI14014	Kap3	Drosophila mojavensis	1.8298	5.49588e-11	2.94955e-09	yes	yes	no	no
XP_002051641	Dvir\GJ11165	Msp-300	Drosophila virilis	1.80885	6.6889e-11	3.49963e-09	no	no	no	no
1516310A	beta Spectrin	beta Spectrin	Drosophila melanogaster	1.76613	7.7642e-07	1.16134e-05	yes	yes	no	no
AAM50150	neither inactivation nor afterpotential C	neither inactivation nor afterpotential C	Drosophila melanogaster	1.74792	1.08695e-07	2.11268e-06	no	no	no	no
XP_002046779	Dvir_GJ13073	Fhos	Drosophila virilis	1.64515	1.24029e-08	3.30268e-07	yes	no	no	no
NM_057713	igloo	igloo	Drosophila melanogaster	1.55532	1.64529e-07	3.04267e-06	no	no	no	no
XP_002046633	Dvir_GJ12986	kst	Drosophila virilis	1.55171	1.89802e-06	2.49936e-05	yes	yes	no	no
XP_002049342	Dvir\GJ21532	shot	Drosophila virilis	1.52697	2.70402e-08	6.38398e-07	yes	no	no	no
FBgn0002789	Muscle protein 20	Muscle protein 20	Drosophila melanogaster	1.4883	1.77657e-07	3.25652e-06	yes	yes	no	no
XP_002040436	Dsec_GM18928	Actn	Drosophila sechellia	1.43954	2.80416e-07	4.83529e-06	yes	yes	yes	no
XP_002058897	Dvir_GJ19773	cora	Drosophila virilis	1.33548	6.01964e-06	6.71512e-05	yes	yes	no	no
NP_001036592	Dmel_CG34416	Dmel_CG34416	Drosophila melanogaster	1.27442	8.4534e-06	9.02399e-05	no	no	no	no

## Sheet: Dowregulated
Gene ID	Gene Name	Dmel orthologs	Species	log2FoldChange	pval	padj	low_exp_ov	moderate_exp_ov	high_exp_ov	vhigh_exp_ov
XP_002050953	Dvir_GJ22432	CG18190	Drosophila virilis	3.17949	1.80941e-23	1.15341e-20	yes	yes	yes	yes
FBgn0210751	Dvir_GJ23654	asp	Drosophila virilis	2.7675	1.1344e-14	1.61059e-12	yes	yes	yes	no
XP_002052700	Dvir_GJ20295	qua	Drosophila virilis	2.551	1.047e-14	1.49329e-12	yes	yes	no	no
NP_725886	hu li tai shao	hu li tai shao	Drosophila melanogaster	2.21286	1.70769e-16	3.55597e-14	yes	yes	no	no
ABN49425	Dmel_CG4532	Dmel_CG4532	Drosophila melanogaster	2.06484	4.94257e-08	1.07061e-06	yes	yes	no	no
FBgn0032859	Probable actin-related protein 2/3 complex subunit 2	Probable actin-related protein 2/3 complex subunit 2	Drosophila melanogaster	2.02326	4.77462e-12	3.46827e-10	yes	yes	yes	yes
XP_002054587	Dvir_GJ22726	Dys	Drosophila virilis	1.87684	6.50314e-10	2.5359e-08	yes	yes	no	no
XP_002057302	Dvir_GJ17019	cib	Drosophila virilis	1.81808	1.2552e-11	8.11724e-10	yes	yes	yes	yes
XP_002008662	Dmoj_GI11691	dbo	Drosophila mojavensis	1.74366	2.21747e-06	2.87635e-05	yes	yes	no	no
XP_002055824	Microtubule-associated protein Jupiter	Jupiter	Drosophila virilis	1.65854	2.36968e-09	7.90781e-08	yes	yes	yes	yes
FBgn0215350	Dwil_GK13341	yrt	Drosophila willistoni	1.6178	7.82605e-07	1.16848e-05	yes	yes	yes	no
XP_002055638	Dvir_GJ18675	CG13366	Drosophila virilis	1.5441	4.05044e-07	6.66483e-06	yes	yes	yes	no
AAL39583	crinkled	crinkled	Drosophila melanogaster	1.36734	7.17097e-06	7.82618e-05	yes	yes	no	no
NM_001169713	Acidic leucine-rich nuclear phosphoprotein 32 family member A	Acidic leucine-rich nuclear phosphoprotein 32 family member A	Drosophila melanogaster	1.2939	2.60347e-06	3.29762e-05	yes	yes	yes	yes
