# Supplementary material for: Transcriptional Differences between Diapausing and Non-Diapausing D. montana Females Reared under the Same Photoperiod and Temperature
Source: PLoS One. 2016 Aug 29;11(8):e0161852. doi: 10.1371/journal.pone.0161852 (PMC5003386; doi:10.1371/journal.pone.0161852)
Supplement: S1 File — Table A. Cluster 1 DNA replication. Table B. Cluster 2 Actin binding. Table C. Cluster 3 Helicase activity. Table D. Cluster 4 Nucleotide binding. Table E. Cluster 5 Protein transporter activity. Table F. Cluster 6 Nuclear chromosome. Table G. Cluster 7 Oxidative stress. Table H. Cluster 8 Metal binding. Table I. Cluster 9 Maternal tudor protein. Table J. Cluster 10 Glycolysis. Table K. Cluster 11 DNA replication. Table L. Cluster 12 DNA polymerase. Table M. Cluster 13 Fatty acid biosynthesis. Table N. Cluster 14 DNA packing. Table O. Cluster 15 Metal ion binding. (ZIP) [file pone.0161852.s001.zip › C_Table.xlsx]

## Sheet: Upregulated
Gene ID	Gene Name	Dmel orthologs	Species	log2FoldChange	pval	padj	low_exp_ov	moderate_exp_ov	high_exp_ov	vhigh_exp_ov
XP_002059004	Dvir\GJ15230	futsch	Drosophila virilis	2.29702	7.63437e-15	1.12481e-12	no	no	no	no
XP_002057803	Dvir_GJ18332	CG4901	Drosophila virilis	1.60186	1.74957e-08	4.42493e-07	yes	yes	no	no
FBgn0199512	Dvir_GJ12262	CG10077	Drosophila virilis	1.42056	6.01954e-07	9.36823e-06	yes	yes	yes	no

## Sheet: Downregulated
Gene ID	Gene Name	Dmel orthologs	Species	log2FoldChange	pval	padj	low_exp_ov	moderate_exp_ov	high_exp_ov	vhigh_exp_ov
XP_002057184	Dvir_GJ16955	CG11403	Drosophila virilis	3.52484	1.9772e-16	4.03646e-14	yes	yes	no	no
XP_002052405	Dvir_GJ17531	me31B	Drosophila virilis	3.3236	1.81424e-32	3.14821e-29	yes	yes	yes	yes
AAL39759	Minichromosome maintenance 7	Minichromosome maintenance 7	Drosophila melanogaster	2.92959	4.88295e-14	5.77724e-12	yes	yes	yes	no
XP_002048996	Dvir\GJ21345		Drosophila virilis	2.8097	3.23971e-18	1.03258e-15	NA	NA	NA	NA
XP_002051319	Dvir_GJ15173	CG2990	Drosophila virilis	2.55674	1.38506e-10	6.50562e-09	yes	yes	no	no
XP_002060746	Dwil_GK24077	CG4078	Drosophila willistoni	2.2942	3.30052e-06	4.03332e-05	yes	no	no	no
AAF42939	Dmel_CG7487	Dmel_CG7487	Drosophila melanogaster	2.26855	5.42016e-07	8.57208e-06	yes	yes	no	no
XP_002057711	Dvir_GJ18280	okr	Drosophila virilis	2.11188	7.85368e-07	1.16996e-05	yes	yes	no	no
XP_002047018	Dvir_GJ12159	Dbp73D	Drosophila virilis	2.08292	5.84348e-07	9.14434e-06	yes	yes	no	no
AAK93237	domino; small non-messenger RNA 184	domino; small non-messenger RNA 184	Drosophila melanogaster	2.03316	2.10745e-09	7.13178e-08	yes	yes	yes	yes
XP_002056599	Dvir_GJ10137	lds	Drosophila virilis	2.02706	1.18742e-06	1.66393e-05	yes	yes	yes	no
XP_002005827	Dmoj_GI20681	CG4049	Drosophila mojavensis	1.96232	1.96498e-11	1.21778e-09	yes	yes	no	no
XP_002053947	Dvir_GJ24162	CG7878	Drosophila virilis	1.95179	3.17225e-11	1.84861e-09	yes	yes	yes	no
XP_002047841	Dvir_GJ11703	Gem3	Drosophila virilis	1.94528	2.50758e-10	1.10784e-08	yes	yes	no	no
XP_002053243	Dvir_GJ23450	CG32344	Drosophila virilis	1.90228	3.93215e-11	2.21377e-09	yes	yes	no	no
XP_002053213	Dvir_GJ23765	spn-E	Drosophila virilis	1.8704	5.44853e-10	2.18997e-08	yes	yes	no	no
XP_002047704	Dead box protein 80	Dbp80	Drosophila virilis	1.83209	2.87017e-06	3.58169e-05	yes	yes	yes	no
XP_002003076	Dmoj_GI24344	Etl1	Drosophila mojavensis	1.82527	3.82742e-07	6.33543e-06	yes	yes	no	no
XP_002055584	Dvir_GJ19440	CG7033	Drosophila virilis	1.82268	7.71158e-12	5.2707e-10	yes	yes	yes	yes
XP_002049838	Dvir_GJ21808	CG9143	Drosophila virilis	1.80389	5.84726e-09	1.74108e-07	yes	yes	no	no
XP_002050736	Dvir_GJ20044	dom	Drosophila virilis	1.71754	2.00899e-09	6.83559e-08	yes	yes	yes	yes
XP_002003577	Dmoj_GI21901	Hel25E	Drosophila mojavensis	1.67638	1.77748e-09	6.15544e-08	yes	yes	yes	yes
XP_002047885	Dvir_GJ11681	RecQ5	Drosophila virilis	1.65371	1.12824e-07	2.17913e-06	yes	yes	no	no
XP_002048997	Dvir_GJ21347	Iswi	Drosophila virilis	1.64562	9.24418e-10	3.46214e-08	yes	yes	yes	no
XP_002059243	Dvir_GJ16136	CG9253	Drosophila virilis	1.64418	2.26994e-08	5.48775e-07	yes	yes	yes	no
XP_002056063	Dvir_GJ10732	CG9791	Drosophila virilis	1.55943	4.94177e-06	5.66861e-05	yes	yes	no	no
XP_002055665	Dvir_GJ19487	CG10777	Drosophila virilis	1.4259	5.29832e-07	8.41776e-06	yes	yes	yes	yes
XP_002053801	Dvir_GJ23143	pit	Drosophila virilis	1.41364	4.51478e-07	7.34475e-06	yes	yes	no	no
XP_002057713	Dvir_GJ18281	Chd1	Drosophila virilis	1.36357	3.37056e-06	4.11248e-05	yes	yes	yes	no
XP_002056315	Dvir_GJ10883	XNP	Drosophila virilis	1.358	1.63988e-06	2.20309e-05	yes	yes	yes	no
