# Supplementary material for: Transcriptional Differences between Diapausing and Non-Diapausing D. montana Females Reared under the Same Photoperiod and Temperature
Source: PLoS One. 2016 Aug 29;11(8):e0161852. doi: 10.1371/journal.pone.0161852 (PMC5003386; doi:10.1371/journal.pone.0161852)
Supplement: S1 File — Table A. Cluster 1 DNA replication. Table B. Cluster 2 Actin binding. Table C. Cluster 3 Helicase activity. Table D. Cluster 4 Nucleotide binding. Table E. Cluster 5 Protein transporter activity. Table F. Cluster 6 Nuclear chromosome. Table G. Cluster 7 Oxidative stress. Table H. Cluster 8 Metal binding. Table I. Cluster 9 Maternal tudor protein. Table J. Cluster 10 Glycolysis. Table K. Cluster 11 DNA replication. Table L. Cluster 12 DNA polymerase. Table M. Cluster 13 Fatty acid biosynthesis. Table N. Cluster 14 DNA packing. Table O. Cluster 15 Metal ion binding. (ZIP) [file pone.0161852.s001.zip › D_Table.xlsx]

## Sheet: Upregulated
Gene ID	Gene Name	Dmel orthologs	Species	log2FoldChange	pval	padj	low_exp_ov	moderate_exp_ov	high_exp_ov	vhigh_exp_ov
XP_002052739	Dvir_GJ17723	CG9664	Drosophila virilis	2.78825	2.19544e-10	9.83853e-09	no	no	no	no
XP_002053418	Dvir_GJ23866	Hex-t2	Drosophila virilis	2.70171	1.79412e-08	4.51204e-07	no	no	no	no
XP_002050644	Dvir_GJ20095	Strn-Mlck , Pif2	Drosophila virilis	2.63536	1.48841e-13	1.54968e-11	no	no	no	no
AAL25292	RNA-binding protein 9	RNA-binding protein 9	Drosophila melanogaster	2.4223	3.01097e-15	4.77398e-13	no	no	no	no
XP_002059401	Dvir_GJ18542	ltd	Drosophila virilis	2.3703	9.47621e-09	2.63102e-07	yes	yes	no	no
XP_001978374	Dere_GG17719	Pkcdelta	Drosophila erecta	2.3136	6.77849e-07	1.03736e-05	no	no	no	no
ACX85645	Dmel_CG11198	Dmel_CG11198	Drosophila melanogaster	2.30029	1.13885e-08	3.07185e-07	yes	yes	no	no
XP_002055854	Dvir_GJ10614	Gycalpha99B	Drosophila virilis	2.28986	1.01591e-06	1.45559e-05	no	no	no	no
ACY70496	Dvir\GJ15760	bt	Drosophila virilis	2.27939	2.9115e-16	5.64849e-14	no	no	no	no
XP_002046968	Dvir_GJ12193	Adk1	Drosophila virilis	2.24486	8.26584e-10	3.14092e-08	yes	yes	no	no
XP_002051993	Myosin heavy chain	Mhc	Drosophila virilis	2.23471	6.66448e-16	1.21026e-13	yes	no	no	no
FBgn0204843	Dvir_GJ17674	Nak	Drosophila virilis	2.21962	6.33692e-07	9.79384e-06	yes	yes	no	no
XP_002005844	Dmoj_GI20693	Unc-89	Drosophila mojavensis	2.21937	4.54182e-15	6.98837e-13	no	no	no	no
XP_002059918	Dvir_GJ15106	CG8102	Drosophila virilis	2.21811	8.80621e-07	1.28414e-05	no	no	no	no
FBgn0205900	Dvir_GJ18748	sgg	Drosophila virilis	2.17799	6.215e-06	6.90346e-05	yes	yes	no	no
XP_002049217	Dvir_GJ21464	Fmo-2	Drosophila virilis	2.16805	4.6994e-09	1.43486e-07	no	no	no	no
AAB47486	ATP citrate lyase	ATP citrate lyase	Drosophila melanogaster	2.14806	1.5787e-07	2.93342e-06	yes	yes	yes	no
FBgn0199737	Dvir_GJ12497	Pdk1	Drosophila virilis	2.14416	8.94486e-07	1.2995e-05	yes	yes	yes	no
XP_002052068	Dvir_GJ23653	CG9331	Drosophila virilis	2.13513	5.65295e-14	6.53963e-12	yes	yes	no	no
XP_002055446	Dvir_GJ19374	CG34120	Drosophila virilis	2.13318	3.3899e-07	5.6835e-06	no	no	no	no
XP_002056943	Dvir_GJ16800	CG9512	Drosophila virilis	2.12151	3.06003e-08	7.08525e-07	no	no	no	no
ABE01184	bent	bent	Drosophila melanogaster	2.09804	3.27733e-14	4.03022e-12	no	no	no	no
FBgn0016403	ActinE1	Act87E , Act57B , Act88F	Drosophila virilis	2.09607	8.90111e-12	5.96623e-10	yes	no	no	no
XP_002048985	Dvir_GJ21015	inaC	Drosophila virilis	2.08358	2.459e-13	2.41531e-11	no	no	no	no
XP_002046265	Dvir_GJ12804	bol	Drosophila virilis	2.07216	1.86888e-09	6.40774e-08	no	no	no	no
XP_002052571	Dvir_GJ20881	ninaC	Drosophila virilis	2.06525	1.22732e-13	1.2995e-11	no	no	no	no
XP_002055113	Dvir_GJ19196	ns3	Drosophila virilis	2.01136	1.08894e-11	7.1456e-10	yes	yes	no	no
XP_002056254	Dvir_GJ10840	PKD	Drosophila virilis	2.0024	1.99957e-08	4.90241e-07	no	no	no	no
XP_002050377	Dvir_GJ20237	ACC	Drosophila virilis	1.99866	2.9158e-07	4.99042e-06	yes	yes	no	no
NM_169928	Dmel_CG17838	Dmel_CG17838	Drosophila melanogaster	1.97125	1.75607e-07	3.22377e-06	no	no	no	no
XP_002048767	Dvir_GJ21146	Mdr49	Drosophila virilis	1.96659	3.13133e-06	3.86132e-05	no	no	no	no
XP_002050855	Dvir_GJ22381	CG4945	Drosophila virilis	1.96563	6.82486e-08	1.42211e-06	no	no	no	no
P45887	Dvir_GJ14747	Act42A , Act5C	Drosophila virilis	1.9393	8.53957e-12	5.74857e-10	yes	yes	yes	yes
AFH04352	Paramyosin	Paramyosin	Drosophila melanogaster	1.93536	1.4262e-12	1.21317e-10	yes	no	no	no
XM_002055717	Dvir_GJ18604	rut	Drosophila virilis	1.93507	1.35228e-07	2.55372e-06	no	no	no	no
XP_002046969	Dvir_GJ12192	CG5626	Drosophila virilis	1.91966	2.56115e-07	4.47413e-06	yes	yes	no	no
CAA64724	Synapsin	Synapsin	Drosophila melanogaster	1.86312	4.41064e-08	9.74303e-07	no	no	no	no
XP_002058173	Dvir_GJ15936	sev	Drosophila virilis	1.863	3.25122e-08	7.4397e-07	no	no	no	no
XP_002056282	Dvir_GJ10314	CG18522	Drosophila virilis	1.86001	4.2092e-09	1.30302e-07	yes	no	no	no
XP_002047310	Dvir_GJ12001	CG10226	Drosophila virilis	1.84361	1.04585e-07	2.05196e-06	no	no	no	no
XP_002052996	Dvir_GJ23577	Fps85D	Drosophila virilis	1.80669	2.07983e-09	7.04592e-08	no	no	no	no
XP_002058043	Dvir_GJ15864	comt	Drosophila virilis	1.80581	3.54558e-09	1.11639e-07	no	no	no	no
XP_002047868	Dvir_GJ13681	Galk	Drosophila virilis	1.79737	1.61882e-10	7.4468e-09	yes	no	no	no
XP_002058715	Dvir_GJ14157	CG2017	Drosophila virilis	1.75471	3.31241e-07	5.58054e-06	yes	no	no	no
XP_002056942	Dvir_GJ16799	CG9509	Drosophila virilis	1.75403	6.87223e-07	1.0476e-05	no	no	no	no
AAM50150	neither inactivation nor afterpotential C	neither inactivation nor afterpotential C	Drosophila melanogaster	1.74792	1.08695e-07	2.11268e-06	no	no	no	no
XP_002056949	Dvir_GJ16805	CG9521 , CG9519	Drosophila virilis	1.7111	4.85796e-06	5.58446e-05	no	no	no	no
XP_002054221	Dvir_GJ24326	Gcn2	Drosophila virilis	1.71102	6.4228e-08	1.34823e-06	yes	yes	no	no
XP_002053050	Dvir_GJ23545	Syn	Drosophila virilis	1.6837	7.11822e-06	7.77948e-05	no	no	no	no
XP_002137645	Dpse\GA30176	CG33970	Drosophila pseudoobscura	1.67191	8.51294e-08	1.72776e-06	no	no	no	no
XP_002051457	Dvir_GJ12140	CG9140	Drosophila virilis	1.66876	1.05035e-09	3.86882e-08	yes	yes	yes	no
XP_002137928	Dpse_GA26239	CG9492	Drosophila pseudoobscura	1.66627	2.72424e-06	3.43388e-05	no	no	no	no
XP_002051432	Dvir_GJ12249	CG11147	Drosophila virilis	1.65755	1.2784e-08	3.39259e-07	no	no	no	no
FBgn0205810	Dvir_GJ18656	sbr	Drosophila virilis	1.6391	1.30364e-08	3.45078e-07	yes	yes	no	no
XP_002055424	Dvir_GJ18796	CG4301	Drosophila virilis	1.61912	2.44044e-06	3.13305e-05	no	no	no	no
XP_002057803	Dvir_GJ18332	CG4901	Drosophila virilis	1.60186	1.74957e-08	4.42493e-07	yes	yes	no	no
FBgn0210053	Dvir_GJ22950	Syp	Drosophila virilis	1.5954	2.41299e-08	5.80214e-07	no	no	no	no
XP_002053271	Dvir_GJ23792	skap	Drosophila virilis	1.5764	1.1534e-08	3.10037e-07	yes	yes	yes	no
AAN71324	couch potato	couch potato	Drosophila melanogaster	1.57099	1.10721e-07	2.14274e-06	no	no	no	no
XP_002059694	ATP synthase subunit beta	ATPsyn-beta	Drosophila virilis	1.54184	1.2097e-08	3.23225e-07	yes	yes	yes	yes
XP_002053985	Dvir_GJ23044	CG9990	Drosophila virilis	1.53427	3.22453e-06	3.95439e-05	no	no	no	no
XP_002054101	Dvir_GJ22976	CG15547	Drosophila virilis	1.48929	2.26667e-07	3.99997e-06	no	no	no	no
FBgn0199040	Dvir_GJ11786	SPoCk	Drosophila virilis	1.48365	2.05109e-06	2.68283e-05	yes	yes	no	no
XP_002056485	Dvir_GJ10975	CG5028	Drosophila virilis	1.47446	1.32535e-07	2.51046e-06	yes	yes	yes	no
XP_002059924	Dvir_GJ15111	Hex-C	Drosophila virilis	1.4364	2.74758e-06	3.45633e-05	no	no	no	no
FBgn0199512	Dvir_GJ12262	CG10077	Drosophila virilis	1.42056	6.01954e-07	9.36823e-06	yes	yes	yes	no
XP_002057992	Dvir_GJ15740	Pfrx	Drosophila virilis	1.41963	1.59334e-07	2.95534e-06	yes	yes	no	no
FBgn0260943	RNA-binding protein Musashi homolog Rbp6	RNA-binding protein Musashi homolog Rbp6	Drosophila melanogaster	1.41828	2.21593e-07	3.93041e-06	no	no	no	no
XP_002050868	Dvir_GJ22388	Pfk	Drosophila virilis	1.40852	6.74104e-07	1.03265e-05	yes	yes	no	no
XP_002059230	Dvir_GJ16281	MRP	Drosophila virilis	1.38914	1.35471e-06	1.86509e-05	yes	yes	no	no
XP_002053810	Dvir_GJ24090	CG6439	Drosophila virilis	1.38527	4.10289e-07	6.74139e-06	yes	yes	yes	no
XP_002051016	Dvir_GJ19872	Pms2	Drosophila virilis	1.36632	7.43262e-07	1.11991e-05	yes	yes	no	no
XP_002082879	Dsim_GD24994	Ca-P60A	Drosophila simulans	1.34647	6.63267e-07	1.0172e-05	yes	yes	yes	yes
XP_002011266	Dmoj_GI16435	l(1)G0156 , CG32026	Drosophila mojavensis	1.32049	6.05526e-07	9.41444e-06	yes	yes	yes	yes
XP_002057662	Dvir_GJ17979	CG17544	Drosophila virilis	1.30561	5.21096e-06	5.93165e-05	yes	no	no	no
XP_002053804	Dvir_GJ23142	ND42	Drosophila virilis	1.30344	1.85683e-06	2.44924e-05	yes	yes	no	no
XP_002056866	Dvir_GJ16655	CG1824	Drosophila virilis	1.29665	2.16211e-06	2.81272e-05	yes	no	no	no
XP_002049901	Glyceraldehyde 3-phosphate dehydrogenase	Gapdh1 , Gapdh2	Drosophila virilis	1.27241	3.75193e-06	4.48838e-05	yes	yes	yes	yes
NP_001163753	beta-Tubulin at 97EF	beta-Tubulin at 97EF	Drosophila melanogaster	1.23966	6.23527e-06	6.92352e-05	no	no	no	no

## Sheet: Downregulated
Gene ID	Gene Name	Dmel orthologs	Species	log2FoldChange	pval	padj	low_exp_ov	moderate_exp_ov	high_exp_ov	vhigh_exp_ov
FBgn0260399	greatwall	greatwall	Drosophila melanogaster	3.82911	2.2611e-20	9.41673e-18	yes	yes	yes	yes
XP_002058657	Dvir_GJ14542	gwl	Drosophila virilis	3.63895	6.68802e-32	1.0445e-28	yes	yes	yes	yes
XP_002048022	Dvir_GJ11579	polo	Drosophila virilis	3.61177	7.68212e-34	1.59967e-30	yes	yes	yes	yes
XP_002057184	Dvir_GJ16955	CG11403	Drosophila virilis	3.52484	1.9772e-16	4.03646e-14	yes	yes	no	no
XP_002052405	Dvir_GJ17531	me31B	Drosophila virilis	3.3236	1.81424e-32	3.14821e-29	yes	yes	yes	yes
XP_002056674	DNA polymerase	DNApol-alpha180	Drosophila virilis	3.30041	1.00522e-18	3.30506e-16	yes	yes	no	no
XP_002005395	Dmoj_GI19096	Orc1	Drosophila mojavensis	3.25211	1.14893e-13	1.22481e-11	yes	yes	yes	no
XP_002057647	Dvir_GJ17988	gammaTub37C	Drosophila virilis	3.21482	7.20734e-24	5.11639e-21	yes	yes	yes	no
XP_002054018	Dvir_GJ24206	Mcm2	Drosophila virilis	3.10931	2.40022e-15	3.8845e-13	yes	yes	yes	no
XP_002054269	Dvir_GJ22898	Rad17	Drosophila virilis	2.99991	7.08526e-12	4.92891e-10	yes	yes	no	no
FBgn0204145	Dvir_GJ16968	Tao	Drosophila virilis	2.9658	1.29708e-10	6.18538e-09	yes	yes	yes	yes
XP_002059523	Dvir_GJ14777	Mcm3	Drosophila virilis	2.95108	2.3261e-21	1.13525e-18	yes	yes	no	no
AAL39759	Minichromosome maintenance 7	Minichromosome maintenance 7	Drosophila melanogaster	2.92959	4.88295e-14	5.77724e-12	yes	yes	yes	no
XP_002053822	Dvir_GJ23134	ncd	Drosophila virilis	2.87993	5.78728e-12	4.11767e-10	yes	yes	yes	no
XP_002060363	Ribonucleoside-diphosphate reductase	RnrL	Drosophila virilis	2.85956	2.50013e-21	1.20141e-18	yes	yes	yes	yes
XP_002048996	Dvir\GJ21345		Drosophila virilis	2.8097	3.23971e-18	1.03258e-15	NA	NA	NA	NA
XP_002047269	Dvir_GJ12031	alphaTub67C	Drosophila virilis	2.80909	1.31903e-23	8.95649e-21	yes	yes	yes	yes
XP_002059333	Dvir_GJ18392	CG13185	Drosophila virilis	2.8055	3.35978e-15	5.27351e-13	yes	yes	no	no
XP_002053392	Dvir_GJ23855	nmdyn-D7	Drosophila virilis	2.80122	2.17482e-12	1.74629e-10	yes	yes	no	no
XP_002053131	Dvir_GJ23510	aur	Drosophila virilis	2.79244	1.38411e-17	3.57296e-15	yes	yes	no	no
XP_002052375	Dvir_GJ22035	Haspin	Drosophila virilis	2.78211	1.3491e-22	7.14224e-20	yes	yes	no	no
XP_002059008	Dvir_GJ15228	png	Drosophila virilis	2.73209	6.10147e-16	1.1145e-13	yes	yes	yes	no
XP_002054693	Dvir_GJ22665	ald	Drosophila virilis	2.68979	3.59635e-06	4.3405e-05	yes	yes	yes	no
XP_002052603	Dvir_GJ20756	ial	Drosophila virilis	2.66935	9.61429e-18	2.65363e-15	yes	yes	no	no
ABD64819	Dvir_GJ15416	cdc2	Drosophila virilis	2.65842	4.10293e-19	1.43994e-16	yes	yes	yes	yes
XP_002057162	Dvir_GJ16941	Klp3A	Drosophila virilis	2.61567	1.8704e-15	3.09111e-13	yes	yes	no	no
XP_002037636	Dsec_GM18195	Duox	Drosophila sechellia	2.6112	2.7153e-14	3.40612e-12	yes	yes	yes	no
XP_002059339	Dvir_GJ18402	BubR1	Drosophila virilis	2.61094	1.09703e-10	5.37081e-09	yes	yes	no	no
XP_002057955	Dvir_GJ15766	CG8173	Drosophila virilis	2.55855	2.27147e-18	7.39056e-16	yes	yes	yes	no
XP_002051319	Dvir_GJ15173	CG2990	Drosophila virilis	2.55674	1.38506e-10	6.50562e-09	yes	yes	no	no
XP_002046307	Dvir_GJ12823	RfC4	Drosophila virilis	2.5273	1.01191e-10	5.02496e-09	yes	yes	yes	no
XP_002050683	Dvir_GJ20076	dpa	Drosophila virilis	2.50643	3.03757e-11	1.77675e-09	yes	yes	yes	no
XP_002057300	Dvir_GJ16428	Xpac	Drosophila virilis	2.50032	3.43584e-07	5.7451e-06	yes	yes	no	no
FBgn0198235	Dvir\GJ10967	msi	Drosophila virilis	2.4956	4.23152e-12	3.15445e-10	yes	no	no	no
XP_002053969	Dvir_GJ23050	CG6937	Drosophila virilis	2.48197	4.00814e-12	3.00226e-10	yes	yes	yes	no
XP_002050595	Dvir_GJ20115	sub	Drosophila virilis	2.45439	7.40031e-13	6.60425e-11	yes	yes	yes	no
XP_002051987	Dvir_GJ24094	glu	Drosophila virilis	2.42961	1.55462e-09	5.44377e-08	yes	yes	yes	yes
XP_002046789	Dvir_GJ13078	Mcm7	Drosophila virilis	2.42713	8.36711e-11	4.27736e-09	yes	yes	yes	no
XP_002057033	Dvir_GJ16859	Nek2	Drosophila virilis	2.42127	4.4537e-08	9.81039e-07	yes	yes	no	no
XP_002048220	Dvir_GJ11467	Msh6	Drosophila virilis	2.38835	1.49127e-14	2.06106e-12	yes	yes	yes	no
XP_002056059	Dvir_GJ10730	Spargel	Drosophila virilis	2.36581	2.4622e-11	1.47898e-09	yes	yes	yes	yes
XP_002057817	Dvir_GJ18340	lok	Drosophila virilis	2.34192	9.37571e-17	2.07695e-14	yes	yes	yes	yes
XP_002050354	Dvir_GJ20256	tor	Drosophila virilis	2.34073	7.44032e-10	2.84802e-08	yes	yes	yes	no
XP_002057482	Dvir_GJ18155	cenG1A	Drosophila virilis	2.32757	1.67901e-08	4.26629e-07	yes	yes	no	no
XP_002049962	DNA ligase	DNA-ligI	Drosophila virilis	2.29816	1.5983e-12	1.33842e-10	yes	yes	no	no
XP_002060746	Dwil_GK24077	CG4078	Drosophila willistoni	2.2942	3.30052e-06	4.03332e-05	yes	no	no	no
AAF42939	Dmel_CG7487	Dmel_CG7487	Drosophila melanogaster	2.26855	5.42016e-07	8.57208e-06	yes	yes	no	no
XP_002060192	Dvir_GJ18567	CG6961, CG18259	Drosophila virilis	2.2653	1.09198e-15	1.88441e-13	yes	yes	no	no
XP_002052729	Dvir_GJ17715	aret	Drosophila virilis	2.25162	6.13928e-17	1.41e-14	yes	yes	yes	yes
XP_002054840	Dvir_GJ22572	dnk	Drosophila virilis	2.23451	1.17549e-15	2.01739e-13	yes	yes	yes	yes
XP_002055418	Dvir_GJ19358	Larp7	Drosophila virilis	2.21041	1.60971e-06	2.17002e-05	yes	yes	yes	no
BT133109	Dmel_CG9809	Dmel_CG9809	Drosophila melanogaster	2.20903	7.0846e-06	7.74545e-05	yes	yes	yes	yes
XP_002048171	Dvir_GJ13813	sti	Drosophila virilis	2.20195	2.24525e-08	5.43225e-07	yes	yes	no	no
XP_002058591	Dvir_GJ14510	CG11897	Drosophila virilis	2.17713	7.32611e-14	8.20183e-12	yes	yes	yes	yes
XP_002058624	Dvir_GJ14526	CG5524	Drosophila virilis	2.17682	2.03447e-13	2.03675e-11	yes	yes	no	no
XP_002051157	Dvir_GJ14606	RfC3	Drosophila virilis	2.14201	1.0409e-07	2.04482e-06	yes	yes	no	no
XP_002055033	Dvir_GJ19155	CG32396	Drosophila virilis	2.13309	7.0845e-06	7.74545e-05	no	no	no	no
XP_002053055	Dvir_GJ23668	CG5808	Drosophila virilis	2.12784	2.57533e-08	6.13683e-07	yes	yes	no	no
XP_002057711	Dvir_GJ18280	okr	Drosophila virilis	2.11188	7.85368e-07	1.16996e-05	yes	yes	no	no
XP_002060036	Dvir_GJ15487	Src64B	Drosophila virilis	2.10662	5.64841e-10	2.25323e-08	yes	yes	yes	no
XP_002046649	Dvir_GJ12996	smid	Drosophila virilis	2.09704	3.78481e-12	2.85552e-10	yes	yes	yes	yes
BT133291	Dmel_CG3837	Dmel_CG3837	Drosophila melanogaster	2.08819	8.46987e-08	1.72013e-06	yes	no	no	no
FBgn0025844	T-complex polypeptide 20	Tcp-1zeta	Drosophila virilis	2.08486	1.47047e-11	9.33538e-10	yes	yes	yes	yes
XP_002055284	Dvir_GJ18875	CG34104	Drosophila virilis	2.08306	1.28963e-07	2.45768e-06	yes	no	no	no
XP_002047018	Dvir_GJ12159	Dbp73D	Drosophila virilis	2.08292	5.84348e-07	9.14434e-06	yes	yes	no	no
XP_002050077	Dvir_GJ21940	SMC2	Drosophila virilis	2.08115	1.39776e-08	3.64873e-07	yes	yes	yes	no
XP_002057249	Dvir_GJ16986	Mcm6	Drosophila virilis	2.03777	1.36084e-08	3.57795e-07	yes	yes	yes	no
AAK93237	domino; small non-messenger RNA 184	domino; small non-messenger RNA 184	Drosophila melanogaster	2.03316	2.10745e-09	7.13178e-08	yes	yes	yes	yes
XP_002047726	Dvir_GJ13594	Klp67A	Drosophila virilis	2.02863	4.91062e-10	2.00239e-08	yes	yes	yes	no
XP_002056599	Dvir_GJ10137	lds	Drosophila virilis	2.02706	1.18742e-06	1.66393e-05	yes	yes	yes	no
XP_002053330	Dvir_GJ23400	CG5789	Drosophila virilis	2.02333	3.15578e-13	3.03295e-11	yes	yes	no	no
XP_002005576	Dmoj_GI18994	SelD	Drosophila mojavensis	1.99128	1.32066e-10	6.2691e-09	yes	yes	yes	no
FBgn0208792	Dvir_GJ21673	CG10914	Drosophila virilis	1.98441	2.26769e-09	7.61627e-08	yes	no	no	no
XP_002055806	Dvir_GJ10591	ns1	Drosophila virilis	1.98132	2.80518e-12	2.20705e-10	yes	yes	yes	no
XP_002055797	Dvir_GJ10583	Mcm5	Drosophila virilis	1.97395	1.0236e-11	6.75947e-10	yes	yes	yes	no
XP_002050955	Dvir_GJ22433	CG15100	Drosophila virilis	1.96591	2.57445e-06	3.27014e-05	yes	yes	no	no
XP_002005827	Dmoj_GI20681	CG4049	Drosophila mojavensis	1.96232	1.96498e-11	1.21778e-09	yes	yes	no	no
XP_002053947	Dvir_GJ24162	CG7878	Drosophila virilis	1.95179	3.17225e-11	1.84861e-09	yes	yes	yes	no
XP_002057155	Dvir_GJ16935	Klp10A	Drosophila virilis	1.9509	4.34135e-09	1.33994e-07	yes	yes	yes	yes
XP_002046750	Dvir_GJ12312	Nelf-E	Drosophila virilis	1.9467	1.09147e-08	2.97487e-07	yes	no	no	no
XP_002047841	Dvir_GJ11703	Gem3	Drosophila virilis	1.94528	2.50758e-10	1.10784e-08	yes	yes	no	no
XP_002051149	Dvir_GJ14596	Sirt6	Drosophila virilis	1.93094	8.64681e-10	3.26582e-08	yes	yes	no	no
XP_002053135	Dvir_GJ23507	bor	Drosophila virilis	1.92772	5.56929e-11	2.98382e-09	yes	yes	no	no
XP_002051547	Dvir_GJ11549	CG7627, CG3179 , CG31793, CG9270	Drosophila virilis	1.92664	9.83631e-11	4.92471e-09	yes	yes	yes	no
XP_002069887	Dwil_GK11760	Mtl	Drosophila willistoni	1.92569	8.29534e-08	1.69129e-06	yes	yes	yes	no
XP_002059925	Dvir_GJ15112	tkv	Drosophila virilis	1.90451	3.94549e-08	8.82158e-07	yes	yes	no	no
XP_002053243	Dvir_GJ23450	CG32344	Drosophila virilis	1.90228	3.93215e-11	2.21377e-09	yes	yes	no	no
XP_002058636	Dvir_GJ14532	Slimp	Drosophila virilis	1.89941	4.18944e-06	4.93242e-05	yes	no	no	no
XP_002056641	Dvir_GJ11052	Gnf1	Drosophila virilis	1.89781	6.75687e-08	1.40983e-06	yes	yes	yes	yes
XP_002051256	Dvir_GJ13256	cana, cmet	Drosophila virilis	1.89013	1.99783e-11	1.23082e-09	yes	yes	yes	no
BT133073	F-box-like/WD repeat-containing protein ebi	F-box-like/WD repeat-containing protein ebi	Drosophila melanogaster	1.88458	2.6935e-09	8.782e-08	yes	yes	yes	yes
XP_002053213	Dvir_GJ23765	spn-E	Drosophila virilis	1.8704	5.44853e-10	2.18997e-08	yes	yes	no	no
XP_002046921	Dvir_GJ12222	Uba2	Drosophila virilis	1.87017	1.02899e-06	1.46938e-05	yes	yes	yes	no
ACZ52447	Dvir_GJ13842	bru-3	Drosophila virilis	1.86867	1.79093e-07	3.279e-06	no	no	no	no
XP_002048007	Dvir_GJ11591	Smc5	Drosophila virilis	1.85511	5.89543e-10	2.33982e-08	yes	yes	no	no
BT133433	oo18 RNA-binding protein	oo18 RNA-binding protein	Drosophila melanogaster	1.8486	9.79141e-08	1.93935e-06	yes	yes	yes	no
XP_002054825	Dvir_GJ22579	Aats-glupro	Drosophila virilis	1.84811	4.81029e-08	1.0485e-06	yes	yes	yes	no
XP_002051501	Dvir_GJ15986	ck	Drosophila virilis	1.84765	5.47559e-06	6.19225e-05	yes	yes	no	no
XP_002047704	Dead box protein 80	Dbp80	Drosophila virilis	1.83209	2.87017e-06	3.58169e-05	yes	yes	yes	no
XP_002003076	Dmoj_GI24344	Etl1	Drosophila mojavensis	1.82527	3.82742e-07	6.33543e-06	yes	yes	no	no
XP_002055584	Dvir_GJ19440	CG7033	Drosophila virilis	1.82268	7.71158e-12	5.2707e-10	yes	yes	yes	yes
XP_002051105	Dvir_GJ14045	Aats-arg	Drosophila virilis	1.81017	3.49491e-08	7.93916e-07	yes	yes	no	no
XP_002049838	Dvir_GJ21808	CG9143	Drosophila virilis	1.80389	5.84726e-09	1.74108e-07	yes	yes	no	no
XP_002054901	Dvir_GJ24703	CG7156	Drosophila virilis	1.78146	4.83856e-06	5.56452e-05	yes	yes	no	no
XP_002047294	Dvir_GJ13359	Neos	Drosophila virilis	1.7608	8.30182e-08	1.6915e-06	yes	yes	no	no
XP_002054305	Dvir_GJ22874	orb	Drosophila virilis	1.75957	1.98371e-09	6.76432e-08	yes	yes	yes	no
XP_002057531	Dvir_GJ18185	spel1	Drosophila virilis	1.75888	2.90617e-08	6.79956e-07	yes	yes	no	no
XP_002049946	Dvir_GJ21866	Fak	Drosophila virilis	1.74532	2.17423e-06	2.82613e-05	yes	yes	no	no
XP_001994622	Dgri_GH15101	Cbp20	Drosophila grimshawi	1.73787	4.00431e-07	6.60024e-06	yes	yes	no	no
FBgn0005648	Polyadenylate-binding protein 2	Polyadenylate-binding protein 2	Drosophila melanogaster	1.7278	9.74091e-08	1.93179e-06	yes	yes	no	no
XP_002050736	Dvir_GJ20044	dom	Drosophila virilis	1.71754	2.00899e-09	6.83559e-08	yes	yes	yes	yes
XP_002048046	Dvir_GJ13748	Hsc70Cb	Drosophila virilis	1.70883	1.16988e-09	4.22442e-08	yes	yes	yes	yes
XP_002051838	Dvir_GJ10210	AIF	Drosophila virilis	1.70141	2.77752e-08	6.52791e-07	yes	yes	yes	no
XP_002009355	Dmoj_GI15304	Cdk7	Drosophila mojavensis	1.68373	1.09862e-06	1.55203e-05	yes	yes	no	no
XP_002054363	Dvir_GJ24405	Doa	Drosophila virilis	1.68233	4.61233e-09	1.41519e-07	yes	yes	no	no
XP_002003577	Dmoj_GI21901	Hel25E	Drosophila mojavensis	1.67638	1.77748e-09	6.15544e-08	yes	yes	yes	yes
XP_002135713	Dpse_GA22544	Eph	Drosophila pseudoobscura	1.66917	6.43514e-08	1.349e-06	yes	yes	no	no
XP_002047052	Dvir_GJ13211	Klp61F	Drosophila virilis	1.66886	1.05185e-07	2.05984e-06	yes	yes	yes	no
XP_002047616	Dvir_GJ11831	Cdk12	Drosophila virilis	1.66267	5.2123e-09	1.57149e-07	yes	yes	no	no
XP_002049933	Dvir_GJ21863	Aats-cys	Drosophila virilis	1.66142	5.47038e-09	1.63823e-07	yes	yes	no	no
AAO41435	Dmel_CG4849	Dmel_CG4849	Drosophila melanogaster	1.65665	9.14003e-06	9.61566e-05	yes	yes	no	no
XP_002053381	Dvir_GJ23369	CG8142	Drosophila virilis	1.65373	3.92729e-08	8.78717e-07	yes	yes	no	no
XP_002047885	Dvir_GJ11681	RecQ5	Drosophila virilis	1.65371	1.12824e-07	2.17913e-06	yes	yes	no	no
XP_002057442	DNA topoisomerase 2	Top2	Drosophila virilis	1.64693	1.77904e-09	6.15544e-08	yes	yes	yes	yes
XP_002058840	Dvir_GJ19700	MAN1	Drosophila virilis	1.64607	1.59339e-08	4.07948e-07	yes	yes	yes	no
XP_002048997	Dvir_GJ21347	Iswi	Drosophila virilis	1.64562	9.24418e-10	3.46214e-08	yes	yes	yes	no
XP_002039635	Dsec_GM23080	sep_1	Drosophila sechellia	1.64557	2.59308e-07	4.52233e-06	yes	yes	yes	no
XP_002059243	Dvir_GJ16136	CG9253	Drosophila virilis	1.64418	2.26994e-08	5.48775e-07	yes	yes	yes	no
XP_002057469	Dvir_GJ18148	Orc5	Drosophila virilis	1.64	5.27308e-07	8.39045e-06	yes	yes	no	no
XP_002054135	Dvir_GJ22958	ball	Drosophila virilis	1.62983	2.66133e-07	4.61557e-06	yes	yes	yes	no
XP_002046868	Dvir_GJ13124	CG7185	Drosophila virilis	1.628	1.15632e-08	3.10555e-07	yes	yes	yes	yes
XP_001958100	Dana_GF23682	Aats-gly	Drosophila ananassae	1.62723	3.14193e-09	1.00758e-07	yes	yes	yes	no
NM_001014626	gilgamesh	gilgamesh	Drosophila melanogaster	1.60654	8.90339e-09	2.49863e-07	yes	yes	yes	no
AAB58112	Dvir_GJ21740	tra2	Drosophila virilis	1.57456	3.16406e-08	7.29368e-07	yes	yes	no	no
XP_002058751	Dvir_GJ11149	Parp	Drosophila virilis	1.56791	7.92289e-08	1.62276e-06	yes	yes	no	no
XP_002047365	Dvir_GJ11970	JIL-1	Drosophila virilis	1.56075	5.03861e-07	8.0543e-06	yes	yes	no	no
XP_002056063	Dvir_GJ10732	CG9791	Drosophila virilis	1.55943	4.94177e-06	5.66861e-05	yes	yes	no	no
XP_002058386	T-complex protein 1, alpha subunit	T-cp1	Drosophila virilis	1.55671	5.72849e-09	1.7106e-07	yes	yes	yes	yes
XP_002050427	Dvir_GJ20206	cdc2rk	Drosophila virilis	1.54703	6.18587e-06	6.87845e-05	yes	yes	no	no
XP_002059220	T-complex protein 1, delta subunit	CG5525	Drosophila virilis	1.52612	8.54466e-09	2.41095e-07	yes	yes	yes	yes
XP_002049292	Ubiquitin-activating enzyme E1	Uba1	Drosophila virilis	1.52516	3.5066e-08	7.95994e-07	yes	yes	yes	yes
XP_002054641	Dvir_GJ22697	Ref1	Drosophila virilis	1.51548	2.67284e-08	6.31603e-07	yes	yes	yes	yes
XP_002048443	Dvir_GJ11351	CG11267	Drosophila virilis	1.48609	7.2885e-08	1.50566e-06	yes	yes	yes	yes
XP_002054457	Dvir_GJ24466	mod	Drosophila virilis	1.47087	2.31337e-08	5.57117e-07	yes	yes	yes	yes
XP_002053856	Dvir_GJ24112	rin	Drosophila virilis	1.43897	5.20809e-08	1.12267e-06	yes	yes	yes	yes
XP_002048602	Dvir_GJ11263	CG11660	Drosophila virilis	1.43351	3.46278e-06	4.20201e-05	yes	yes	yes	no
XP_002055665	Dvir_GJ19487	CG10777	Drosophila virilis	1.4259	5.29832e-07	8.41776e-06	yes	yes	yes	yes
XP_002046593	Dvir_GJ12398	CG7182	Drosophila virilis	1.41727	5.88101e-07	9.19387e-06	yes	yes	yes	no
XP_002053801	Dvir_GJ23143	pit	Drosophila virilis	1.41364	4.51478e-07	7.34475e-06	yes	yes	no	no
XP_002048911	Dvir_GJ21056	CG8258	Drosophila virilis	1.41021	1.25861e-07	2.40444e-06	yes	yes	yes	yes
XP_002052362	Dvir_GJ17510	CG31739	Drosophila virilis	1.40971	3.66119e-06	4.3916e-05	yes	yes	yes	no
XP_002050117	Uridine kinase	l(2)k01209	Drosophila virilis	1.39976	8.543e-06	9.09787e-05	yes	yes	no	no
XP_002053855	Dvir_GJ23113	sqd	Drosophila virilis	1.39883	1.34627e-07	2.54478e-06	yes	yes	yes	yes
XP_002055059	Lysyl-tRNA synthetase	Aats-lys	Drosophila virilis	1.38726	3.00622e-07	5.1311e-06	yes	yes	yes	no
FBgn0198182	Dvir_GJ10914	rec	Drosophila virilis	1.38717	3.14548e-06	3.87264e-05	no	no	no	no
AAL39583	crinkled	crinkled	Drosophila melanogaster	1.36734	7.17097e-06	7.82618e-05	yes	yes	no	no
XP_002052143	Dvir_GJ17394	La	Drosophila virilis	1.36609	6.45474e-07	9.92683e-06	yes	yes	yes	yes
XP_002057713	Dvir_GJ18281	Chd1	Drosophila virilis	1.36357	3.37056e-06	4.11248e-05	yes	yes	yes	no
XP_002056315	Dvir_GJ10883	XNP	Drosophila virilis	1.358	1.63988e-06	2.20309e-05	yes	yes	yes	no
XP_002055672	Dvir_GJ18657	Imp	Drosophila virilis	1.35692	8.6237e-07	1.26283e-05	yes	yes	yes	no
XP_002053305	Dvir_GJ23413	CG18528	Drosophila virilis	1.3474	2.40787e-06	3.09251e-05	yes	yes	no	no
Q9GRX4	Dvir_GJ18793	nonA, nonA-l	Drosophila virilis	1.30828	4.31928e-06	5.0567e-05	yes	yes	no	no
XP_002058027	Dvir_GJ15717	CG9281	Drosophila virilis	1.20071	7.45671e-06	8.10122e-05	yes	yes	yes	yes
