# Supplementary material for: Transcriptional Differences between Diapausing and Non-Diapausing D. montana Females Reared under the Same Photoperiod and Temperature
Source: PLoS One. 2016 Aug 29;11(8):e0161852. doi: 10.1371/journal.pone.0161852 (PMC5003386; doi:10.1371/journal.pone.0161852)
Supplement: S1 File — Table A. Cluster 1 DNA replication. Table B. Cluster 2 Actin binding. Table C. Cluster 3 Helicase activity. Table D. Cluster 4 Nucleotide binding. Table E. Cluster 5 Protein transporter activity. Table F. Cluster 6 Nuclear chromosome. Table G. Cluster 7 Oxidative stress. Table H. Cluster 8 Metal binding. Table I. Cluster 9 Maternal tudor protein. Table J. Cluster 10 Glycolysis. Table K. Cluster 11 DNA replication. Table L. Cluster 12 DNA polymerase. Table M. Cluster 13 Fatty acid biosynthesis. Table N. Cluster 14 DNA packing. Table O. Cluster 15 Metal ion binding. (ZIP) [file pone.0161852.s001.zip › E_Table.xlsx]

## Sheet: Upregulated
Gene ID	Gene Name	Dmel orthologs	Species	log2FoldChange	pval	padj	low_exp_ov	moderate_exp_ov	high_exp_ov	vhigh_exp_ov
XP_002059401	Dvir_GJ18542	ltd	Drosophila virilis	2.3703	9.47621e-09	2.63102e-07	yes	yes	no	no
XP_001998451	Dmoj_GI23624	CG17454	Drosophila mojavensis	2.29852	6.44575e-06	7.12684e-05	yes	yes	yes	no
Q9W596	Microtubule-associated protein futsch	Microtubule-associated protein futsch	Drosophila melanogaster	2.21746	1.56479e-10	7.23966e-09	no	no	no	no
CAA42753	Myosin heavy chain	Myosin heavy chain	Drosophila melanogaster	2.12083	8.12278e-12	5.50358e-10	yes	no	no	no
XP_002050334	Dvir_GJ22102	Vps13	Drosophila virilis	2.08615	1.01799e-10	5.04714e-09	yes	no	no	no
BAA41471	Ryanodine receptor 44F	Ryanodine receptor 44F	Drosophila melanogaster	2.05572	4.01581e-09	1.24934e-07	no	no	no	no
FBgn0209400	Dvir_GJ22287	Asph	Drosophila virilis	2.05538	1.28652e-06	1.78438e-05	yes	no	no	no
FBgn0209530	Dvir_GJ22418	CG5721	Drosophila virilis	2.01114	3.17533e-08	7.31236e-07	yes	yes	no	no
AAL39704	Dmel_CG2999	Dmel_CG2999	Drosophila melanogaster	1.95155	2.78391e-06	3.48939e-05	yes	yes	no	no
XP_002051650	Dvir_GJ11146	VhaSFD	Drosophila virilis	1.85972	4.71328e-07	7.61217e-06	yes	yes	no	no
XP_002051672	Dvir_GJ16824	Tor	Drosophila virilis	1.84209	1.92964e-11	1.19826e-09	yes	yes	no	no
FBgn0136768	Dmoj_GI14014	Kap3	Drosophila mojavensis	1.8298	5.49588e-11	2.94955e-09	yes	yes	no	no
ADJ93826	Calcium activated protein for secretion	Calcium activated protein for secretion	Drosophila melanogaster	1.79768	1.7807e-09	6.15544e-08	no	no	no	no
AAM50150	neither inactivation nor afterpotential C	neither inactivation nor afterpotential C	Drosophila melanogaster	1.74792	1.08695e-07	2.11268e-06	no	no	no	no
XP_002054815	Dvir_GJ24648	CG10219	Drosophila virilis	1.72489	2.69271e-09	8.782e-08	yes	yes	no	no
XP_002047453	Dvir_GJ11926	Ect4	Drosophila virilis	1.63	1.06832e-07	2.08674e-06	yes	yes	no	no
XM_002050755	Dvir_GJ22345	levy	Drosophila virilis	1.62025	8.71869e-09	2.4512e-07	yes	yes	yes	yes
FBgn0206839	Dvir_GJ19697	or	Drosophila virilis	1.60027	3.4887e-07	5.82413e-06	yes	yes	no	no
XP_002051171	Dvir_GJ13698	CoVb	Drosophila virilis	1.46496	2.05461e-07	3.68191e-06	yes	yes	yes	no
XP_002058349	Dvir_GJ14360	ATPsyn-d	Drosophila virilis	1.41384	1.40303e-07	2.64317e-06	yes	yes	yes	yes
AAA69708	Cytochrome c oxidase subunit 3	Cytochrome c oxidase subunit 3	Drosophila melanogaster	1.33365	1.34444e-06	1.8532e-05	no	no	no	no
NP_001036592	Dmel_CG34416	Dmel_CG34416	Drosophila melanogaster	1.27442	8.4534e-06	9.02399e-05	no	no	no	no
XP_002005831	Dmoj_GI18865	enok	Drosophila mojavensis	1.25698	4.01558e-06	4.74921e-05	yes	yes	no	no
NP_001163753	beta-Tubulin at 97EF	beta-Tubulin at 97EF	Drosophila melanogaster	1.23966	6.23527e-06	6.92352e-05	no	no	no	no

## Sheet: Downregulated
Gene ID	Gene Name	Dmel orthologs	Species	log2FoldChange	pval	padj	low_exp_ov	moderate_exp_ov	high_exp_ov	vhigh_exp_ov
XP_001999851	Dmoj\GI24753	CG3509	Drosophila mojavensis	4.16554	9.13771e-18	2.54836e-15	yes	yes	yes	yes
XP_001865500	Histone H3		Culex quinquefasciatus	3.33095	1.76328e-30	2.29483e-27	NA	NA	NA	NA
XP_002057647	Dvir_GJ17988	gammaTub37C	Drosophila virilis	3.21482	7.20734e-24	5.11639e-21	yes	yes	yes	no
AAL39759	Minichromosome maintenance 7	Minichromosome maintenance 7	Drosophila melanogaster	2.92959	4.88295e-14	5.77724e-12	yes	yes	yes	no
XP_002047269	Dvir_GJ12031	alphaTub67C	Drosophila virilis	2.80909	1.31903e-23	8.95649e-21	yes	yes	yes	yes
XP_002060452	Dvir_GJ19812	His1:CG33849 , His1:CG33840 , His1:CG33846 , His1:CG33810 , His1:CG33807 , His1:CG33834 , His1:CG33819 , His1:CG33864 , His1:CG33801 , His1:CG33831 , His1:CG33804 , His1:CG33813 , His1:CG33828 , His1:CG33861 , His1:CG33825 , His1:CG33843 , His1:CG31617 , His1:CG33837 , His1:CG33858 , His1:CG33822 , His1:CG33816 , His1:CG33855 , His1:CG33852	Drosophila virilis	2.46234	7.55503e-19	2.5932e-16	no	no	no	no
XP_002051005	Dvir_GJ22457	Ote	Drosophila virilis	2.45185	5.65745e-15	8.45505e-13	yes	yes	yes	no
ADB04948	pebble	pebble	Drosophila melanogaster	2.27912	3.36421e-12	2.5882e-10	yes	yes	yes	no
FBgn0001085	Frizzled	Frizzled	Drosophila melanogaster	2.26894	2.61671e-08	6.21542e-07	yes	yes	no	no
XP_002048394	Dvir_GJ11373	nuf	Drosophila virilis	2.23457	2.23371e-14	2.93151e-12	yes	yes	no	no
XP_002051135	Dvir_GJ14586	Nup154	Drosophila virilis	2.19665	3.58992e-13	3.41863e-11	yes	yes	no	no
XP_002055000	Dvir_GJ19033	CG11092	Drosophila virilis	2.18913	3.32372e-10	1.41826e-08	yes	yes	yes	no
XP_002052976	Dvir_GJ23588	CG7006	Drosophila virilis	2.17225	3.7968e-11	2.15232e-09	yes	yes	no	no
XP_002047563	Dvir_GJ13510	Gem2	Drosophila virilis	2.13889	1.09616e-08	2.98245e-07	yes	yes	no	no
XP_002055033	Dvir_GJ19155	CG32396	Drosophila virilis	2.13309	7.0845e-06	7.74545e-05	no	no	no	no
FBgn0211729	Dvir_GJ24652	AP-1sigma	Drosophila virilis	2.13025	1.55139e-13	1.60989e-11	yes	yes	no	no
XP_001360369	Dpse_GA22088	Tbp	Drosophila pseudoobscura	2.05708	2.26005e-07	3.99279e-06	yes	yes	no	no
AAK93237	domino; small non-messenger RNA 184	domino; small non-messenger RNA 184	Drosophila melanogaster	2.03316	2.10745e-09	7.13178e-08	yes	yes	yes	yes
XP_002052615	Dvir_GJ17646	Nup107	Drosophila virilis	1.98106	9.40445e-06	9.83751e-05	yes	yes	no	no
XP_002052194	Dvir_GJ23021	Fs(2)Ket	Drosophila virilis	1.89654	7.29426e-13	6.54701e-11	yes	yes	yes	yes
XP_002051511	Dvir_GJ16029	mol	Drosophila virilis	1.85481	1.75238e-07	3.22014e-06	yes	yes	no	no
BT133433	oo18 RNA-binding protein	oo18 RNA-binding protein	Drosophila melanogaster	1.8486	9.79141e-08	1.93935e-06	yes	yes	yes	no
XP_002052140	Dvir_GJ23321	CG15443	Drosophila virilis	1.7514	2.23397e-07	3.95792e-06	yes	yes	no	no
XP_002005823	Dmoj_GI18868	p120ctn	Drosophila mojavensis	1.74882	2.96439e-09	9.58517e-08	yes	yes	yes	yes
XP_002049946	Dvir_GJ21866	Fak	Drosophila virilis	1.74532	2.17423e-06	2.82613e-05	yes	yes	no	no
XP_002047145	Dvir_GJ12092	msk	Drosophila virilis	1.71399	9.83839e-11	4.92471e-09	yes	yes	yes	yes
XP_002046563	Dvir_GJ12415	CG12006	Drosophila virilis	1.68378	7.21824e-07	1.09077e-05	yes	yes	yes	no
XP_002053361	Dvir_GJ23381	msps	Drosophila virilis	1.64731	9.2233e-10	3.45846e-08	yes	yes	yes	no
XP_002058840	Dvir_GJ19700	MAN1	Drosophila virilis	1.64607	1.59339e-08	4.07948e-07	yes	yes	yes	no
AAN71129	embargoed	embargoed	Drosophila melanogaster	1.64099	1.78361e-08	4.49282e-07	yes	yes	yes	no
XP_002059941	Dvir_GJ14960	vimar	Drosophila virilis	1.63902	1.74988e-06	2.32784e-05	yes	yes	no	no
XP_002046500	Dvir_GJ12922	CG32165 , CG32164	Drosophila virilis	1.63539	1.83686e-08	4.58461e-07	yes	yes	no	no
XP_002072960	Dwil_GK13410	CG17514	Drosophila willistoni	1.60727	2.52954e-06	3.22754e-05	yes	yes	yes	no
XP_002056363	Dvir_GJ10270	CG9393	Drosophila virilis	1.59484	4.75376e-09	1.4481e-07	yes	yes	no	no
XP_002004239	Dmoj_GI19815	CG8026	Drosophila mojavensis	1.59031	1.00584e-08	2.78029e-07	yes	yes	yes	no
XP_002053281	Dvir_GJ23426	Ranbp9	Drosophila virilis	1.58704	1.44095e-07	2.70482e-06	yes	yes	yes	no
XP_002057626	Dvir_GJ18235	emb	Drosophila virilis	1.58507	8.02274e-09	2.28017e-07	yes	yes	yes	no
XP_002009410	Dmoj_GI15249	Tim9a	Drosophila mojavensis	1.57294	1.94439e-07	3.51668e-06	yes	yes	no	no
XP_002047544	Dvir_GJ13501	Taf6	Drosophila virilis	1.56842	4.19688e-07	6.87774e-06	yes	yes	no	no
XP_002052361	Dvir_GJ22118	Cas	Drosophila virilis	1.54427	1.44704e-08	3.76027e-07	yes	yes	yes	yes
XP_002049972	Dvir_GJ20453	Nap1	Drosophila virilis	1.53202	4.32337e-08	9.56378e-07	yes	yes	yes	yes
FBgn0197577	Dvir_GJ10291	Taf12	Drosophila virilis	1.53182	3.83141e-06	4.57295e-05	yes	yes	yes	yes
XP_002051162	Dvir_GJ14617	Cand1	Drosophila virilis	1.5255	1.73227e-06	2.31193e-05	yes	yes	no	no
XP_002054808	Dvir_GJ24642	Nup98-96	Drosophila virilis	1.51467	4.7311e-07	7.63699e-06	yes	yes	yes	no
XP_002056649	Dvir_GJ10105	pum	Drosophila virilis	1.50922	8.85804e-07	1.28929e-05	yes	yes	no	no
XP_002056761	Dvir_GJ24715	Nup358	Drosophila virilis	1.49953	1.32271e-08	3.49535e-07	yes	yes	yes	yes
XP_002058101	Dvir_GJ15896	Tom40	Drosophila virilis	1.4829	2.19201e-06	2.84688e-05	yes	yes	yes	yes
XP_002058203	Dvir_GJ15622	Ranbp21	Drosophila virilis	1.47472	8.90367e-08	1.79771e-06	yes	yes	yes	no
XP_002047307	Dvir_GJ13363	Trn	Drosophila virilis	1.47296	1.30814e-07	2.48436e-06	yes	yes	yes	no
XP_002046920	Dvir_GJ12223	CG32103	Drosophila virilis	1.46432	1.05136e-06	1.49201e-05	yes	yes	yes	no
FBgn0198845	Dvir_GJ11588	Tom20	Drosophila virilis	1.46252	1.73274e-06	2.31193e-05	yes	yes	yes	yes
BT050441	Dmel_CG10130	Dmel_CG10130	Drosophila melanogaster	1.45505	4.23814e-07	6.9308e-06	yes	yes	yes	yes
AFH06278	like-AP180	like-AP180	Drosophila melanogaster	1.41387	5.27998e-07	8.39716e-06	yes	yes	no	no
XP_002049791	Dvir_GJ21784	CG11123	Drosophila virilis	1.39104	8.02149e-06	8.63672e-05	yes	yes	no	no
AAL39583	crinkled	crinkled	Drosophila melanogaster	1.36734	7.17097e-06	7.82618e-05	yes	yes	no	no
XP_002053129	Dvir_GJ23511	CG18347	Drosophila virilis	1.34369	4.88438e-07	7.83582e-06	no	no	no	no
NM_001169713	Acidic leucine-rich nuclear phosphoprotein 32 family member A	Acidic leucine-rich nuclear phosphoprotein 32 family member A	Drosophila melanogaster	1.2939	2.60347e-06	3.29762e-05	yes	yes	yes	yes
XP_002053076	Dvir_GJ23681	CG11779	Drosophila virilis	1.28548	2.38058e-06	3.06375e-05	yes	yes	no	no
XP_002054819	Dvir_GJ24650	RanBP3	Drosophila virilis	1.26722	4.33374e-06	5.07173e-05	yes	yes	no	no
