# Supplementary material for: Transcriptional Differences between Diapausing and Non-Diapausing D. montana Females Reared under the Same Photoperiod and Temperature
Source: PLoS One. 2016 Aug 29;11(8):e0161852. doi: 10.1371/journal.pone.0161852 (PMC5003386; doi:10.1371/journal.pone.0161852)
Supplement: S1 File — Table A. Cluster 1 DNA replication. Table B. Cluster 2 Actin binding. Table C. Cluster 3 Helicase activity. Table D. Cluster 4 Nucleotide binding. Table E. Cluster 5 Protein transporter activity. Table F. Cluster 6 Nuclear chromosome. Table G. Cluster 7 Oxidative stress. Table H. Cluster 8 Metal binding. Table I. Cluster 9 Maternal tudor protein. Table J. Cluster 10 Glycolysis. Table K. Cluster 11 DNA replication. Table L. Cluster 12 DNA polymerase. Table M. Cluster 13 Fatty acid biosynthesis. Table N. Cluster 14 DNA packing. Table O. Cluster 15 Metal ion binding. (ZIP) [file pone.0161852.s001.zip › F_Table.xlsx]

## Sheet: Upregulated
Gene ID	Gene Name	Dmel orthologs	Species	log2FoldChange	pval	padj	low_exp_ov	moderate_exp_ov	high_exp_ov	vhigh_exp_ov
Q9I7U4	sallimus	sallimus	Drosophila melanogaster	1.94617	1.64135e-12	1.35988e-10	no	no	no	no

## Sheet: Downregulated
Gene ID	Gene Name	Dmel orthologs	Species	log2FoldChange	pval	padj	low_exp_ov	moderate_exp_ov	high_exp_ov	vhigh_exp_ov
XP_002046592	DNA primase	DNApol-alpha50	Drosophila virilis	2.8287	2.53796e-06	3.23696e-05	yes	yes	no	no
XP_002048134	Dvir_GJ13794	DNApol-alpha60	Drosophila virilis	2.66763	4.20522e-07	6.88778e-06	yes	yes	no	no
FBgn0002781	modifier of mdg4	modifier of mdg4	Drosophila melanogaster	2.50437	1.28975e-15	2.18943e-13	yes	yes	yes	yes
XP_001989802	Dgri_GH18597	Snr1	Drosophila grimshawi	2.05389	3.93546e-09	1.22556e-07	yes	yes	yes	no
NP_524778	lola like	lola like	Drosophila melanogaster	1.48459	3.06575e-08	7.09324e-07	yes	yes	yes	yes
XP_002053138	Dvir_GJ23506	Mat89Ba	Drosophila virilis	1.32322	1.42968e-06	1.95431e-05	yes	yes	no	no
XP_002051239	Dvir_GJ13343	vtd	Drosophila virilis	1.26773	3.08806e-06	3.81248e-05	yes	yes	no	no
