# Supplementary material for: Transcriptional Differences between Diapausing and Non-Diapausing D. montana Females Reared under the Same Photoperiod and Temperature
Source: PLoS One. 2016 Aug 29;11(8):e0161852. doi: 10.1371/journal.pone.0161852 (PMC5003386; doi:10.1371/journal.pone.0161852)
Supplement: S1 File — Table A. Cluster 1 DNA replication. Table B. Cluster 2 Actin binding. Table C. Cluster 3 Helicase activity. Table D. Cluster 4 Nucleotide binding. Table E. Cluster 5 Protein transporter activity. Table F. Cluster 6 Nuclear chromosome. Table G. Cluster 7 Oxidative stress. Table H. Cluster 8 Metal binding. Table I. Cluster 9 Maternal tudor protein. Table J. Cluster 10 Glycolysis. Table K. Cluster 11 DNA replication. Table L. Cluster 12 DNA polymerase. Table M. Cluster 13 Fatty acid biosynthesis. Table N. Cluster 14 DNA packing. Table O. Cluster 15 Metal ion binding. (ZIP) [file pone.0161852.s001.zip › G_Table.xlsx]

## Sheet: Upregulated
Gene ID	Gene Name	Dmel orthologs	Species	log2FoldChange	pval	padj	low_exp_ov	moderate_exp_ov	high_exp_ov	vhigh_exp_ov
XP_002055814	Dvir_GJ10563	Irc	Drosophila virilis	1.81766	1.18004e-07	2.26681e-06	yes	yes	no	no
NP_728868	Glutathione peroxidase	Glutathione peroxidase	Drosophila melanogaster	1.59089	4.98632e-09	1.51065e-07	yes	yes	yes	yes
XP_002057834	Dvir_GJ17881	CG9314	Drosophila virilis	1.36256	6.63371e-07	1.0172e-05	no	no	no	no

## Sheet: Downregulated
Gene ID	Gene Name	Dmel orthologs	Species	log2FoldChange	pval	padj	low_exp_ov	moderate_exp_ov	high_exp_ov	vhigh_exp_ov
XP_002056765	Dvir_GJ11112	Pxt	Drosophila virilis	4.0996	1.4185e-36	3.69225e-33	yes	yes	yes	yes
XP_002051069	Dvir_GJ14144	Duox	Drosophila virilis	2.06571	7.50263e-12	5.15043e-10	yes	yes	yes	no
XP_002052808	Dvir_GJ17765	CG10211	Drosophila virilis	1.64691	4.58483e-07	7.44707e-06	no	no	no	no
XP_002050142	Superoxide dismutase [Cu-Zn]	Sod3	Drosophila virilis	1.35188	2.60221e-06	3.29737e-05	yes	yes	yes	yes
