# Supplementary material for: Transcriptional Differences between Diapausing and Non-Diapausing D. montana Females Reared under the Same Photoperiod and Temperature
Source: PLoS One. 2016 Aug 29;11(8):e0161852. doi: 10.1371/journal.pone.0161852 (PMC5003386; doi:10.1371/journal.pone.0161852)
Supplement: S1 File — Table A. Cluster 1 DNA replication. Table B. Cluster 2 Actin binding. Table C. Cluster 3 Helicase activity. Table D. Cluster 4 Nucleotide binding. Table E. Cluster 5 Protein transporter activity. Table F. Cluster 6 Nuclear chromosome. Table G. Cluster 7 Oxidative stress. Table H. Cluster 8 Metal binding. Table I. Cluster 9 Maternal tudor protein. Table J. Cluster 10 Glycolysis. Table K. Cluster 11 DNA replication. Table L. Cluster 12 DNA polymerase. Table M. Cluster 13 Fatty acid biosynthesis. Table N. Cluster 14 DNA packing. Table O. Cluster 15 Metal ion binding. (ZIP) [file pone.0161852.s001.zip › H_Table.xlsx]

## Sheet: Upregulated
Gene ID	Gene Name	Dmel orthologs	Species	log2FoldChange	pval	padj	low_exp_ov	moderate_exp_ov	high_exp_ov	vhigh_exp_ov
XP_002059918	Dvir_GJ15106	CG8102	Drosophila virilis	2.21811	8.80621e-07	1.28414e-05	no	no	no	no
BT100056	dumpy	dumpy	Drosophila melanogaster	2.217	1.52006e-06	2.0652e-05	no	no	no	no
XP_002057250	Dvir_GJ16452	CG3192	Drosophila virilis	2.01203	9.40763e-12	6.27879e-10	yes	yes	no	no
XP_002056282	Dvir_GJ10314	CG18522	Drosophila virilis	1.86001	4.2092e-09	1.30302e-07	yes	no	no	no
FBgn0200866	Dvir_GJ13645	Mocs1	Drosophila virilis	1.78313	9.23862e-06	9.7063e-05	yes	yes	no	no
XP_002050487	Dvir_GJ22180	SdhB	Drosophila virilis	1.77448	3.71085e-11	2.11512e-09	yes	yes	yes	yes
XP_002049543	Dvir_GJ21650	CG9172	Drosophila virilis	1.76649	2.67423e-10	1.17152e-08	yes	yes	no	no
XM_002051696	Ubiquinol-cytochrome c reductase iron-sulfur subunit	RFeSP	Drosophila virilis	1.76446	8.15851e-10	3.1077e-08	yes	yes	no	no
XP_002052901	Dvir_GJ17812	Acon	Drosophila virilis	1.69154	2.26874e-10	1.01234e-08	yes	yes	yes	yes
XP_002051457	Dvir_GJ12140	CG9140	Drosophila virilis	1.66876	1.05035e-09	3.86882e-08	yes	yes	yes	no
XP_002046899	Dvir_GJ12236	CG12079	Drosophila virilis	1.57979	1.1206e-08	3.03047e-07	yes	yes	no	no
XP_002056373	Dvir_GJ10912	ND23	Drosophila virilis	1.45419	1.06892e-07	2.08674e-06	yes	yes	yes	no
XP_002056888	NADH-ubiquinone oxidoreductase 75 kDa subunit	ND75	Drosophila virilis	1.41067	3.74297e-07	6.2055e-06	yes	yes	no	no
XP_002053265	Dvir_GJ23436	CG9836	Drosophila virilis	1.2425	2.73052e-06	3.43917e-05	yes	yes	yes	no

## Sheet: Downregulated
Gene ID	Gene Name	Dmel orthologs	Species	log2FoldChange	pval	padj	low_exp_ov	moderate_exp_ov	high_exp_ov	vhigh_exp_ov
XP_002051542	Dvir_GJ16118	CG9272	Drosophila virilis	2.96956	5.63118e-12	4.01575e-10	yes	yes	no	no
