# Supplementary material for: Transcriptional Differences between Diapausing and Non-Diapausing D. montana Females Reared under the Same Photoperiod and Temperature
Source: PLoS One. 2016 Aug 29;11(8):e0161852. doi: 10.1371/journal.pone.0161852 (PMC5003386; doi:10.1371/journal.pone.0161852)
Supplement: S1 File — Table A. Cluster 1 DNA replication. Table B. Cluster 2 Actin binding. Table C. Cluster 3 Helicase activity. Table D. Cluster 4 Nucleotide binding. Table E. Cluster 5 Protein transporter activity. Table F. Cluster 6 Nuclear chromosome. Table G. Cluster 7 Oxidative stress. Table H. Cluster 8 Metal binding. Table I. Cluster 9 Maternal tudor protein. Table J. Cluster 10 Glycolysis. Table K. Cluster 11 DNA replication. Table L. Cluster 12 DNA polymerase. Table M. Cluster 13 Fatty acid biosynthesis. Table N. Cluster 14 DNA packing. Table O. Cluster 15 Metal ion binding. (ZIP) [file pone.0161852.s001.zip › I_Table.xlsx]

## Sheet: Upregulated
Gene ID	Gene Name	Dmel orthologs	Species	log2FoldChange	pval	padj	low_exp_ov	moderate_exp_ov	high_exp_ov	vhigh_exp_ov
XP_001998451	Dmoj_GI23624	CG17454	Drosophila mojavensis	2.29852	6.44575e-06	7.12684e-05	yes	yes	yes	no

## Sheet: Downregulated
Gene ID	Gene Name	Dmel orthologs	Species	log2FoldChange	pval	padj	low_exp_ov	moderate_exp_ov	high_exp_ov	vhigh_exp_ov
XP_002049578	Dvir_GJ21669	Pcl	Drosophila virilis	2.743	2.28183e-13	2.26264e-11	yes	yes	yes	no
FBgn0203758	Dvir_GJ16574	CG15930	Drosophila virilis	2.65957	6.80404e-16	1.22846e-13	no	no	no	no
FBgn0202013	Dvir_GJ14809	spoon	Drosophila virilis	2.35799	2.26209e-11	1.37179e-09	yes	yes	yes	yes
XP_002062662	Dwil_GK17654	Tudor-SN	Drosophila willistoni	2.12833	1.6648e-13	1.69382e-11	yes	yes	yes	yes
XP_002057751	Dvir_GJ18299	SoYb	Drosophila virilis	2.05085	4.34365e-12	3.22266e-10	yes	yes	no	no
XP_002053213	Dvir_GJ23765	spn-E	Drosophila virilis	1.8704	5.44853e-10	2.18997e-08	yes	yes	no	no
XP_002056226	Dvir_GJ10335	qin	Drosophila virilis	1.65685	3.27643e-06	4.00545e-05	yes	no	no	no
XP_002054845	Dvir_GJ24667	CG9925	Drosophila virilis	1.58023	1.71575e-08	4.34644e-07	yes	yes	yes	no
XP_002054277	Dvir_GJ24358	vret	Drosophila virilis	1.53207	6.39977e-07	9.86413e-06	yes	yes	no	no
XP_002055717	Dvir_GJ19517	otu	Drosophila virilis	1.28167	2.35493e-06	3.03508e-05	yes	yes	yes	yes
