# Supplementary material for: Transcriptional Differences between Diapausing and Non-Diapausing D. montana Females Reared under the Same Photoperiod and Temperature
Source: PLoS One. 2016 Aug 29;11(8):e0161852. doi: 10.1371/journal.pone.0161852 (PMC5003386; doi:10.1371/journal.pone.0161852)
Supplement: S1 File — Table A. Cluster 1 DNA replication. Table B. Cluster 2 Actin binding. Table C. Cluster 3 Helicase activity. Table D. Cluster 4 Nucleotide binding. Table E. Cluster 5 Protein transporter activity. Table F. Cluster 6 Nuclear chromosome. Table G. Cluster 7 Oxidative stress. Table H. Cluster 8 Metal binding. Table I. Cluster 9 Maternal tudor protein. Table J. Cluster 10 Glycolysis. Table K. Cluster 11 DNA replication. Table L. Cluster 12 DNA polymerase. Table M. Cluster 13 Fatty acid biosynthesis. Table N. Cluster 14 DNA packing. Table O. Cluster 15 Metal ion binding. (ZIP) [file pone.0161852.s001.zip › J_Table.xlsx]

## Sheet: Upregulated
Gene ID	Gene Name	Dmel orthologs	Species	log2FoldChange	pval	padj	low_exp_ov	moderate_exp_ov	high_exp_ov	vhigh_exp_ov
XP_002059020	Dvir_GJ15346	CG6910	Drosophila virilis	2.84624	3.04501e-08	7.06094e-07	no	no	no	no
XP_002053418	Dvir_GJ23866	Hex-t2	Drosophila virilis	2.70171	1.79412e-08	4.51204e-07	no	no	no	no
XP_002058207	Glucose-6-phosphate 1-dehydrogenase	Zw	Drosophila virilis	2.63244	6.50196e-20	2.57074e-17	yes	no	no	no
XP_002047345	Dvir_GJ13383	PGRP-LC	Drosophila virilis	2.43077	4.92108e-08	1.06817e-06	no	no	no	no
XP_002054375	Phosphoglycerate mutase	CG7059	Drosophila virilis	2.09335	1.92773e-10	8.77737e-09	no	no	no	no
XP_002050959	Dvir_GJ22437	Cht8	Drosophila virilis	1.87785	3.32942e-07	5.60314e-06	no	no	no	no
XP_002008015	Dmoj_GI13269	Nc73EF	Drosophila mojavensis	1.81353	2.2093e-10	9.88646e-09	yes	yes	no	no
XP_002052255	Dvir_GJ22649	Idgf3	Drosophila virilis	1.79875	3.45734e-09	1.09412e-07	no	no	no	no
XP_002047868	Dvir_GJ13681	Galk	Drosophila virilis	1.79737	1.61882e-10	7.4468e-09	yes	no	no	no
XP_002053409	Fructose-bisphosphate aldolase	Ald	Drosophila virilis	1.76226	4.7496e-11	2.63038e-09	yes	yes	yes	no
XP_002053415	Dvir_GJ23865	CG5432	Drosophila virilis	1.7417	3.05592e-10	1.31115e-08	no	no	no	no
XP_002048664	Dvir_GJ11231	CG32444	Drosophila virilis	1.70086	1.03095e-08	2.83715e-07	no	no	no	no
XP_002047314	L-lactate dehydrogenase	ImpL3	Drosophila virilis	1.52134	4.8559e-07	7.79513e-06	no	no	no	no
XP_002047344	Dvir_GJ13382	PGRP-LA	Drosophila virilis	1.49236	1.01821e-06	1.45755e-05	no	no	no	no
XP_002055164	Dvir_GJ18942	l(1)G0334	Drosophila virilis	1.45571	1.75763e-07	3.22377e-06	yes	yes	yes	yes
XP_002053671	Dvir_GJ23225	CG6904	Drosophila virilis	1.44193	2.02268e-07	3.62886e-06	no	no	no	no
XP_002052242	Enolase	Eno	Drosophila virilis	1.4277	1.14075e-07	2.19812e-06	yes	yes	yes	yes
XP_002051961	Dvir_GJ24248	CG8475	Drosophila virilis	1.42675	9.19912e-08	1.849e-06	yes	yes	no	no
XP_002057992	Dvir_GJ15740	Pfrx	Drosophila virilis	1.41963	1.59334e-07	2.95534e-06	yes	yes	no	no
XP_002050868	Dvir_GJ22388	Pfk	Drosophila virilis	1.40852	6.74104e-07	1.03265e-05	yes	yes	no	no
XP_002052256	Dvir_GJ22638	Idgf2	Drosophila virilis	1.38314	6.26345e-06	6.95234e-05	yes	yes	no	no
XP_002049901	Glyceraldehyde 3-phosphate dehydrogenase	Gapdh1, Gapdh2	Drosophila virilis	1.27241	3.75193e-06	4.48838e-05	yes	yes	yes	yes
XP_002000708	Pyruvate kinase	PyK	Drosophila mojavensis	1.26035	3.23344e-06	3.96082e-05	yes	yes	no	no
XP_002132220	Dpse\GA25323		Drosophila pseudoobscura	1.24478	3.62994e-06	4.37259e-05	NA	NA	NA	NA

## Sheet: Downregulated
Gene ID	Gene Name	Dmel orthologs	Species	log2FoldChange	pval	padj	low_exp_ov	moderate_exp_ov	high_exp_ov	vhigh_exp_ov
XP_002014437	Dper_GL18953	CG4747	Drosophila persimilis	1.80894	8.59331e-11	4.37866e-09	yes	yes	yes	yes
