# Supplementary material for: Transcriptional Differences between Diapausing and Non-Diapausing D. montana Females Reared under the Same Photoperiod and Temperature
Source: PLoS One. 2016 Aug 29;11(8):e0161852. doi: 10.1371/journal.pone.0161852 (PMC5003386; doi:10.1371/journal.pone.0161852)
Supplement: S1 File — Table A. Cluster 1 DNA replication. Table B. Cluster 2 Actin binding. Table C. Cluster 3 Helicase activity. Table D. Cluster 4 Nucleotide binding. Table E. Cluster 5 Protein transporter activity. Table F. Cluster 6 Nuclear chromosome. Table G. Cluster 7 Oxidative stress. Table H. Cluster 8 Metal binding. Table I. Cluster 9 Maternal tudor protein. Table J. Cluster 10 Glycolysis. Table K. Cluster 11 DNA replication. Table L. Cluster 12 DNA polymerase. Table M. Cluster 13 Fatty acid biosynthesis. Table N. Cluster 14 DNA packing. Table O. Cluster 15 Metal ion binding. (ZIP) [file pone.0161852.s001.zip › K_Table.xlsx]

## Sheet: Upregulated
Gene ID	Gene Name	Dmel orthologs	Species	log2FoldChange	pval	padj	low_exp_ov	moderate_exp_ov	high_exp_ov	vhigh_exp_ov
ADG49349	Dsim_GD17110	comt	Drosophila simulans	2.48294	9.41416e-08	1.88301e-06	no	no	no	no

## Sheet: Downregulated
Gene ID	Gene Name	Dmel orthologs	Species	log2FoldChange	pval	padj	low_exp_ov	moderate_exp_ov	high_exp_ov	vhigh_exp_ov
XP_002057184	Dvir_GJ16955	CG11403	Drosophila virilis	3.52484	1.9772e-16	4.03646e-14	yes	yes	no	no
XP_002005395	Dmoj_GI19096	Orc1	Drosophila mojavensis	3.25211	1.14893e-13	1.22481e-11	yes	yes	yes	no
XP_002046592	DNA primase	DNApol-alpha50	Drosophila virilis	2.8287	2.53796e-06	3.23696e-05	yes	yes	no	no
XP_002048134	Dvir_GJ13794	DNApol-alpha60	Drosophila virilis	2.66763	4.20522e-07	6.88778e-06	yes	yes	no	no
XP_002051319	Dvir_GJ15173	CG2990	Drosophila virilis	2.55674	1.38506e-10	6.50562e-09	yes	yes	no	no
XP_002046307	Dvir_GJ12823	RfC4	Drosophila virilis	2.5273	1.01191e-10	5.02496e-09	yes	yes	yes	no
AAF42939	Dmel_CG7487	Dmel_CG7487	Drosophila melanogaster	2.26855	5.42016e-07	8.57208e-06	yes	yes	no	no
XP_002051157	Dvir_GJ14606	RfC3	Drosophila virilis	2.14201	1.0409e-07	2.04482e-06	yes	yes	no	no
XP_002046649	Dvir_GJ12996	smid	Drosophila virilis	2.09704	3.78481e-12	2.85552e-10	yes	yes	yes	yes
AAK93237	domino; small non-messenger RNA 184	domino; small non-messenger RNA 184	Drosophila melanogaster	2.03316	2.10745e-09	7.13178e-08	yes	yes	yes	yes
XP_002053135	Dvir_GJ23507	bor	Drosophila virilis	1.92772	5.56929e-11	2.98382e-09	yes	yes	no	no
XP_002056641	Dvir_GJ11052	Gnf1	Drosophila virilis	1.89781	6.75687e-08	1.40983e-06	yes	yes	yes	yes
XP_002053381	Dvir_GJ23369	CG8142	Drosophila virilis	1.65373	3.92729e-08	8.78717e-07	yes	yes	no	no
