# Supplementary material for: Transcriptional Differences between Diapausing and Non-Diapausing D. montana Females Reared under the Same Photoperiod and Temperature
Source: PLoS One. 2016 Aug 29;11(8):e0161852. doi: 10.1371/journal.pone.0161852 (PMC5003386; doi:10.1371/journal.pone.0161852)
Supplement: S1 File — Table A. Cluster 1 DNA replication. Table B. Cluster 2 Actin binding. Table C. Cluster 3 Helicase activity. Table D. Cluster 4 Nucleotide binding. Table E. Cluster 5 Protein transporter activity. Table F. Cluster 6 Nuclear chromosome. Table G. Cluster 7 Oxidative stress. Table H. Cluster 8 Metal binding. Table I. Cluster 9 Maternal tudor protein. Table J. Cluster 10 Glycolysis. Table K. Cluster 11 DNA replication. Table L. Cluster 12 DNA polymerase. Table M. Cluster 13 Fatty acid biosynthesis. Table N. Cluster 14 DNA packing. Table O. Cluster 15 Metal ion binding. (ZIP) [file pone.0161852.s001.zip › L_Table.xlsx]

## Sheet: Upregulated
Gene ID	Gene Name	Dmel orthologs	Species	log2FoldChange	pval	padj	low_exp_ov	moderate_exp_ov	high_exp_ov	vhigh_exp_ov
FBgn0206241	Dvir_GJ19096	mRNA-cap	Drosophila virilis	1.60665	6.46486e-06	7.14038e-05	yes	yes	yes	no
XP_002047348	Dvir_GJ11980	UGP	Drosophila virilis	1.3787	4.82366e-07	7.75434e-06	yes	yes	yes	no
XP_002004160	Dmoj_GI19761	Rpb5	Drosophila mojavensis	1.31203	1.03049e-06	1.46938e-05	yes	yes	no	no
ACJ64457	UDP-glucose pyrophosphorylase (Fragment)	UDP-glucose pyrophosphorylase (Fragment)	Culex tarsalis	1.29903	2.58757e-06	3.28147e-05	NA	NA	NA	NA

## Sheet: Dowregulated
Gene ID	Gene Name	Dmel orthologs	Species	log2FoldChange	pval	padj	low_exp_ov	moderate_exp_ov	high_exp_ov	vhigh_exp_ov
XP_002056674	DNA polymerase	DNApol-alpha180	Drosophila virilis	3.30041	1.00522e-18	3.30506e-16	yes	yes	no	no
XP_002046592	DNA primase	DNApol-alpha50	Drosophila virilis	2.8287	2.53796e-06	3.23696e-05	yes	yes	no	no
XP_002047198	Dvir_GJ13306	Pole2	Drosophila virilis	2.75014	5.19125e-14	6.07298e-12	yes	yes	no	no
XP_002048134	Dvir_GJ13794	DNApol-alpha60	Drosophila virilis	2.66763	4.20522e-07	6.88778e-06	yes	yes	no	no
XP_002055951	Dvir_GJ10668	DNApol-alpha73	Drosophila virilis	2.64498	1.17445e-16	2.47865e-14	yes	yes	yes	no
XP_002048349	Dvir\GJ11401	CG5147	Drosophila virilis	2.35153	9.15677e-14	9.96556e-12	yes	yes	no	no
XP_002060280	Dvir_GJ16059	CG12018	Drosophila virilis	2.31519	8.81601e-07	1.28497e-05	yes	yes	no	no
XP_001999015	Dmoj_GI23309	DNApol-iota	Drosophila mojavensis	2.12721	2.88534e-06	3.59775e-05	yes	yes	no	no
XP_002056780	Dvir_GJ16694	l(1)1Bi	Drosophila virilis	2.08574	2.81913e-13	2.73465e-11	yes	yes	no	no
XP_001985989	DNA-directed RNA polymerase	RpI1	Drosophila grimshawi	2.04541	8.63635e-09	2.43243e-07	yes	yes	no	no
XP_002046875	Dvir_GJ12250	eco	Drosophila virilis	1.99103	2.68081e-10	1.17276e-08	yes	yes	yes	yes
ABD72267	pol		Drosophila buzzatii	1.98052	4.50713e-10	1.85481e-08	NA	NA	NA	NA
FBgn0205119	Dvir_GJ17952	Pect	Drosophila virilis	1.59672	6.91679e-06	7.59655e-05	yes	yes	yes	no
XP_002046600	Dvir_GJ12395	mkg-p	Drosophila virilis	1.58525	8.87082e-07	1.29054e-05	no	no	no	no
XP_002052492	Dvir_GJ17571	CG13773	Drosophila virilis	1.39005	6.05523e-06	6.75241e-05	yes	yes	no	no
XP_002056257	Dvir_GJ10844	CG18600	Drosophila virilis	1.38963	4.6498e-06	5.37316e-05	yes	yes	yes	no
