# Supplementary material for: Transcriptional Differences between Diapausing and Non-Diapausing D. montana Females Reared under the Same Photoperiod and Temperature
Source: PLoS One. 2016 Aug 29;11(8):e0161852. doi: 10.1371/journal.pone.0161852 (PMC5003386; doi:10.1371/journal.pone.0161852)
Supplement: S1 File — Table A. Cluster 1 DNA replication. Table B. Cluster 2 Actin binding. Table C. Cluster 3 Helicase activity. Table D. Cluster 4 Nucleotide binding. Table E. Cluster 5 Protein transporter activity. Table F. Cluster 6 Nuclear chromosome. Table G. Cluster 7 Oxidative stress. Table H. Cluster 8 Metal binding. Table I. Cluster 9 Maternal tudor protein. Table J. Cluster 10 Glycolysis. Table K. Cluster 11 DNA replication. Table L. Cluster 12 DNA polymerase. Table M. Cluster 13 Fatty acid biosynthesis. Table N. Cluster 14 DNA packing. Table O. Cluster 15 Metal ion binding. (ZIP) [file pone.0161852.s001.zip › M_Table.xlsx]

## Sheet: Upregulated
Gene ID	Gene Name	Dmel orthologs	Species	log2FoldChange	pval	padj	low_exp_ov	moderate_exp_ov	high_exp_ov	vhigh_exp_ov
XP_002053763	Dvir_GJ23166	Desat1	Drosophila virilis	2.50717	1.64196e-14	2.25932e-12	yes	yes	yes	no
AAY63991	Q4PP77_LYSTE		Lysiphlebus testaceipes	2.49957	9.98009e-19	3.30506e-16	NA	NA	NA	NA
XP_002053765	Dvir_GJ23165	Desat2	Drosophila virilis	2.39737	1.35727e-17	3.53286e-15	no	no	no	no
ACX85645	Dmel_CG11198	Dmel_CG11198	Drosophila melanogaster	2.30029	1.13885e-08	3.07185e-07	yes	yes	no	no
XP_002048318	Dvir_GJ13902	CG7470	Drosophila virilis	2.00392	2.93893e-10	1.27038e-08	no	no	no	no
XP_002050377	Dvir_GJ20237	ACC	Drosophila virilis	1.99866	2.9158e-07	4.99042e-06	yes	yes	no	no
XP_002056100	Dvir_GJ10410	CG9747	Drosophila virilis	1.95384	5.00978e-12	3.62223e-10	yes	no	no	no
XP_002054415	Pyrroline-5-carboxylate reductase	CG5840	Drosophila virilis	1.86972	2.64821e-08	6.27593e-07	no	no	no	no
XP_002059536	Branched-chain-amino-acid aminotransferase	CG1673	Drosophila virilis	1.71974	8.26819e-09	2.34353e-07	yes	yes	no	no
XP_001992748	Dgri_GH24046	CG1998	Drosophila grimshawi	1.71253	6.89314e-07	1.04977e-05	no	no	no	no
XP_002076566	Dsim\GD17990		Drosophila simulans	1.66752	5.73342e-07	8.98561e-06	NA	NA	NA	NA
ACV86760	Dvir_GJ14875	t	Drosophila virilis	1.64451	5.30294e-08	1.14075e-06	no	no	no	no
XP_002049797	Dvir_GJ20549	Inos	Drosophila virilis	1.40491	6.40134e-07	9.86413e-06	yes	yes	no	no
XP_002057662	Dvir_GJ17979	CG17544	Drosophila virilis	1.30561	5.21096e-06	5.93165e-05	yes	no	no	no

## Sheet: Downregulated
Gene ID	Gene Name	Dmel orthologs	Species	log2FoldChange	pval	padj	low_exp_ov	moderate_exp_ov	high_exp_ov	vhigh_exp_ov
XP_002057607	Dvir_GJ18224	CG33116	Drosophila virilis	2.89617	1.18942e-13	1.26366e-11	yes	yes	no	no
XP_002048267	Dvir_GJ13874	asparagine-synthetase	Drosophila virilis	1.96856	1.87898e-08	4.65425e-07	yes	yes	no	no
FBgn0207690	Dvir_GJ20550	fa2h	Drosophila virilis	1.88332	3.33943e-07	5.61395e-06	no	no	no	no
XP_002046563	Dvir_GJ12415	CG12006	Drosophila virilis	1.68378	7.21824e-07	1.09077e-05	yes	yes	yes	no
