# Supplementary material for: Transcriptional Differences between Diapausing and Non-Diapausing D. montana Females Reared under the Same Photoperiod and Temperature
Source: PLoS One. 2016 Aug 29;11(8):e0161852. doi: 10.1371/journal.pone.0161852 (PMC5003386; doi:10.1371/journal.pone.0161852)
Supplement: S1 File — Table A. Cluster 1 DNA replication. Table B. Cluster 2 Actin binding. Table C. Cluster 3 Helicase activity. Table D. Cluster 4 Nucleotide binding. Table E. Cluster 5 Protein transporter activity. Table F. Cluster 6 Nuclear chromosome. Table G. Cluster 7 Oxidative stress. Table H. Cluster 8 Metal binding. Table I. Cluster 9 Maternal tudor protein. Table J. Cluster 10 Glycolysis. Table K. Cluster 11 DNA replication. Table L. Cluster 12 DNA polymerase. Table M. Cluster 13 Fatty acid biosynthesis. Table N. Cluster 14 DNA packing. Table O. Cluster 15 Metal ion binding. (ZIP) [file pone.0161852.s001.zip › N_ Table.xlsx]

## Sheet: Upregulated
Gene ID	Gene Name	Dmel orthologs	Species	log2FoldChange	pval	padj	low_exp_ov	moderate_exp_ov	high_exp_ov	vhigh_exp_ov
Q9I7U4	sallimus	sallimus	Drosophila melanogaster	1.94617	1.64135e-12	1.35988e-10	no	no	no	no
XP_002005831	Dmoj_GI18865	enok	Drosophila mojavensis	1.25698	4.01558e-06	4.74921e-05	yes	yes	no	no

## Sheet: Downregulated
Gene ID	Gene Name	Dmel orthologs	Species	log2FoldChange	pval	padj	low_exp_ov	moderate_exp_ov	high_exp_ov	vhigh_exp_ov
XP_001999851	Dmoj\GI24753	CG3509	Drosophila mojavensis	4.16554	9.13771e-18	2.54836e-15	yes	yes	yes	yes
XP_002049908	Dvir\GJ21848		Drosophila virilis	3.45169	4.61704e-25	3.79509e-22	NA	NA	NA	NA
XP_001865500	Histone H3		Culex quinquefasciatus	3.33095	1.76328e-30	2.29483e-27	NA	NA	NA	NA
XP_002058385	Dvir_GJ14342	Orc2	Drosophila virilis	3.00932	1.21115e-10	5.84853e-09	yes	yes	no	no
AAL39759	Minichromosome maintenance 7	Minichromosome maintenance 7	Drosophila melanogaster	2.92959	4.88295e-14	5.77724e-12	yes	yes	yes	no
XP_002046592	DNA primase	DNApol-alpha50	Drosophila virilis	2.8287	2.53796e-06	3.23696e-05	yes	yes	no	no
XP_002048134	Dvir_GJ13794	DNApol-alpha60	Drosophila virilis	2.66763	4.20522e-07	6.88778e-06	yes	yes	no	no
XP_002046307	Dvir_GJ12823	RfC4	Drosophila virilis	2.5273	1.01191e-10	5.02496e-09	yes	yes	yes	no
FBgn0002781	modifier of mdg4	modifier of mdg4	Drosophila melanogaster	2.50437	1.28975e-15	2.18943e-13	yes	yes	yes	yes
XP_001990597	Dgri_GH19436	CG2051	Drosophila grimshawi	2.49869	4.8888e-12	3.54296e-10	yes	yes	no	no
XP_002060452	Dvir_GJ19812	His1:CG33849 <newline> His1:CG33840 <newline> His1:CG33846 <newline> His1:CG33810 <newline> His1:CG33807 <newline> His1:CG33834 <newline> His1:CG33819 <newline> His1:CG33864 <newline> His1:CG33801 <newline> His1:CG33831 <newline> His1:CG33804 <newline> His1:CG33813 <newline> His1:CG33828 <newline> His1:CG33861 <newline> His1:CG33825 <newline> His1:CG33843 <newline> His1:CG31617 <newline> His1:CG3…	Drosophila virilis	2.46234	7.55503e-19	2.5932e-16	no	no	no	no
XP_002051987	Dvir_GJ24094	glu	Drosophila virilis	2.42961	1.55462e-09	5.44377e-08	yes	yes	yes	yes
XP_002049907	Dvir_GJ20489	mei-S332	Drosophila virilis	2.38752	5.14959e-11	2.80146e-09	yes	yes	no	no
XP_002051157	Dvir_GJ14606	RfC3	Drosophila virilis	2.14201	1.0409e-07	2.04482e-06	yes	yes	no	no
XP_002050077	Dvir_GJ21940	SMC2	Drosophila virilis	2.08115	1.39776e-08	3.64873e-07	yes	yes	yes	no
XP_001989802	Dgri_GH18597	Snr1	Drosophila grimshawi	2.05389	3.93546e-09	1.22556e-07	yes	yes	yes	no
XP_001986752	Dgri_GH21540	egg	Drosophila grimshawi	2.03634	3.38371e-08	7.69776e-07	yes	yes	no	no
AAK93237	domino; small non-messenger RNA 184	domino; small non-messenger RNA 184	Drosophila melanogaster	2.03316	2.10745e-09	7.13178e-08	yes	yes	yes	yes
NM_169324	Fragile X mental retardation syndrome-related protein 1	Fragile X mental retardation syndrome-related protein 1	Drosophila melanogaster	2.00947	1.40969e-09	4.9866e-08	yes	yes	yes	yes
XP_002056641	Dvir_GJ11052	Gnf1	Drosophila virilis	1.89781	6.75687e-08	1.40983e-06	yes	yes	yes	yes
Q9NBL2	male lethal 3	msl-3	Drosophila virilis	1.81819	2.20311e-08	5.33444e-07	yes	yes	no	no
XP_002054013	Dvir_GJ24202	Art4	Drosophila virilis	1.78676	7.31082e-10	2.80533e-08	yes	yes	yes	no
XP_002055065	Dvir_GJ19002	HP1b	Drosophila virilis	1.76365	6.88085e-10	2.66324e-08	yes	yes	yes	no
XP_002049857	Dvir_GJ20517	Oxp	Drosophila virilis	1.74095	1.29328e-07	2.46164e-06	yes	yes	no	no
XP_002053381	Dvir_GJ23369	CG8142	Drosophila virilis	1.65373	3.92729e-08	8.78717e-07	yes	yes	no	no
XP_002048997	Dvir_GJ21347	Iswi	Drosophila virilis	1.64562	9.24418e-10	3.46214e-08	yes	yes	yes	no
XP_002047664	Dvir_GJ13558	Chro	Drosophila virilis	1.62716	1.90665e-09	6.51579e-08	yes	yes	no	no
XP_002049972	Dvir_GJ20453	Nap1	Drosophila virilis	1.53202	4.32337e-08	9.56378e-07	yes	yes	yes	yes
NP_524778	lola like	lola like	Drosophila melanogaster	1.48459	3.06575e-08	7.09324e-07	yes	yes	yes	yes
FBgn0211642	Dvir_GJ24563	Hdac3	Drosophila virilis	1.43197	8.58127e-06	9.12929e-05	yes	yes	no	no
XP_002047551	Dvir_GJ13506	asf1	Drosophila virilis	1.40704	2.31804e-06	2.99066e-05	yes	yes	yes	yes
XP_002057713	Dvir_GJ18281	Chd1	Drosophila virilis	1.36357	3.37056e-06	4.11248e-05	yes	yes	yes	no
XP_002004124	Dmoj_GI18280	Nipped-B	Drosophila mojavensis	1.32913	6.91483e-06	7.59655e-05	yes	yes	yes	no
XP_002054946	Dvir_GJ19060	nej	Drosophila virilis	1.25231	5.6996e-06	6.41771e-05	yes	yes	no	no
