# Supplementary material for: Transcriptional Differences between Diapausing and Non-Diapausing D. montana Females Reared under the Same Photoperiod and Temperature
Source: PLoS One. 2016 Aug 29;11(8):e0161852. doi: 10.1371/journal.pone.0161852 (PMC5003386; doi:10.1371/journal.pone.0161852)
Supplement: S1 Table — (XLSX) [file pone.0161852.s002.xlsx]

## Sheet: Upregulated
Contig_No	Gene ID	Gene Name	MEL_ORTHOLOGS	log2FoldChange	padj	low_exp_ov	moderate_exp_ov	high_exp_ov	vhigh_exp_ov
contig_601	XP_002049184	Dvir\GJ21444	CG10096	6.03724	4.30903e-66	no	no	no	no
contig_2464	NW_002014448	NA		4.24673	0.000581384	NA	NA	NA	NA
contig_1309	NW_002014448	NA		4.04246	0.00198565	NA	NA	NA	NA
contig_3867	FBgn0200670	Dvir\GJ13446		3.77184	2.2928e-07	NA	NA	NA	NA
contig_4408	FBgn0211449	Dvir_GJ24369	CG6125	3.64541	4.02118e-08	no	no	no	no
contig_20026	FBgn0207588	Dvir_GJ20448	CG13566	3.54278	0.00101474	no	no	no	no
contig_3163	NW_002014448	NA		3.50837	0.000564258	NA	NA	NA	NA
contig_25198	FBgn0205272	Dvir\GJ18107	CG42784	3.48552	0.00135806	no	no	no	no
contig_3206	FBgn0200670	Dvir\GJ13446		3.39768	2.21377e-09	NA	NA	NA	NA
contig_30357	XP_002050844	Dvir\GJ19975	Menl-1	3.364	0.00164346	no	no	no	no
contig_4303	XP_002050360	Dvir_GJ20249	pio	3.32499	4.75186e-10	no	no	no	no
contig_27245	FBgn0197674	Dvir_GJ10391	CG14868	3.24746	0.00449788	no	no	no	no
contig_5045	XP_002047217	Dvir_GJ12058	form3	3.13627	0.0004607	no	no	no	no
contig_4061	contig_4061	NA		3.02881	4.02331e-12	NA	NA	NA	NA
contig_18887	XP_002049183	Dvir\GJ21443	CG10096	3.00548	0.0154366	no	no	no	no
contig_7980	XP_002058173	Dvir_GJ15936	sev	2.98977	8.83621e-07	no	no	no	no
contig_678	FBgn0200545	Dvir\GJ13320	CG6409	2.9821	2.45458e-05	no	no	no	no
contig_25993	XP_002046623	Dvir\GJ12983		2.96919	2.18051e-05	NA	NA	NA	NA
contig_30215	FBgn0209430	Syndecan	Sdc	2.95176	0.000244883	yes	yes	yes	yes
contig_1944	XP_002054596	Dvir_GJ22720	CG3739	2.94474	4.73835e-20	no	no	no	no
contig_6960	FBgn0207235	Dvir\GJ20094	Strn-Mlck	2.90486	2.32025e-12	no	no	no	no
contig_8590	XP_002007682	Dmoj\GI13079		2.87102	3.57837e-05	NA	NA	NA	NA
contig_13681	XP_002053731	Dvir_GJ23187	CG4467	2.86659	3.38048e-06	no	no	no	no
contig_7386	AAB82327	Maltase 1	Mal-B1	2.86589	0.00162268	no	no	no	no
contig_2314	contig_2314	NA		2.85567	2.15696e-20	NA	NA	NA	NA
contig_429	XP_002059020	Dvir_GJ15346	CG6910	2.84624	7.06094e-07	no	no	no	no
contig_1382	XP_002049192	Dvir_GJ21449	CG8343	2.83946	0.000619496	no	no	no	no
contig_26131	XP_002051514	Dvir_GJ11806	pgant4	2.83551	0.00066575	no	no	no	no
contig_3292	XP_002047442	Dvir\GJ13446		2.83091	1.06712e-06	NA	NA	NA	NA
contig_2272	XP_002060572	Dvir\GJ15431		2.81432	3.87972e-05	NA	NA	NA	NA
contig_11492	XP_002052995	Dvir_GJ23636	CG8129	2.80513	6.29554e-10	no	no	no	no
contig_21434	XP_002058722	Dvir_GJ14152	CG6225	2.79481	0.000809398	no	no	no	no
contig_1407	XP_002052739	Dvir_GJ17723	CG9664	2.78825	9.83853e-09	no	no	no	no
contig_18757	XP_002049183	Dvir\GJ21443	CG10096	2.78337	0.0114418	no	no	no	no
contig_26657	XP_002136665	Dpse_GA27871	CG34304	2.7831	0.00584984	no	no	no	no
contig_723	XP_002053679	Dvir_GJ23219	Sodh-2 , Sodh-1	2.78192	1.24501e-06	yes	no	no	no
contig_15591	FBgn0207091	Dvir\GJ19949	Strn-Mlck	2.77859	1.37325e-07	no	no	no	no
contig_3665	FBgn0211499	Dvir_GJ24419	CG6241	2.77391	8.5474e-17	yes	yes	no	no
contig_3508	FBgn0199621	Dvir_GJ12377	CG16985	2.75803	1.6057e-15	yes	no	no	no
contig_20664	XP_002050644	Dvir_GJ20095	Strn-Mlck , Pif2	2.75395	5.21702e-07	no	no	no	no
contig_9152	XP_002082241	Dsim_GD11462	CG15120	2.75372	1.91687e-14	no	no	no	no
contig_17174	XP_002051441	Dvir_GJ15691	CG11321	2.74894	4.12009e-07	no	no	no	no
contig_10080	XP_002054557	Dvir_GJ22743	CG12947	2.74085	0.000595584	no	no	no	no
contig_1457	contig_1457	NA		2.7326	4.98117e-12	NA	NA	NA	NA
contig_9970	contig_9970	NA		2.70709	7.13512e-08	NA	NA	NA	NA
contig_27141	XP_002053418	Dvir_GJ23866	Hex-t2	2.70171	4.51204e-07	no	no	no	no
contig_1689	XP_002051322	Dvir_GJ15184	CG42369	2.7015	2.58879e-08	no	no	no	no
contig_15241	XP_002050959	Dvir_GJ22437	Cht8	2.70124	0.0020082	no	no	no	no
contig_19563	XP_002049190	Dvir_GJ21447	Cyp6w1	2.70004	0.000676701	no	no	no	no
contig_3745	NW_002014448	NA		2.69782	0.00466519	NA	NA	NA	NA
contig_5215	XP_002058378	Dvir_GJ14381	CG5621	2.69421	8.91964e-06	no	no	no	no
contig_19614	FBgn0207546	Dvir\GJ20406		2.68852	0.000391939	NA	NA	NA	NA
contig_6799	FBgn0198420	Dvir\GJ11159		2.68518	3.59817e-06	NA	NA	NA	NA
contig_24554	ABL75707	Dmel_CG7422	Dmel_CG7422	2.67869	1.46977e-06	no	no	no	no
contig_29770	FBgn0206381	Dvir_GJ19236	CG42346	2.6695	0.00304411	no	no	no	no
contig_67	XP_002055737	Dvir_GJ18619	antdh	2.65819	7.33629e-19	no	no	no	no
contig_12937	FBgn0211603	Dvir_GJ24523	Whamy	2.6562	0.00856395	no	no	no	no
contig_16444	XP_002051062	Dvir_GJ14219	Ac3	2.65166	0.0116769	no	no	no	no
contig_3642	FBgn0200670	Dvir\GJ13446		2.64597	4.82002e-08	NA	NA	NA	NA
contig_7599	XP_002051643	Dvir\GJ11158		2.64212	2.05747e-07	NA	NA	NA	NA
contig_17062	XP_002003746	Dmoj\GI21363		2.64191	2.27969e-08	NA	NA	NA	NA
contig_2416	XP_002055693	Dvir_GJ19503	CG3239	2.63717	0.00402759	no	no	no	no
contig_8755	XP_002048192	Dvir\GJ13828		2.63547	2.17913e-06	NA	NA	NA	NA
contig_348	XP_002050644	Dvir_GJ20095	Strn-Mlck , Pif2	2.63536	1.54968e-11	no	no	no	no
contig_24191	XP_002052297	Dvir\GJ17474		2.63507	1.97544e-05	NA	NA	NA	NA
contig_933	XP_002058207	Glucose-6-phosphate 1-dehydrogenase	Zw	2.63244	2.57074e-17	yes	no	no	no
contig_1617	XP_002059889	Alkaline phosphatase	CG3264 , CG3290	2.63155	1.00895e-06	no	no	no	no
contig_124	FBgn0200670	Dvir\GJ13446		2.62419	2.64758e-05	NA	NA	NA	NA
contig_14351	XP_002053679	Dvir_GJ23219	Sodh-2 , Sodh-1	2.61343	7.88332e-06	yes	no	no	no
contig_14143	XP_002046807	Dvir_GJ13089	CG7460 , CG6034	2.61074	5.46179e-06	yes	no	no	no
contig_21128	XP_002052640	Dvir_GJ17659	Scgalpha	2.60928	0.000541811	no	no	no	no
contig_2235	FBgn0210745	Dvir_GJ23648	slo	2.60908	0.00207794	no	no	no	no
contig_7219	XP_002053506	Dvir_GJ23926	modSP	2.60901	7.60137e-06	no	no	no	no
contig_242	XP_002049191	Dvir_GJ21448	CG8343	2.6073	4.13318e-08	no	no	no	no
contig_26640	FBgn0200888	Dvir\GJ13667	A2bp1	2.60374	0.00080413	yes	no	no	no
contig_10948	FBgn0207731	Dvir_GJ20592	CG8086	2.60072	0.00864291	no	no	no	no
contig_23029	AAN71649	Down syndrome cell adhesion molecule	Down syndrome cell adhesion molecule	2.59504	0.000612046	no	no	no	no
contig_10	XP_002050404	Dvir_GJ20223	Obp44a	2.59315	4.44248e-18	no	no	no	no
contig_2598	XP_002060572	Dvir\GJ15431		2.59018	2.39711e-05	NA	NA	NA	NA
contig_27377	XP_002059140	Dvir_GJ16229	Slob	2.58998	8.36712e-05	no	no	no	no
contig_7534	NW_002014420	NA		2.5872	0.0399344	NA	NA	NA	NA
contig_653	XP_002049487	Dvir_GJ21616	Lsp2	2.58694	0.000742954	yes	no	no	no
contig_3505	XP_002051642	Dvir\GJ11159		2.58323	2.18997e-08	NA	NA	NA	NA
contig_19597	XP_002048352	Dvir_GJ11399	Cyp312a1	2.58044	7.83782e-05	no	no	no	no
contig_2939	FBgn0207731	Dvir_GJ20592	CG8086	2.57743	0.000808569	no	no	no	no
contig_3004	XP_002050644	Dvir_GJ20095	Strn-Mlck , Pif2	2.57379	1.294e-10	no	no	no	no
contig_31256	FBgn0203481	Dvir_GJ16297	CG15625	2.57294	0.00886667	no	no	no	no
contig_6650	XP_002056775	Dvir_GJ16701	CG4607	2.57088	5.61617e-09	no	no	no	no
contig_11171	XP_002056448	Dvir_GJ10952	CG10086	2.56311	0.000692083	no	no	no	no
contig_30341	FBgn0198672	Dvir_GJ11414	CG6931	2.55954	6.40774e-08	no	no	no	no
contig_30512	FBgn0202301	Dvir_GJ15104	CG8155	2.55418	0.0165049	yes	yes	no	no
contig_24172	AAC28743	NA		2.5538	1.18565e-14	NA	NA	NA	NA
contig_484	XP_002051643	Dvir\GJ11158		2.55364	1.0272e-08	NA	NA	NA	NA
contig_19178	P39806	Dvir\salm	salm	2.55187	0.000282761	no	no	no	no
contig_291	XP_002058499	Dvir_GJ14289	CG9780	2.54688	1.58263e-08	no	no	no	no
contig_17755	XP_002059316	Dvir_GJ17960	CG4984	2.5457	1.70402e-05	yes	no	no	no
contig_19821	XP_002048475	Dvir_GJ11335	Ac76E	2.54048	0.000702459	no	no	no	no
contig_14981	XP_002008361	Dmoj_GI13448	nrm	2.53349	0.00130897	no	no	no	no
contig_1447	XP_002052980	Dvir_GJ23585	CG18673	2.5315	1.07388e-06	no	no	no	no
contig_4864	XP_002050280	Dvir\GJ22067		2.52463	1.54972e-08	NA	NA	NA	NA
contig_6500	XP_002053280	Dvir_GJ23796	CG6723	2.51823	0.000380517	no	no	no	no
contig_31074	XP_002003352	Dmoj_GI22977	CG33125	2.51769	0.020059	no	no	no	no
contig_4365	XP_002049827	Dvir_GJ21802	CG18003	2.51121	0.0479475	no	no	no	no
contig_699	XP_002053763	Dvir_GJ23166	desat1	2.50717	2.25932e-12	yes	yes	yes	no
contig_14482	AAO67562	NA		2.50551	0.00767302	NA	NA	NA	NA
contig_2215	AAY63991	Q4PP77_LYSTE		2.49957	3.30506e-16	NA	NA	NA	NA
contig_22647	FBgn0205320	Dvir_GJ18155	cenG1A	2.49602	0.000165537	yes	yes	no	no
contig_23050	XM_002047405	Dvir\GJ13445		2.49528	0.000216411	NA	NA	NA	NA
contig_4511	XP_002046549	Dvir_GJ12946	Cpr62Bb	2.495	0.0237731	no	no	no	no
contig_26178	XP_002051407	Dvir\GJ12419	CG8677	2.4864	1.42174e-15	yes	yes	yes	no
contig_1247	FBgn0200546	Dvir_GJ13321	CG6409	2.4862	3.15276e-16	no	no	no	no
contig_23336	NW_002014419	NA		2.48358	0.000902824	NA	NA	NA	NA
contig_4089	ADG49349	Dsim_GD17110	comt	2.48294	1.88301e-06	no	no	no	no
contig_1016	XP_002054518	Dvir_GJ24499	CG15534	2.47934	5.97889e-06	no	no	no	no
contig_20285	XP_002047768	Dvir_GJ11741	CG18869	2.47664	3.67698e-05	no	no	no	no
contig_12696	XP_002050272	Dvir_GJ22062	l(2)08717	2.47633	0.0185577	no	no	no	no
contig_16653	FBgn0200668	Dvir_GJ13444	CG15282 , sls	2.47243	0.000174061	no	no	no	no
contig_16905	XP_002057532	Dvir_GJ18056	CG42817	2.46928	8.66077e-06	no	no	no	no
contig_1498	FBgn0207236	Dvir_GJ20095	Strn-Mlck , Pif2	2.46834	0.000237558	no	no	no	no
contig_11022	XP_002076130	Dsim_GD11982	pgant5	2.4658	1.64863e-11	yes	yes	no	no
contig_21042	XP_001982991	Dere_GG12996	CG5946	2.46224	0.00117873	yes	yes	no	no
contig_19960	XP_002048352	Dvir_GJ11399	Cyp312a1	2.45773	0.00164006	no	no	no	no
contig_31742	NW_002014420	NA		2.45684	8.84284e-15	NA	NA	NA	NA
contig_19916	FBgn0199001	Dvir\GJ11747		2.44728	2.97217e-06	NA	NA	NA	NA
contig_1598	FBgn0200670	Dvir\GJ13446		2.44478	2.21036e-05	NA	NA	NA	NA
contig_5497	XP_002049318	Dvir_GJ20818	CG9642	2.4445	6.86799e-07	no	no	no	no
contig_10992	XP_002055541	Dvir_GJ18730	CG1561	2.44057	9.75082e-15	no	no	no	no
contig_13738	XP_002047345	Dvir_GJ13383	PGRP-LC	2.43077	1.06817e-06	no	no	no	no
contig_5407	XP_002046053	Dsec_GM19279	Act79B	2.42667	0.00510648	no	no	no	no
contig_20907	NW_002014432	NA		2.42664	3.29525e-13	NA	NA	NA	NA
contig_5787	XP_002050813	Dvir_GJ22357	CG17664	2.42531	3.08817e-07	no	no	no	no
contig_7044	XP_002005148	Dmoj_GI19228	jbug	2.42257	0.0137702	no	no	no	no
contig_1003	AAL25292	RNA-binding protein 9	RNA-binding protein 9	2.4223	4.77398e-13	no	no	no	no
contig_16843	FBgn0208348	Dvir_GJ21215	CG42662	2.4212	0.00333863	no	no	no	no
contig_16814	JN246713	NA		2.42089	2.17389e-14	NA	NA	NA	NA
contig_5156	XP_002047446	Dvir_GJ11930	CG1139	2.42028	6.75725e-06	no	no	no	no
contig_18532	XP_002059889	Alkaline phosphatase	CG3264 , CG3290	2.41786	0.00154684	no	no	no	no
contig_24152	XP_002050713	Dvir\GJ22310		2.41744	0.00265305	NA	NA	NA	NA
contig_1188	XP_002054271	Dvir_GJ22895	CG1213	2.41675	2.16888e-14	no	no	no	no
contig_23387	NW_002014421	NA		2.41502	0.000421287	NA	NA	NA	NA
contig_1104	XP_002049835	Dvir_GJ20527	CG9090	2.41387	1.05454e-08	no	no	no	no
contig_7095	FBgn0200670	Dvir\GJ13446		2.40145	0.000285358	NA	NA	NA	NA
contig_20446	XP_002057383	Dvir_GJ16372	cngl	2.40058	3.47933e-08	no	no	no	no
contig_36	XP_002053765	Dvir_GJ23165	desat2	2.39737	3.53286e-15	no	no	no	no
contig_4502	FBgn0199628	Dvir_GJ12384	CG1246	2.39199	1.92406e-06	no	no	no	no
contig_26969	FBgn0211791	Dvir_GJ24715	Nup358	2.3906	4.83529e-06	yes	yes	yes	yes
contig_20058	EFZ21702	NA		2.38662	0.0182471	NA	NA	NA	NA
contig_1473	XP_002050987	Dvir_GJ19893	GstE6 , GstE8 , GstE5 , GstE7	2.38607	4.63016e-14	yes	yes	yes	no
contig_17497	XP_002054890	Dvir_GJ22553	wtrw	2.38436	2.44898e-10	no	no	no	no
contig_9966	XP_002056510	Dvir_GJ10987	CG6300 , CG11659 , CG11407	2.38323	1.4481e-07	no	no	no	no
contig_25699	FBgn0204560	Dvir\GJ17388	dp	2.37996	0.000791755	no	no	no	no
contig_18346	XP_002050894	Dvir_GJ19950	T3dh	2.37992	0.000144885	no	no	no	no
contig_1328	CAA37308	Myosin heavy chain	Myosin heavy chain	2.37918	5.64718e-09	yes	no	no	no
contig_15328	XP_002059477	Dvir\GJ18976		2.37486	0.00221325	NA	NA	NA	NA
contig_22831	XP_002055128	Dvir\GJ19202		2.37458	0.000326457	NA	NA	NA	NA
contig_2689	XP_002051642	Dvir\GJ11159		2.37452	4.9633e-06	NA	NA	NA	NA
contig_7823	XP_002004657	Dmoj_GI20050	Spn43Ad	2.37425	0.000410581	no	no	no	no
contig_21593	XP_002047952	Dvir_GJ11632	CG15879 , CG5704	2.37326	6.49609e-07	no	no	no	no
contig_3407	XP_002059401	Dvir_GJ18542	ltd	2.3703	2.63102e-07	yes	yes	no	no
contig_2257	XP_002051642	Dvir\GJ11159		2.36761	5.29652e-05	NA	NA	NA	NA
contig_1222	FBgn0205607	Dvir_GJ18448	Zasp52 , CG15894	2.36734	1.04258e-09	yes	no	no	no
contig_8571	XP_002048555	Dvir\GJ11293		2.36531	1.22825e-10	NA	NA	NA	NA
contig_17458	ABC73449	CG1517 (Fragment)		2.3622	5.04788e-06	NA	NA	NA	NA
contig_454	XP_002048988	Dvir_GJ21012	CG6435	2.36141	2.80475e-13	no	no	no	no
contig_2329	XP_002051708	Dvir_GJ16982	CG5397	2.35808	5.43373e-10	no	no	no	no
contig_21910	NW_002014419	NA		2.35804	3.27137e-05	NA	NA	NA	NA
contig_12915	XP_002051642	Dvir\GJ11159		2.35711	1.70329e-07	NA	NA	NA	NA
contig_18729	XP_002050644	Dvir_GJ20095	Strn-Mlck , Pif2	2.35701	2.16544e-05	no	no	no	no
contig_25421	FBgn0210178	Dvir_GJ23076	CG14253	2.3561	0.00820445	no	no	no	no
contig_10947	XP_002005844	Dmoj_GI20693	Unc-89	2.34947	2.86777e-07	no	no	no	no
contig_20828	FBgn0197395	Dvir_GJ10107	CG2016	2.34826	0.00225062	no	no	no	no
contig_21816	FBgn0201672	Dvir\GJ14461	tai	2.34731	1.23631e-12	yes	no	no	no
contig_31447	XP_002011205	Dmoj_GI16135	CG15578 , CG15577	2.34668	0.00853638	no	no	no	no
contig_20073	XP_002059004	Dvir\GJ15230	futsch	2.34657	0.00096595	no	no	no	no
contig_1394	XP_002051993	Myosin heavy chain	Mhc	2.34094	7.72769e-08	yes	no	no	no
contig_2196	XP_002053165	Dvir_GJ23737	Pif1B	2.33436	2.35331e-14	no	no	no	no
contig_29786	FBgn0203221	Dvir_GJ16036	br	2.33414	2.15162e-08	no	no	no	no
contig_346	XP_002058207	Glucose-6-phosphate 1-dehydrogenase	Zw	2.33322	4.1601e-14	yes	no	no	no
contig_21308	NW_002014420	NA		2.33274	2.22077e-05	NA	NA	NA	NA
contig_3949	XP_002048993	Dvir\GJ21007		2.33266	0.00818835	NA	NA	NA	NA
contig_6879	XP_002060121	Dvir_GJ18532	CG1840 , SelG	2.33225	1.53156e-13	yes	no	no	no
contig_3137	XP_002046258	Dvir_GJ12609	Mipp1	2.33099	6.21007e-10	yes	no	no	no
contig_10254	contig_10254	NA		2.33092	2.35331e-14	NA	NA	NA	NA
contig_285	XP_002053192	Dvir_GJ23750	tobi	2.32972	2.86687e-15	no	no	no	no
contig_4868	XP_002058094	Dvir_GJ15678	CG14439	2.32803	9.10749e-10	no	no	no	no
contig_13546	XP_002053424	Dvir_GJ23345	Ugt86Dh	2.32597	7.74418e-05	no	no	no	no
contig_1704	XP_002056508	Dvir\GJ10985		2.3246	2.90584e-09	NA	NA	NA	NA
contig_21209	XP_002051154	Dvir_GJ14601	CG5337	2.32178	2.68834e-05	no	no	no	no
contig_9161	XP_002059669	Dvir_GJ12217	Caps	2.31952	2.65315e-09	no	no	no	no
contig_542	XP_002051387	Dvir_GJ12525	Gal	2.31886	1.6392e-11	no	no	no	no
contig_21520	XP_001985652	Dgri_GH17188	CG7166	2.31757	0.0163633	no	no	no	no
contig_6947	NW_002014424	NA		2.31732	1.75013e-14	NA	NA	NA	NA
contig_2714	XP_002056023	Dvir_GJ10710	sda	2.31656	1.18672e-05	no	no	no	no
contig_22574	FBgn0199138	Dvir_GJ11884	CG9451	2.31459	0.0023466	no	no	no	no
contig_5504	XP_001978374	Dere_GG17719	Pkcdelta	2.3136	1.03736e-05	no	no	no	no
contig_25378	XP_002050540	Dvir\GJ22209		2.31041	1.60565e-07	NA	NA	NA	NA
contig_1384	XP_002053617	Dvir_GJ23253	pug	2.30935	0.00126002	yes	yes	no	no
contig_11198	XP_002034533	Dsec_GM21929	abba	2.3083	0.00066931	no	no	no	no
contig_6859	XP_002059669	Dvir_GJ12217	Caps	2.30683	9.59244e-06	no	no	no	no
contig_1869	AAC05737	Myosin heavy chain	Mhc	2.30674	2.67535e-06	yes	no	no	no
contig_26940	FBgn0200487	Dvir_GJ13261	Mbs	2.30447	1.62031e-14	yes	yes	yes	no
contig_20173	XP_002056254	Dvir_GJ10840	PKD	2.30199	2.12313e-05	no	no	no	no
contig_817	XP_002048990	Dvir_GJ21010	CG6421	2.30049	6.28482e-07	no	no	no	no
contig_6502	ACX85645	Dmel_CG11198	Dmel_CG11198	2.30029	3.07185e-07	yes	yes	no	no
contig_18521	XP_001998451	Dmoj_GI23624	CG17454	2.29852	7.12684e-05	yes	yes	yes	no
contig_181	XP_002049850	Dvir_GJ20522	CG6484	2.29828	1.1174e-14	no	no	no	no
contig_2730	FBgn0207140	Dvir_GJ19999	CG13551	2.29804	1.47667e-11	yes	yes	yes	yes
contig_8506	XP_002059004	Dvir\GJ15230	futsch	2.29702	1.12481e-12	no	no	no	no
contig_8907	XP_002050646	Dvir\GJ20094	Strn-Mlck	2.29547	6.3643e-06	no	no	no	no
contig_18710	NW_002014459	NA		2.29452	0.000480162	NA	NA	NA	NA
contig_16155	FBgn0207761	Dvir_GJ20623	CG10249	2.29438	3.83825e-06	no	no	no	no
contig_3232	XP_002059872	Dvir_GJ15082	Obp49a	2.29359	0.000888747	no	no	no	no
contig_169	XP_002055354	Dvir_GJ18836	CG4928	2.29351	8.30555e-13	no	no	no	no
contig_9888	FBgn0198853	Dvir_GJ11596	CG17839	2.29174	6.21267e-08	no	no	no	no
contig_1609	XP_002100399	Dyak_GE16190	CG4404	2.29147	2.805e-05	yes	yes	no	no
contig_10144	FBgn0205230	Dvir_GJ18065	CG15293 , CG31769	2.29107	2.48054e-10	no	no	no	no
contig_16472	XP_002055854	Dvir_GJ10614	Gycalpha99B	2.28986	1.45559e-05	no	no	no	no
contig_25871	contig_25871	NA		2.28869	0.0131435	NA	NA	NA	NA
contig_190	XP_002049656	Dvir_GJ20632	Mal-A1	2.28775	1.2583e-14	no	no	no	no
contig_11625	GU120721	NA		2.28757	0.000332082	NA	NA	NA	NA
contig_10773	contig_10773	NA		2.2858	4.61017e-12	NA	NA	NA	NA
contig_3586	XP_002047442	Dvir\GJ13446		2.28496	3.64147e-07	NA	NA	NA	NA
contig_13248	ABV81148	Dper_GL13618	slo	2.28334	0.000164394	no	no	no	no
contig_911	XP_002053162	Dvir_GJ23734	Pif1A	2.28263	4.65088e-14	no	no	no	no
contig_2457	XP_002051603	Dvir_GJ11279	Glt	2.28233	7.41463e-07	no	no	no	no
contig_1386	XP_002050644	Dvir_GJ20095	Strn-Mlck , Pif2	2.28214	1.02764e-07	no	no	no	no
contig_935	Q9W596	Microtubule-associated protein futsch	Microtubule-associated protein futsch	2.28143	3.70435e-07	no	no	no	no
contig_2174	XP_002000176	Dmoj_GI22672	CG5789	2.28096	6.55464e-05	yes	yes	no	no
contig_47	ACY70496	Dvir\GJ15760	bt	2.27939	5.64849e-14	no	no	no	no
contig_21673	XP_002058422	Dvir_GJ14405	CG7708	2.27434	0.000173817	no	no	no	no
contig_3478	XP_002057655	Dvir_GJ18250	CG13086	2.27246	1.49774e-06	no	no	no	no
contig_24868	FBgn0197839	Dvir_GJ10559	hug	2.27229	0.0213947	no	no	no	no
contig_437	FBgn0199462	Dvir_GJ12212	CG15213	2.27228	0.0197029	no	no	no	no
contig_16257	ACE75273	Retroelement polyprotein		2.27199	0.0260078	NA	NA	NA	NA
contig_11647	XP_002059471	Dvir_GJ17191	Ance-5	2.27195	9.49691e-05	no	no	no	no
contig_7580	XP_002049738	Dvir\GJ20586		2.27077	0.000383338	NA	NA	NA	NA
contig_298	FBgn0202759	Dvir\GJ15566		2.27076	1.55953e-14	NA	NA	NA	NA
contig_646	XP_002070550	Dwil_GK10969	slo	2.26843	5.54458e-06	no	no	no	no
contig_2007	XP_002008383	Dmoj_GI13462	fz2	2.26749	1.27462e-05	yes	no	no	no
contig_1606	XP_002049195	Dvir_GJ21450	CG30431	2.26728	7.00202e-05	no	no	no	no
contig_16826	FBgn0207068	Dvir\GJ19926		2.26668	0.00162165	NA	NA	NA	NA
contig_4	XP_002052427	Dvir_GJ21736	CG3523	2.26577	5.64849e-14	yes	yes	no	no
contig_9865	XP_002056688	Dvir_GJ10082	Neurochondrin	2.26566	6.41748e-07	no	no	no	no
contig_27538	XP_002056642	Dvir_GJ11053	Cdep	2.26199	0.00441412	no	no	no	no
contig_207	AAQ09931	Dyak_GE26409	Mf	2.25998	7.61598e-15	yes	no	no	no
contig_659	FBgn0200668	Dvir_GJ13444	CG15282 , sls	2.25908	8.61253e-10	no	no	no	no
contig_210	FBgn0200670	Dvir\GJ13446		2.2587	5.66817e-10	NA	NA	NA	NA
contig_22770	XP_002054394	Dvir_GJ22829	beat-IIa	2.25855	0.00237191	no	no	no	no
contig_7216	XP_002051642	Dvir\GJ11159		2.25628	4.13661e-09	NA	NA	NA	NA
contig_2831	XP_002049731	Dvir_GJ20593	CG34040	2.25536	9.78257e-07	no	no	no	no
contig_6122	XP_002058516	Dvir_GJ14281	Adgf-D	2.25242	1.94691e-07	no	no	no	no
contig_27509	AE014298	NA		2.25177	0.00567969	NA	NA	NA	NA
contig_14951	XP_002022369	Dper\GL24077		2.25054	3.41352e-08	NA	NA	NA	NA
contig_40	XP_002051708	Dvir_GJ16982	CG5397	2.24905	2.38053e-11	no	no	no	no
contig_1153	XP_002046968	Dvir_GJ12193	Adk1	2.24486	3.14092e-08	yes	yes	no	no
contig_23975	NW_002014442	NA		2.24322	0.0161383	NA	NA	NA	NA
contig_10004	NW_002014424	NA		2.24178	3.80546e-05	NA	NA	NA	NA
contig_24294	XP_002055398	Dvir_GJ18811	l(1)G0196	2.24153	0.0313471	yes	yes	no	no
contig_25473	XP_001360788	Dpse\GA21477		2.2401	5.08306e-09	NA	NA	NA	NA
contig_1529	XP_002059988	Dvir_GJ14938	nec	2.24009	6.78059e-11	no	no	no	no
contig_20282	FBgn0142638	Dmoj\GI19901	CG42784	2.23722	0.000498267	no	no	no	no
contig_7977	XP_002047157	Dvir_GJ13277	CG13937	2.23699	0.000104342	no	no	no	no
contig_266	XP_002051993	Myosin heavy chain	Mhc	2.23471	1.21026e-13	yes	no	no	no
contig_7207	XP_002055915	Dvir_GJ10649	chp	2.23322	2.76131e-05	no	no	no	no
contig_21646	AAL90327	Dmel_CG3654	Dmel_CG3654	2.23315	0.00126861	yes	yes	yes	no
contig_3463	XP_002050377	Dvir_GJ20237	ACC	2.23118	2.05866e-05	yes	yes	no	no
contig_13696	XP_002059828	Dvir_GJ15027	pyd3	2.23103	1.89032e-07	yes	no	no	no
contig_20092	XP_001973142	Dere\GG13515		2.23068	0.000498267	NA	NA	NA	NA
contig_8919	XP_002054128	Dvir_GJ24262	CG14244	2.22968	0.000590771	no	no	no	no
contig_26552	XP_002058054	Dvir_GJ15871	rab3-GEF	2.22766	0.0151029	no	no	no	no
contig_26110	NW_002014420	NA		2.22394	8.69667e-05	NA	NA	NA	NA
contig_2354	XP_002052637	Dvir_GJ20592	CG8086	2.22158	1.7671e-08	no	no	no	no
contig_23705	FBgn0204843	Dvir_GJ17674	Nak	2.21962	9.79384e-06	yes	yes	no	no
contig_1884	XP_002005844	Dmoj_GI20693	Unc-89	2.21937	6.98837e-13	no	no	no	no
contig_16313	FBgn0203282	Dvir_GJ16097	RhoGEF3 , CG11694	2.21914	0.0387659	yes	no	no	no
contig_30974	XP_002059918	Dvir_GJ15106	CG8102	2.21811	1.28414e-05	no	no	no	no
contig_3813	XP_002058855	Dvir_GJ19688	Unc-89	2.21773	4.79846e-12	no	no	no	no
contig_12927	Q9W596	Microtubule-associated protein futsch	Microtubule-associated protein futsch	2.21746	7.23966e-09	no	no	no	no
contig_3796	BT100056	dumpy	dumpy	2.217	2.0652e-05	no	no	no	no
contig_3019	XP_002046968	Dvir_GJ12193	Adk1	2.21531	1.82701e-07	yes	yes	no	no
contig_37	AAR21680	period	per	2.21413	7.60379e-07	no	no	no	no
contig_1901	FBgn0207856	Dvir_GJ20718	CG30460	2.21412	0.00230262	no	no	no	no
contig_25084	XP_002051404	Dvir\GJ12441		2.2139	0.0156507	NA	NA	NA	NA
contig_20100	XP_001995122	Dgri_GH22806	CG30046	2.21333	0.000923849	no	no	no	no
contig_83	FBgn0199208	Dvir_GJ11956	Msr-110	2.2131	1.35145e-10	yes	no	no	no
contig_10729	FBgn0210534	Dvir_GJ23434	pyd	2.21297	0.00637932	yes	yes	no	no
contig_11361	XP_002032738	Dsec_GM20951	so	2.21261	0.0489388	no	no	no	no
contig_3722	NW_002014420	NA		2.21132	0.0020331	NA	NA	NA	NA
contig_25477	XP_002050271	Dvir\GJ22061		2.20993	0.0020139	NA	NA	NA	NA
contig_22555	NW_002014420	NA		2.20895	0.00404427	NA	NA	NA	NA
contig_8740	XP_002056411	Dvir_GJ10932	Syt4	2.20873	1.16974e-05	no	no	no	no
contig_7036	XP_002053208	Dvir_GJ23472	CG13658 , CG31104 , CG31436 , CG31300 , CG11893	2.20846	0.000195568	no	no	no	no
contig_5153	XP_002053141	Dvir_GJ23505	Sulf1	2.20807	1.93709e-05	yes	yes	no	no
contig_9778	ACX85645	Dmel_CG11198	Dmel_CG11198	2.2077	0.00115172	yes	yes	no	no
contig_13297	XP_002052996	Dvir_GJ23577	Fps85D	2.20758	6.16451e-06	no	no	no	no
contig_2855	XP_002054271	Dvir_GJ22895	CG1213	2.20638	2.12903e-09	no	no	no	no
contig_3347	NW_002014420	NA		2.20577	0.000444844	NA	NA	NA	NA
contig_23557	FBgn0200445	Dvir_GJ13219	CG14168	2.20572	0.00171823	no	no	no	no
contig_2067	XP_002049631	Dvir_GJ20649	CG30371	2.20438	1.09192e-11	no	no	no	no
contig_12036	XP_002049298	Dvir_GJ21512	trpl	2.20411	1.15859e-05	no	no	no	no
contig_1109	XP_002050644	Dvir_GJ20095	Strn-Mlck , Pif2	2.20321	1.07537e-08	no	no	no	no
contig_4571	FBgn0205126	Dvir_GJ17959	CG16820	2.20317	1.43445e-08	no	no	no	no
contig_30361	FBgn0199915	Dvir\GJ12678		2.20236	0.00323514	NA	NA	NA	NA
contig_29932	FBgn0203578	Dvir_GJ16394	CG31612	2.20219	2.08445e-09	yes	no	no	no
contig_26936	FBgn0210657	Dvir\GJ23560	cwo	2.20195	2.66551e-10	yes	yes	no	no
contig_1009	AAS88999	Q6PTC1_9HEMI		2.20046	1.76289e-09	NA	NA	NA	NA
contig_7055	XP_002053165	Dvir_GJ23737	Pif1B	2.20012	5.87598e-06	no	no	no	no
contig_4118	XP_002052190	Dvir_GJ17420	CG6012	2.20008	4.34171e-05	no	no	no	no
contig_3574	XP_002047406	Dvir_GJ13420	CG11594	2.19993	4.03936e-09	no	no	no	no
contig_15058	NW_002014482	NA		2.19897	3.44071e-09	NA	NA	NA	NA
contig_16027	XP_002048024	Dvir_GJ13739	CG32225	2.19848	0.00107533	no	no	no	no
contig_138	XP_002046774	Paramyosin	Prm	2.19762	1.07274e-10	yes	no	no	no
contig_31470	FBgn0204202	Dvir_GJ17025	Cdlc2 , ctp	2.19644	5.1705e-11	no	no	no	no
contig_12907	XP_001998370	Dmoj_GI23667	CG42788	2.19475	0.0278781	yes	no	no	no
contig_7827	contig_7827	NA		2.19439	6.14137e-06	NA	NA	NA	NA
contig_8367	XP_002035602	Dsec_GM13828	ple	2.19397	9.92295e-05	no	no	no	no
contig_19531	FBgn0200286	Dvir\GJ13052		2.19387	0.0003039	NA	NA	NA	NA
contig_3728	XP_002059960	Dvir_GJ15135	Tsp42Ej	2.19016	8.8866e-07	no	no	no	no
contig_14365	XP_002056899	Dvir_GJ16778	Pdfr	2.19006	5.62132e-11	no	no	no	no
contig_2793	XP_002049850	Dvir_GJ20522	CG6484	2.18802	8.14392e-13	no	no	no	no
contig_523	ACY70496	Dvir\GJ15760	bt	2.1869	5.61338e-11	no	no	no	no
contig_17866	AE014297	NA		2.18601	1.39244e-12	NA	NA	NA	NA
contig_5595	FBgn0208803	Dvir_GJ21684	CG13428	2.18373	0.000181423	no	no	no	no
contig_24359	FBgn0197974	Dvir_GJ10697	Atpalpha	2.18366	0.00875569	yes	yes	yes	yes
contig_18978	FBgn0209404	Dvir_GJ22291	spin	2.18355	0.00442862	yes	yes	yes	no
contig_11240	NW_002014419	NA		2.18312	0.0242752	NA	NA	NA	NA
contig_1383	ACY70496	Dvir\GJ15760	bt	2.18219	1.63636e-09	no	no	no	no
contig_6382	XP_002047438	Dvir_GJ13442	zormin	2.1801	4.60525e-09	no	no	no	no
contig_6267	XP_002055644	Dvir_GJ18671	CG9572	2.17945	5.14628e-06	no	no	no	no
contig_21044	XP_002060041	Dvir_GJ15482	axo	2.17937	2.88983e-06	no	no	no	no
contig_30538	FBgn0197610	Dvir_GJ10324	CG7669	2.17909	2.59328e-09	no	no	no	no
contig_2232	XP_002048122	Dvir_GJ11518	Est-Q	2.17888	1.54841e-07	no	no	no	no
contig_31552	XP_002056432	Dvir_GJ10230	alpha-Est6	2.17822	0.0447824	no	no	no	no
contig_725	XP_002053679	Dvir_GJ23219	Sodh-2 , Sodh-1	2.17816	1.66805e-12	yes	no	no	no
contig_23385	FBgn0206649	Dvir\GJ19506		2.17809	0.0218123	NA	NA	NA	NA
contig_14186	FBgn0205900	Dvir_GJ18748	sgg	2.17799	6.90346e-05	yes	yes	no	no
contig_19309	XP_002003746	Dmoj\GI21363		2.17685	0.00024246	NA	NA	NA	NA
contig_1796	XP_002046437	Dvir_GJ12897	CG9119 , CG32335	2.17609	0.028002	yes	no	no	no
contig_10657	XP_002059588	Dvir_GJ14739	unc-119	2.17101	2.67069e-08	yes	yes	yes	yes
contig_1513	AAM50743	small non-messenger RNA 128; small non-messenger RNA 765; Muscle-specific protein 300	small non-messenger RNA 128; small non-messenger RNA 765; Muscle-specific protein 300	2.17005	7.28561e-07	no	no	no	no
contig_22508	FBgn0200851	Dvir_GJ13630	Glut1	2.16996	0.00286429	yes	no	no	no
contig_28123	FBgn0199769	Dvir_GJ12529	drpr	2.16885	0.00107258	yes	yes	no	no
contig_625	FBgn0199123	Dvir_GJ11869	yellow-c	2.16854	3.38273e-11	no	no	no	no
contig_1972	FBgn0135666	Dmoj_GI12909	CG43078	2.16837	4.58116e-12	no	no	no	no
contig_13382	XP_002049217	Dvir_GJ21464	Fmo-2	2.16805	1.43486e-07	no	no	no	no
contig_2875	XP_002048580	Dvir\Fuca	Fuca	2.16682	0.0298899	no	no	no	no
contig_6309	FBgn0199291	Dvir_GJ12039	Nc73EF	2.16675	0.00136317	yes	yes	no	no
contig_9368	contig_9368	NA		2.16614	2.7379e-11	NA	NA	NA	NA
contig_5925	FBgn0210794	Dvir_GJ23697	CG9336	2.16489	3.38455e-12	yes	yes	no	no
contig_9459	NW_002014441	NA		2.16219	1.87866e-10	NA	NA	NA	NA
contig_570	NW_002014420	NA		2.16192	2.52113e-09	NA	NA	NA	NA
contig_29060	AAA98543	paralytic	para	2.16068	0.00659995	no	no	no	no
contig_18525	XP_002007681	Dmoj\GI13078		2.16028	3.99779e-08	NA	NA	NA	NA
contig_8572	XP_002049298	Dvir_GJ21512	trpl	2.15992	0.000584934	no	no	no	no
contig_22559	FBgn0201448	Dvir_GJ14233	CG14509	2.15934	0.000143501	no	no	no	no
contig_17983	XP_002055201	Dvir_GJ18921	stnA	2.15922	5.19899e-05	no	no	no	no
contig_22411	XP_002050646	Dvir\GJ20094	Strn-Mlck	2.15898	0.00182515	no	no	no	no
contig_17550	FBgn0209316	Dvir\GJ22203	CAP	2.15891	0.0446083	no	no	no	no
contig_21307	XP_002059751	Dvir_GJ18433	unc-13	2.15755	0.00666421	yes	yes	no	no
contig_23608	XP_002049018	Dvir_GJ21359	Alk	2.15728	0.00983003	no	no	no	no
contig_14389	XP_002003746	Dmoj\GI21363		2.15577	2.48436e-06	NA	NA	NA	NA
contig_14676	XP_002052019	Dvir_GJ23941	CG6415	2.15544	3.98171e-05	no	no	no	no
contig_130	FBgn0208746	Dvir_GJ21627	CG11395	2.15352	0.00188279	no	no	no	no
contig_4288	FBgn0205797	Dvir_GJ18643	CG16756	2.15287	6.42848e-12	no	no	no	no
contig_27845	FBgn0205833	Dvir_GJ18680	CG8945	2.152	0.00485884	no	no	no	no
contig_6263	XP_002001419	Dmoj_GI10783	CG5621	2.15178	0.00549901	no	no	no	no
contig_8804	XP_002059615	Dvir\GJ14864		2.14842	0.00368952	NA	NA	NA	NA
contig_232	AAB47486	ATP citrate lyase	ATP citrate lyase	2.14806	2.93342e-06	yes	yes	yes	no
contig_102	XP_001980030	Dere_GG16909	Tm2	2.14667	4.10171e-12	no	no	no	no
contig_14359	XP_002054004	Dvir_GJ24198	CG4335	2.14606	0.00544623	no	no	no	no
contig_24063	XP_002054329	Dvir_GJ22859	CG33098	2.14568	0.0104255	no	no	no	no
contig_11291	FBgn0200670	Dvir\GJ13446		2.14554	7.4468e-09	NA	NA	NA	NA
contig_21842	FBgn0199737	Dvir_GJ12497	Pdk1	2.14416	1.2995e-05	yes	yes	yes	no
contig_567	FBgn0210860	Dvir\GJ23763		2.14372	2.43115e-12	NA	NA	NA	NA
contig_29297	FBgn0200511	Dvir_GJ13285	CG32436	2.1435	7.79174e-06	no	no	no	no
contig_10599	XP_002056770	Dvir_GJ24710	TyrR	2.14335	1.56899e-05	no	no	no	no
contig_1287	XP_002053617	Dvir_GJ23253	pug	2.13994	0.00631343	yes	yes	no	no
contig_3646	AAN62853	NA		2.13981	9.98194e-07	NA	NA	NA	NA
contig_183	XP_002049664	Dvir_GJ21717	Mal-A8	2.13943	5.49643e-12	no	no	no	no
contig_31847	FBgn0209157	Dvir_GJ22043	CG30268	2.13756	0.00176284	no	no	no	no
contig_8047	XP_002053680	Dvir_GJ23218	Sodh-2 , Sodh-1	2.1364	2.97794e-07	yes	no	no	no
contig_4626	XP_002047944	Dvir_GJ11638	CG11426	2.13601	1.26368e-12	no	no	no	no
contig_1292	XP_002058528	Dvir_GJ14480	CG9297	2.13539	2.81764e-09	no	no	no	no
contig_1279	XP_002052068	Dvir_GJ23653	CG9331	2.13513	6.53963e-12	yes	yes	no	no
contig_21346	NW_002014420	NA		2.13367	0.00408116	NA	NA	NA	NA
contig_9447	XP_002049655	Dvir_GJ21711	Cyp4e1 , Cyp4e2 , Cyp4e3	2.13324	4.35381e-08	no	no	no	no
contig_5266	XP_002053431	Dvir_GJ23340	Ugt86Dc	2.13323	0.0007025	no	no	no	no
contig_17066	XP_002055446	Dvir_GJ19374	CG34120	2.13318	5.6835e-06	no	no	no	no
contig_6564	XP_002060063	Dvir_GJ15523	Rh50	2.13313	3.30085e-06	no	no	no	no
contig_7294	XP_002051642	Dvir\GJ11159		2.13252	0.000130907	NA	NA	NA	NA
contig_15276	NW_002014459	NA		2.13131	0.000129484	NA	NA	NA	NA
contig_12870	XP_002000060	Dmoj_GI22742	CG12947	2.13082	0.00145402	no	no	no	no
contig_14550	FBgn0209218	Dvir_GJ22104	CG43340	2.1301	0.00132704	yes	no	no	no
contig_11957	XP_002056899	Dvir_GJ16778	Pdfr	2.12866	3.86507e-05	no	no	no	no
contig_26515	XP_002046273	Dvir\GJ12598	CG5144	2.12858	1.66438e-09	no	no	no	no
contig_25323	XP_002053026	Dvir_GJ23562	Ast	2.12778	0.00363869	no	no	no	no
contig_11	XP_002056507	Dvir_GJ10984	CG6300 , CG11659 , CG11407	2.12757	3.48029e-09	no	no	no	no
contig_30016	XP_002050711	Dvir_GJ22309	CG10433	2.12703	0.000126587	no	no	no	no
contig_13018	AAN71370	lethal (2) 01289	lethal (2) 01289	2.1263	1.42138e-07	no	no	no	no
contig_15188	AAF24501	Thrombospondin	Thrombospondin	2.12629	1.24501e-06	no	no	no	no
contig_2997	FBgn0207202	Dvir\GJ20061	CG30069	2.12399	2.61442e-12	no	no	no	no
contig_3291	XP_002049190	Dvir_GJ21447	Cyp6w1	2.12393	0.000258542	no	no	no	no
contig_22020	XP_002058180	Dvir_GJ15632	CG11160	2.1237	0.00358052	no	no	no	no
contig_4846	XP_002053812	Dvir_GJ23138	Eip93F	2.12367	4.26771e-05	no	no	no	no
contig_20991	FBgn0205574	Dvir_GJ18415	CG3332	2.12324	0.0035792	no	no	no	no
contig_14331	XP_002058856	Dvir_GJ19689	Unc-89	2.12269	8.57968e-08	no	no	no	no
contig_28549	XP_002048794	DNA polymerase	mus205	2.12257	0.00143982	yes	yes	no	no
contig_7318	FBgn0200172	Dvir_GJ12938	CG6602	2.12235	2.71917e-10	no	no	no	no
contig_1826	XP_002056943	Dvir_GJ16800	CG9512	2.12151	7.08525e-07	no	no	no	no
contig_11468	FBgn0200670	Dvir\GJ13446		2.12147	1.82343e-05	NA	NA	NA	NA
contig_4400	CAA42753	Myosin heavy chain	Myosin heavy chain	2.12083	5.50358e-10	yes	no	no	no
contig_7017	XP_002048295	Dvir_GJ11425	Pdp1	2.11916	3.90793e-06	no	no	no	no
contig_31813	XP_002052153	Dvir_GJ17398	CG15262	2.1172	0.00362474	no	no	no	no
contig_21804	XP_002056289	Dvir_GJ10866	CG5404	2.1168	0.0424459	no	no	no	no
contig_15578	XP_002052571	Dvir_GJ20881	ninaC	2.11608	0.000442961	no	no	no	no
contig_11759	XP_002059140	Dvir_GJ16229	Slob	2.11429	7.93333e-05	no	no	no	no
contig_3608	FBgn0200669	Dvir\GJ13445		2.11408	9.54372e-11	NA	NA	NA	NA
contig_26727	NW_002014424	NA		2.11395	0.000439625	NA	NA	NA	NA
contig_24604	NW_002014424	NA		2.11369	0.0210471	NA	NA	NA	NA
contig_219	XP_002049662	Dvir_GJ21716	Mal-A6	2.11276	8.17037e-12	no	no	no	no
contig_9160	NW_002014431	NA		2.11201	1.55905e-10	NA	NA	NA	NA
contig_29630	XP_002055178	Dvir_GJ18935	CG8105	2.11068	1.9867e-05	no	no	no	no
contig_16081	FBgn0211422	Dvir_GJ24342	tnc	2.10956	0.00293962	no	no	no	no
contig_811	NW_002014419	NA		2.10859	9.41862e-07	NA	NA	NA	NA
contig_3485	XP_002051603	Dvir_GJ11279	Glt	2.10801	0.000622808	no	no	no	no
contig_1806	XP_002052427	Dvir_GJ21736	CG3523	2.10781	1.13849e-06	yes	yes	no	no
contig_3760	FBgn0205607	Dvir_GJ18448	Zasp52 , CG15894	2.10663	8.97495e-10	yes	no	no	no
contig_9712	NW_002014421	NA		2.10658	9.53435e-09	NA	NA	NA	NA
contig_12306	FBgn0208482	Dvir_GJ21352	CG15617	2.10581	2.09099e-06	no	no	no	no
contig_639	XP_002014525	Dper_GL18903	ninaC	2.10508	6.64346e-11	no	no	no	no
contig_12001	XP_002056429	Dvir_GJ10234	alpha-Est8	2.10489	0.000681365	no	no	no	no
contig_14549	DQ378286	NA		2.10426	9.70618e-09	NA	NA	NA	NA
contig_21250	NW_002014453	NA		2.10366	2.123e-06	NA	NA	NA	NA
contig_10921	XP_002050644	Dvir_GJ20095	Strn-Mlck , Pif2	2.10355	0.00313579	no	no	no	no
contig_18427	XP_002051643	Dvir\GJ11158		2.10223	0.000723817	NA	NA	NA	NA
contig_9507	XP_002047438	Dvir_GJ13442	zormin	2.10211	2.98505e-05	no	no	no	no
contig_25709	FBgn0209453	Dvir_GJ22340	Rgk1	2.10155	3.06749e-12	no	no	no	no
contig_10199	XP_002054004	Dvir_GJ24198	CG4335	2.10029	0.000546178	no	no	no	no
contig_27802	NW_002014420	NA		2.0995	0.0270126	NA	NA	NA	NA
contig_1789	XP_002053165	Dvir_GJ23737	Pif1B	2.09888	6.79888e-07	no	no	no	no
contig_2861	XP_002050526	Dvir\GJ22203	CAP	2.09884	5.1978e-05	no	no	no	no
contig_1893	ABE01184	bent	bent	2.09804	4.03022e-12	no	no	no	no
contig_2580	XP_002059286	Dvir_GJ18154	CG8249	2.09667	9.76485e-09	no	no	no	no
contig_4788	NW_002014424	NA		2.09661	4.81374e-10	NA	NA	NA	NA
contig_22366	FBgn0202395	Dvir_GJ15199	CG32548	2.09631	0.000988134	no	no	no	no
contig_562	FBgn0016403	ActinE1	Act87E , Act57B , Act88F	2.09607	5.96623e-10	yes	no	no	no
contig_3907	FBgn0199628	Dvir_GJ12384	CG1246	2.09598	2.92133e-06	no	no	no	no
contig_30600	NW_002014419	NA		2.09498	0.00292922	NA	NA	NA	NA
contig_6939	XP_002054375	Phosphoglycerate mutase	CG7059	2.09335	8.77737e-09	no	no	no	no
contig_25565	XP_002046661	Dvir\GJ13004	CG42458	2.09315	0.0103057	no	no	no	no
contig_29502	NW_001979113	NA		2.09263	3.90891e-06	NA	NA	NA	NA
contig_8978	XP_002049597	Dvir_GJ21683	CG30148	2.09251	7.23559e-09	no	no	no	no
contig_12143	XP_002051246	Dvir\salm	salm	2.09055	1.15373e-05	no	no	no	no
contig_8214	FBgn0120680	Dgri_GH13203	CG4629	2.09033	0.000532356	no	no	no	no
contig_22774	XP_002053009	Dvir\GJ23569	CG16779	2.09018	0.0295756	no	no	no	no
contig_5738	XM_002055731	Dvir_GJ19540	CG15449	2.08806	3.38048e-06	no	no	no	no
contig_28375	NW_002014421	NA		2.08715	0.0221147	NA	NA	NA	NA
contig_3299	FBgn0204906	Dvir\GJ17737		2.08703	5.90152e-11	NA	NA	NA	NA
contig_17580	FBgn0198109	Dvir_GJ10840	PKD	2.08673	0.0109239	no	no	no	no
contig_14944	XP_002058373	Dvir_GJ14377	CG4725	2.08658	0.013787	no	no	no	no
contig_756	Q9I7U4	sallimus	sallimus	2.08652	1.86122e-09	no	no	no	no
contig_12591	XP_002054363	Dvir_GJ24405	Doa	2.08617	4.0043e-05	yes	yes	no	no
contig_8665	XP_002050334	Dvir_GJ22102	Vps13	2.08615	5.04714e-09	yes	no	no	no
contig_545	XP_002047442	Dvir\GJ13446		2.08487	9.95949e-09	NA	NA	NA	NA
contig_16069	FBgn0204844	Dvir\GJ17675		2.08442	3.16708e-05	NA	NA	NA	NA
contig_18511	XP_002059721	Dvir_GJ14655	ci	2.08362	0.00455136	no	no	no	no
contig_886	XP_002048985	Dvir_GJ21015	inaC	2.08358	2.41531e-11	no	no	no	no
contig_5730	FBgn0200670	Dvir\GJ13446		2.08339	5.8082e-05	NA	NA	NA	NA
contig_10525	FBgn0203289	Dvir\GJ16104	CG12605	2.08288	0.00654283	no	no	no	no
contig_3350	XP_002046234	Dvir_GJ12625	CG4893	2.08287	1.7448e-08	no	no	no	no
contig_15764	XP_002081120	Dsim_GD25863	CG8888	2.08262	0.00295191	no	no	no	no
contig_2851	XP_002055201	Dvir_GJ18921	stnA	2.08254	9.41887e-10	no	no	no	no
contig_3431	XP_002054605	Dvir_GJ24546	unc79	2.08251	0.000171002	no	no	no	no
contig_20377	XP_002048612	Dvir_GJ11260	CG11658	2.08132	3.72343e-05	no	no	no	no
contig_8076	XP_002058643	Dvir_GJ14534	CG13607	2.0795	4.08107e-09	no	no	no	no
contig_315	XP_002055711	Dvir_GJ18637	up	2.07928	5.24802e-12	yes	no	no	no
contig_9736	NW_002019771	NA		2.07807	1.90288e-06	NA	NA	NA	NA
contig_2145	FBgn0208064	Dvir\GJ20928		2.07767	0.018501	NA	NA	NA	NA
contig_3464	XP_002054157	Dvir_GJ24280	CG31200	2.07721	3.45627e-10	no	no	no	no
contig_31103	XP_002051662	Dvir\GJ11128		2.07692	1.51228e-08	NA	NA	NA	NA
contig_16289	FBgn0200670	Dvir\GJ13446		2.07665	6.25205e-05	NA	NA	NA	NA
contig_3978	XP_002053665	Dvir_GJ23227	CG42788	2.07662	0.000300748	yes	no	no	no
contig_16091	XP_002050640	Dvir_GJ22269	CG30427	2.07517	0.00133613	no	no	no	no
contig_11662	FBgn0197966	Microtubule-associated protein	tau	2.07439	0.00433729	no	no	no	no
contig_27257	FBgn0206902	Dvir_GJ19760	CG13331	2.0743	0.0161726	no	no	no	no
contig_28096	XP_002058035	Dvir_GJ15711	Bzd	2.07367	0.000327647	yes	yes	no	no
contig_3842	XP_002049875	Dvir_GJ20509	CG8586	2.07346	2.90213e-09	no	no	no	no
contig_1451	FBgn0205125	Dvir_GJ17958	CG5945	2.0728	1.64904e-11	no	no	no	no
contig_8498	XP_002055529	Dvir_GJ18741	pot	2.07252	1.2434e-09	no	no	no	no
contig_2757	FBgn0210579	Dvir_GJ23481	Rel	2.07244	5.96467e-10	yes	yes	no	no
contig_19883	XP_002050153	Dvir_GJ20351	vg	2.07232	0.00028699	no	no	no	no
contig_8544	XP_002046265	Dvir_GJ12804	bol	2.07216	6.40774e-08	no	no	no	no
contig_14618	XP_002054363	Dvir_GJ24405	Doa	2.07142	0.000184835	yes	yes	no	no
contig_14043	XP_002052190	Dvir_GJ17420	CG6012	2.07139	7.23167e-08	no	no	no	no
contig_18119	XP_001983468	Dgri_GH15565	CG32432	2.07012	0.0250111	no	no	no	no
contig_2783	XP_002048192	Dvir\GJ13828		2.06895	2.41681e-11	NA	NA	NA	NA
contig_19246	NW_002014424	NA		2.06863	0.00534852	NA	NA	NA	NA
contig_17717	NP_001163355	ventral veins lacking	ventral veins lacking	2.06787	1.86964e-07	no	no	no	no
contig_4487	XP_002057349	Dvir_GJ16396	Cyp4d1	2.06559	0.00980801	no	no	no	no
contig_30961	XP_002059439	Dvir_GJ18733	CG13442	2.06551	9.83671e-10	no	no	no	no
contig_13274	XP_002051643	Dvir\GJ11158		2.06537	6.96068e-06	NA	NA	NA	NA
contig_509	XP_002052571	Dvir_GJ20881	ninaC	2.06525	1.2995e-11	no	no	no	no
contig_1534	FBgn0205873	Dvir_GJ18720	CG9691	2.0652	1.91419e-11	no	no	no	no
contig_20572	XP_002054827	Dvir_GJ24653	CG31140	2.06517	0.000192461	no	no	no	no
contig_13293	XP_002056551	Dvir_GJ10163	CG31189	2.06513	6.88228e-07	no	no	no	no
contig_2228	NP_788491	Dmel_CG33205	Dmel_CG33205	2.06443	8.61253e-10	no	no	no	no
contig_22414	3DMK_A	Down syndrome cell adhesion molecule	Down syndrome cell adhesion molecule	2.06392	0.012801	no	no	no	no
contig_22852	NW_002014419	NA		2.06304	0.000141348	NA	NA	NA	NA
contig_5022	XP_002056808	Tryptophan 2,3-dioxygenase	v	2.06304	0.00139528	no	no	no	no
contig_30666	XP_002053962	Dvir_GJ23054	CG8526	2.06296	7.90781e-08	yes	no	no	no
contig_3275	FBgn0205516	Dvir_GJ18357	CG34398	2.06234	5.34284e-06	no	no	no	no
contig_529	XP_002049660	Dvir_GJ21713	Mal-A4	2.06231	3.30099e-09	no	no	no	no
contig_14065	FBgn0197449	Dvir_GJ10161	CG7079	2.06168	4.16273e-05	no	no	no	no
contig_18369	XP_001959275	Dana_GF12127	CG42732	2.06071	2.82157e-08	yes	yes	no	no
contig_24573	NW_002014419	NA		2.05989	0.00274118	NA	NA	NA	NA
contig_1417	XP_002100098	Dyak_GE16347	CG3556	2.05979	0.00166356	no	no	no	no
contig_25482	XM_002007183	Dmoj_GI12500	dar1	2.05948	0.0207102	no	no	no	no
contig_5084	FBgn0202206	Dvir_GJ15006	dare	2.05909	0.00139977	yes	yes	no	no
contig_23047	AAA98556	paralytic	para	2.05869	0.000327647	no	no	no	no
contig_27196	XP_002069127	Dwil_GK24279	CG5144	2.05851	5.79323e-11	no	no	no	no
contig_4531	FBgn0200794	Dvir_GJ13570	CG17032	2.05813	5.29126e-05	no	no	no	no
contig_30679	XP_002006608	Dmoj_GI21151	Arp53D	2.05793	3.04439e-07	no	no	no	no
contig_10924	BAA41471	Ryanodine receptor 44F	Ryanodine receptor 44F	2.05572	1.24934e-07	no	no	no	no
contig_7617	FBgn0209400	Dvir_GJ22287	Asph	2.05538	1.78438e-05	yes	no	no	no
contig_31350	XP_002058013	Dvir\GJ15725		2.05492	0.026484	NA	NA	NA	NA
contig_8412	XP_002047593	Dvir_GJ13530	CG3961	2.05478	5.32501e-05	no	no	no	no
contig_19086	XP_002056850	Dvir_GJ16664	CG32750	2.05078	0.00488066	no	no	no	no
contig_301	XP_002051994	Cytochrome b5-related	Cyt-b5-r	2.05075	0.000446642	no	no	no	no
contig_4686	XP_002050091	Dvir_GJ20385	CG4847	2.04996	4.94842e-10	no	no	no	no
contig_17374	XM_002058740	Dvir\GJ11204		2.04886	0.00666559	NA	NA	NA	NA
contig_2728	FBgn0198107	Dvir\GJ10838	CG15803	2.04842	0.00161106	no	no	no	no
contig_15637	XP_002054031	cGMP-specific 3',5'-cyclic phosphodiesterase	Pde6	2.04803	0.048628	no	no	no	no
contig_10815	FBgn0200669	Dvir\GJ13445		2.04522	0.000134396	NA	NA	NA	NA
contig_7085	XP_002053935	Dvir_GJ23069	CG42335	2.04517	0.0111599	no	no	no	no
contig_25660	NW_002014420	NA		2.04516	0.00622507	NA	NA	NA	NA
contig_3160	FBgn0200287	Dvir\GJ13053		2.04513	1.7671e-09	NA	NA	NA	NA
contig_21659	XP_002063245	Dwil_GK21821	brp	2.04497	2.30089e-05	no	no	no	no
contig_7604	AAB30012	Myosin heavy chain	Myosin heavy chain	2.04397	2.0182e-08	yes	no	no	no
contig_14507	XP_002053467	bride of sevenless	boss	2.04369	0.000365674	no	no	no	no
contig_19640	XP_002050646	Dvir\GJ20094	Strn-Mlck	2.04318	0.00172793	no	no	no	no
contig_29281	FBgn0205268	Dvir_GJ18103	s-cup	2.04184	6.67462e-07	no	no	no	no
contig_18850	FBgn0200445	Dvir_GJ13219	CG14168	2.04164	0.00648824	no	no	no	no
contig_12208	XP_002052556	Dvir_GJ17608	santa-maria	2.04162	1.06316e-07	no	no	no	no
contig_4012	XP_002034534	Dsec_GM21930	abba	2.0416	3.18344e-06	no	no	no	no
contig_18308	XP_002047020	Dvir_GJ13198	Nrt	2.04111	0.0179903	yes	yes	no	no
contig_6207	XP_002052660	Dvir_GJ17673	CG10639	2.04049	0.000729401	yes	no	no	no
contig_7936	NW_002014816	NA		2.04045	9.83396e-09	NA	NA	NA	NA
contig_18655	Q04652	kelch	kelch	2.04018	0.00114746	yes	yes	no	no
contig_11165	FBgn0218330	Dwil_GK16328	CG43078	2.03936	7.15693e-09	no	no	no	no
contig_6219	DQ378282	NA		2.0393	0.00735223	NA	NA	NA	NA
contig_703	XP_002051642	Dvir\GJ11159		2.03854	1.22649e-05	NA	NA	NA	NA
contig_270	AAS88999	Q6PTC1_9HEMI		2.03705	0.0245851	NA	NA	NA	NA
contig_10649	XP_002054349	Dvir_GJ22846	CG10345	2.03678	1.93932e-05	no	no	no	no
contig_18866	XP_002055933	Serine/threonine protein phosphatase	CanA1	2.03658	0.0020016	no	no	no	no
contig_22479	NW_002014424	NA		2.03655	2.28293e-05	NA	NA	NA	NA
contig_23621	XP_002048051	Dvir_GJ13751	Pex1	2.03648	0.00551319	yes	yes	no	no
contig_469	XM_001986946	Dgri\GH21663		2.03628	2.13974e-09	NA	NA	NA	NA
contig_17038	XP_002053215	Dvir_GJ23467	cv-d	2.03563	4.38323e-05	no	no	no	no
contig_14006	XP_002054730	Dvir_GJ22645	CG13830	2.03546	1.65585e-05	no	no	no	no
contig_5193	NW_002014424	NA		2.03501	1.96254e-10	NA	NA	NA	NA
contig_16240	FBgn0207324	Dvir_GJ20184	l(2)01289	2.0347	0.00233082	no	no	no	no
contig_28374	FBgn0206537	Dvir_GJ19394	CG16782	2.03405	0.000147996	no	no	no	no
contig_8180	FBgn0199883	Dvir_GJ12646	CG1674	2.03389	3.15191e-07	no	no	no	no
contig_22926	XP_002059004	Dvir\GJ15230	futsch	2.03363	0.00433342	no	no	no	no
contig_1221	XP_002053559	Dvir_GJ23961	CG5793	2.03302	0.000100418	yes	no	no	no
contig_15800	XP_002052137	Transporter	ine	2.03253	8.9324e-05	no	no	no	no
contig_15787	NW_002014421	NA		2.03149	8.49287e-07	NA	NA	NA	NA
contig_20768	XP_002052124	Dvir_GJ17383	CG15630	2.03082	0.0104719	no	no	no	no
contig_22736	XP_002046612	Dvir\GJ12979		2.03078	0.0251687	NA	NA	NA	NA
contig_7905	FBgn0209628	Dvir_GJ22521	Atg2	2.0297	0.00800138	yes	yes	no	no
contig_18092	XP_002052769	Dvir_GJ19931	CG17322	2.02961	0.000708066	yes	yes	yes	no
contig_21120	XP_002004085	Dmoj\GI19521		2.02938	0.00305941	NA	NA	NA	NA
contig_16740	XP_002001397	Dmoj_GI10773	Nha2	2.02908	0.000543668	no	no	no	no
contig_5345	NP_001097895	Dmel_CG31140	Dmel_CG31140	2.02892	7.25877e-06	no	no	no	no
contig_13024	FBgn0200669	Dvir\GJ13445		2.02875	8.88014e-07	NA	NA	NA	NA
contig_7245	NW_002014419	NA		2.0285	0.0273388	NA	NA	NA	NA
contig_19645	XP_002017775	Dper\GL17127		2.02803	0.000254229	NA	NA	NA	NA
contig_9780	XM_002092562	Dyak\GE14281		2.02727	6.0513e-09	NA	NA	NA	NA
contig_7844	XP_002059268	Dvir_GJ16125	ScpX	2.02508	2.8925e-08	yes	yes	no	no
contig_359	XP_002051741	Phosphorylase	GlyP	2.02318	2.39661e-11	yes	yes	yes	yes
contig_26120	FBgn0200670	Dvir\GJ13446		2.02293	0.000734256	NA	NA	NA	NA
contig_31011	FBgn0199825	Dvir_GJ12586	CG12983	2.02286	0.0310661	no	no	no	no
contig_22765	XP_002000471	Dmoj_GI10248	Cdep	2.0221	0.0376061	no	no	no	no
contig_8752	XP_002052299	Dvir_GJ17476	Pde1c	2.02149	0.000336303	no	no	no	no
contig_25145	FBgn0203799	Dvir_GJ16615	Flo-2	2.02108	0.0177204	yes	no	no	no
contig_25481	XP_002060288	Dvir_GJ16079	Oseg4	2.02096	1.54149e-11	no	no	no	no
contig_912	XP_002056814	Dvir_GJ16726	Spat	2.01982	0.000392284	no	no	no	no
contig_11547	XP_002059669	Dvir_GJ12217	Caps	2.01955	0.000105097	no	no	no	no
contig_19585	FBgn0022424	Dvir_GJ18637	up	2.01886	0.00287945	yes	no	no	no
contig_9647	FBgn0207417	Dvir_GJ20277	hig	2.01814	1.15424e-08	no	no	no	no
contig_23698	XP_001995617	Dgri_GH17667	CG42666	2.01806	0.00148409	yes	no	no	no
contig_8258	AE014297	NA		2.01696	0.000122435	NA	NA	NA	NA
contig_4325	FBgn0200448	Dvir_GJ13222	CG6749	2.01669	2.35375e-08	no	no	no	no
contig_11314	AFH03484	Dmel_CG31973	Dmel_CG31973	2.01647	0.00380542	no	no	no	no
contig_4430	XP_002052751	Dvir_GJ17733	Gs1l	2.01632	7.99957e-05	yes	yes	no	no
contig_307	NW_002014420	NA		2.01607	0.000322633	NA	NA	NA	NA
contig_4621	XP_002059901	Dvir_GJ15097	CG5819	2.01559	0.000398544	no	no	no	no
contig_17714	NW_002014424	NA		2.01467	0.0180919	NA	NA	NA	NA
contig_1014	FBgn0210325	Dvir_GJ23223	Mf	2.01425	1.60202e-07	yes	no	no	no
contig_16833	FBgn0205856	Dvir_GJ18703	CG7766	2.01409	0.0393414	yes	yes	no	no
contig_8033	XP_002048192	Dvir\GJ13828		2.0137	8.13605e-08	NA	NA	NA	NA
contig_6557	XP_001984446	Dgri_GH16462	Blimp-1	2.01344	3.72076e-08	no	no	no	no
contig_15609	contig_15609	NA		2.01329	2.75613e-05	NA	NA	NA	NA
contig_22446	XP_002055926	Dvir\GJ10656		2.01301	0.0263234	NA	NA	NA	NA
contig_29043	XP_002095232	Dyak_GE19805	sff	2.0124	0.0410653	no	no	no	no
contig_10953	NW_002014420	NA		2.01221	0.000524445	NA	NA	NA	NA
contig_30563	FBgn0201920	Dvir\GJ14713		2.01207	0.045549	NA	NA	NA	NA
contig_2331	XP_002057250	Dvir_GJ16452	CG3192	2.01203	6.27879e-10	yes	yes	no	no
contig_4722	XP_002051640	Dvir\GJ11172		2.01189	0.00141425	NA	NA	NA	NA
contig_15658	GU120716	NA		2.01189	0.00149905	NA	NA	NA	NA
contig_4050	XP_002055113	Dvir_GJ19196	ns3	2.01136	7.1456e-10	yes	yes	no	no
contig_27972	BT132670	NA		2.01117	0.00134917	NA	NA	NA	NA
contig_25075	FBgn0209530	Dvir_GJ22418	CG5721	2.01114	7.31236e-07	yes	yes	no	no
contig_21723	XP_002056791	Dvir_GJ16689	CG2893	2.01047	6.43577e-05	yes	yes	no	no
contig_15139	AAO01033	Dvir_GJ10997	CG4733	2.01024	0.00135653	yes	yes	no	no
contig_8451	NW_002014420	NA		2.01007	0.0200634	NA	NA	NA	NA
contig_1703	XP_002060319	Dvir_GJ16098	RhoGEF3	2.0096	8.80491e-06	yes	no	no	no
contig_857	XP_002050484	Dvir_GJ20178	Cyp6a2	2.00664	1.16788e-08	no	no	no	no
contig_12632	FBgn0198516	Dvir_GJ11255	Muc68D	2.00551	7.32237e-07	no	no	no	no
contig_5382	XP_002059246	Sodium/hydrogen exchanger	Nhe2	2.00544	1.27621e-08	no	no	no	no
contig_8464	XP_002059988	Dvir_GJ14938	nec	2.00523	2.69445e-06	no	no	no	no
contig_26723	NW_002014450	NA		2.00405	0.0345546	NA	NA	NA	NA
contig_11435	XP_002048318	Dvir_GJ13902	CG7470	2.00392	1.27038e-08	no	no	no	no
contig_11013	XP_002056254	Dvir_GJ10840	PKD	2.0024	4.90241e-07	no	no	no	no
contig_969	XP_002050626	Dvir_GJ22260	emp	2.00235	3.1017e-10	yes	no	no	no
contig_7150	XP_002049646	Dvir_GJ20638	CG2121	2.0013	0.00815267	no	no	no	no
contig_2248	XP_002052720	Dvir_GJ17709	Arr1	2.00097	1.3568e-09	no	no	no	no
contig_18928	XP_002055698	Dvir_GJ19504	Appl	2.00059	0.0128706	no	no	no	no
contig_6029	NW_002014432	NA		2.00013	8.54928e-06	NA	NA	NA	NA
contig_2528	XP_002027074	Dper\GL18184	bt	1.99932	1.04024e-09	no	no	no	no
contig_25255	FBgn0204560	Dvir\GJ17388	dp	1.99897	0.026189	no	no	no	no
contig_3230	XP_002050377	Dvir_GJ20237	ACC	1.99866	4.99042e-06	yes	yes	no	no
contig_3096	XP_002051643	Dvir\GJ11158		1.9984	3.26406e-10	NA	NA	NA	NA
contig_27447	NW_002014424	NA		1.99833	3.51751e-07	NA	NA	NA	NA
contig_3088	NP_733157	Dmel_CG31082	Dmel_CG31082	1.99708	0.000775666	yes	yes	no	no
contig_15373	FBgn0205131	Dvir_GJ17964	CG44085	1.99603	0.00591117	no	no	no	no
contig_10445	XP_002011409	Dmoj_GI14058	unc-13	1.9949	0.00353029	yes	yes	no	no
contig_1520	ACY70539	Dvir_GJ21334	NfI	1.99341	1.70736e-10	no	no	no	no
contig_22538	FBgn0206746	Dvir\GJ19604		1.9931	0.0360167	NA	NA	NA	NA
contig_1579	FBgn0199024	Dvir_GJ11770	CG14109	1.99289	2.46184e-10	no	no	no	no
contig_20934	XP_002047192	Dvir_GJ13302	CG10483	1.99202	0.000191886	no	no	no	no
contig_7430	contig_7430	NA		1.99169	0.023964	NA	NA	NA	NA
contig_5386	XP_002051642	Dvir\GJ11159		1.99143	1.04043e-07	NA	NA	NA	NA
contig_28231	FBgn0209555	Dvir_GJ22444	CG30116	1.99137	0.0193116	no	no	no	no
contig_13224	FBgn0200895	Dvir_GJ13674	CG14153	1.99024	8.25503e-05	no	no	no	no
contig_19370	XP_001984045	Dgri_GH16221	CG9701	1.99005	0.0134012	no	no	no	no
contig_5634	FBgn0198853	Dvir_GJ11596	CG17839	1.98965	4.0516e-08	no	no	no	no
contig_20469	XP_002001634	Dmoj_GI15842	pgant2	1.98865	1.50356e-07	no	no	no	no
contig_4721	XP_002056453	Dvir_GJ10216	CG2993	1.98846	0.00166077	no	no	no	no
contig_3806	XP_002054349	Dvir_GJ22846	CG10345	1.98836	3.62553e-05	no	no	no	no
contig_1381	XP_002052791	Dvir_GJ17753	CG6465	1.98805	0.000100293	no	no	no	no
contig_19184	ACN97637	pangolin	pangolin	1.98723	0.000150701	no	no	no	no
contig_3662	XP_002056213	Dvir_GJ10812	CG10126	1.9872	1.19243e-06	no	no	no	no
contig_21860	AAY55474	RNA-binding protein Musashi homolog Rbp6	RNA-binding protein Musashi homolog Rbp6	1.98702	0.00111539	no	no	no	no
contig_2878	FBgn0206576	Dvir_GJ19433	CG32695	1.98684	4.91481e-10	no	no	no	no
contig_10024	XP_001996901	Dgri_GH24980	CG1136	1.98614	0.000380259	no	no	no	no
contig_278	XP_002051641	Dvir\GJ11165	Msp-300	1.9861	4.62039e-05	no	no	no	no
contig_14753	XP_002046166	Dvir_GJ12666	ple	1.98518	0.0282094	no	no	no	no
contig_20179	contig_20179	NA		1.98495	1.29652e-06	NA	NA	NA	NA
contig_8727	XP_002008016	Dmoj\GI13271		1.98471	0.0171443	NA	NA	NA	NA
contig_4831	XP_002057587	Dvir_GJ18020	noc	1.98392	2.5882e-10	no	no	no	no
contig_31448	XP_002049877	Dvir_GJ20507	CG8584	1.98369	0.0132994	no	no	no	no
contig_9641	XP_002049818	Dvir_GJ20535	CG9394	1.98228	1.6799e-07	no	no	no	no
contig_25326	XP_001994506	Dgri_GH15828	CG43102	1.98174	0.000223607	no	no	no	no
contig_11865	FBgn0207026	Dvir_GJ19884	CG14502 , CG18536 , CG18537 , CG18539	1.98129	0.000110069	no	no	no	no
contig_26106	FBgn0210515	Dvir_GJ23414	CG6454	1.98123	0.00133516	yes	yes	no	no
contig_6778	XP_002003844	Dmoj_GI20868	CG7180	1.98102	3.58143e-06	no	no	no	no
contig_30654	XP_002051361	Dvir_GJ12658	CG13991	1.98072	0.00197058	no	no	no	no
contig_8032	NW_002014419	NA		1.98025	0.0353708	NA	NA	NA	NA
contig_21621	FBgn0210745	Dvir_GJ23648	slo	1.98017	6.56778e-05	no	no	no	no
contig_30921	XP_002049061	Dvir_GJ20964	Pmm45A	1.97976	2.44608e-08	yes	yes	yes	no
contig_10116	XP_002047571	Dvir_GJ13517	CG18136	1.9789	0.000705191	no	no	no	no
contig_3072	XP_002047438	Dvir_GJ13442	zormin	1.97837	4.41916e-08	no	no	no	no
contig_12790	FBgn0203373	Dvir_GJ16188	CLIP-190	1.97747	4.29125e-05	yes	yes	no	no
contig_774	Q9I7U4	sallimus	sallimus	1.97744	3.76814e-08	no	no	no	no
contig_23398	XP_001987525	Dgri_GH21967	Dyb	1.97727	0.00346566	yes	yes	no	no
contig_9549	XP_002052137	Transporter	ine	1.97711	1.16009e-06	no	no	no	no
contig_1337	XP_002046259	Dvir_GJ12608	Mipp1	1.97643	1.69175e-09	yes	no	no	no
contig_23937	NW_002014419	NA		1.97612	0.0101838	NA	NA	NA	NA
contig_11451	NP_001137840	Dmel_CG10186	Dmel_CG10186	1.97548	1.24393e-06	no	no	no	no
contig_5047	XP_002050627	Dvir_GJ22261	CG2736	1.97547	0.0041543	no	no	no	no
contig_22341	FBgn0201855	Dvir\GJ14648		1.97483	0.045695	NA	NA	NA	NA
contig_17925	FBgn0209750	Dvir_GJ22646	CG17111	1.97452	0.000265802	no	no	no	no
contig_19060	XM_002057648	Dvir_GJ17968	CG16826	1.97348	7.36526e-10	no	no	no	no
contig_6630	FBgn0201424	Dvir_GJ14209	CG13606	1.97253	2.29226e-05	no	no	no	no
contig_20223	XP_002053009	Dvir\GJ23569	CG16779	1.97246	0.00783735	no	no	no	no
contig_1668	FBgn0200030	Dvir_GJ12794	Grp	1.97241	0.000528065	no	no	no	no
contig_8312	NM_169928	Dmel_CG17838	Dmel_CG17838	1.97125	3.22377e-06	no	no	no	no
contig_4992	AAB94930	Dvir_GJ17601	tim	1.97107	5.00295e-09	yes	no	no	no
contig_16031	NW_002014431	NA		1.97059	0.000307105	NA	NA	NA	NA
contig_15492	XP_002052556	Dvir_GJ17608	santa-maria	1.97006	1.00597e-05	no	no	no	no
contig_88	XP_002047558	Dvir_GJ13508	Gbeta76C	1.96974	7.97667e-10	no	no	no	no
contig_15274	FBgn0135666	Dmoj_GI12909	CG43078	1.96951	7.7806e-05	no	no	no	no
contig_18341	XP_002059751	Dvir_GJ18433	unc-13	1.96908	5.30559e-06	yes	yes	no	no
contig_15653	FBgn0205265	Dvir_GJ18100	CG7099	1.96855	0.00565418	yes	no	no	no
contig_26931	XP_002053975	Dvir_GJ23048	CG1647	1.9681	0.0133685	yes	yes	no	no
contig_11650	XP_002048767	Dvir_GJ21146	Mdr49	1.96659	3.86132e-05	no	no	no	no
contig_8337	FBgn0210768	Dvir_GJ23671	Ude	1.96647	0.000452617	no	no	no	no
contig_5200	XP_002050855	Dvir_GJ22381	CG4945	1.96563	1.42211e-06	no	no	no	no
contig_27305	FBgn0197661	Triosephosphate isomerase	Tpi	1.96469	0.000785335	yes	yes	yes	yes
contig_9401	AE014297	NA		1.96349	0.00198257	NA	NA	NA	NA
contig_8736	FBgn0200294	Dvir_GJ13061	Zasp66	1.96341	1.63665e-06	no	no	no	no
contig_4590	XP_002049290	Dvir_GJ20838	CG12926	1.96272	2.65101e-09	no	no	no	no
contig_29485	FBgn0205094	Dvir_GJ17927	CG30048	1.96224	1.0931e-08	no	no	no	no
contig_15958	NW_002014431	NA		1.96216	2.00976e-05	NA	NA	NA	NA
contig_4356	XP_002049667	Dvir\GJ21718	Cyp6a14	1.96193	0.000827005	no	no	no	no
contig_6185	XP_002059745	Dvir\GJ15760	bt	1.9604	3.36613e-10	no	no	no	no
contig_11698	XP_002046120	Dvir_GJ12691	Gyk	1.95935	1.98945e-05	yes	yes	no	no
contig_4849	XP_002056215	Dvir_GJ10815	CG31345	1.95912	4.69657e-10	no	no	no	no
contig_7099	NP_001189053	NA		1.95643	1.23492e-05	NA	NA	NA	NA
contig_117	XP_002051741	Phosphorylase	GlyP	1.95624	6.70639e-11	yes	yes	yes	yes
contig_1916	XP_002056100	Dvir_GJ10410	CG9747	1.95384	3.62223e-10	yes	no	no	no
contig_30578	XP_002047964	Dvir\GJ11622		1.9538	0.00108659	NA	NA	NA	NA
contig_7804	XP_001959017	Dana_GF12266	CG12484	1.95366	0.0306646	no	no	no	no
contig_150	XP_002046763	Dvir_GJ12307	Arr2	1.95327	1.25424e-10	no	no	no	no
contig_12060	NP_995593	Dmel_CG2381	Dmel_CG2381	1.95311	0.000110268	no	no	no	no
contig_17278	FBgn0200670	Dvir\GJ13446		1.95311	1.15046e-06	NA	NA	NA	NA
contig_22035	FBgn0203102	Dvir_GJ15915	tomosyn	1.95284	3.66593e-08	yes	yes	no	no
contig_18376	XP_002006356	Dmoj\GI20997		1.95276	0.00299122	NA	NA	NA	NA
contig_15192	XP_001983207	Dgri_GH15712	Eip63F-1	1.95275	2.79025e-06	no	no	no	no
contig_10761	XP_002055644	Dvir_GJ18671	CG9572	1.9522	4.4365e-07	no	no	no	no
contig_22182	XP_002056982	Dvir_GJ16830	IP3K2	1.95213	4.2604e-05	no	no	no	no
contig_4274	XP_002053202	Dvir_GJ23759	CG31288	1.95194	1.67697e-08	no	no	no	no
contig_9857	NP_611163	Dmel_CG6426	Dmel_CG6426	1.95191	0.00277304	no	no	no	no
contig_12385	AAL39704	Dmel_CG2999	Dmel_CG2999	1.95155	3.48939e-05	yes	yes	no	no
contig_15679	NW_002014421	NA		1.95084	0.00534708	NA	NA	NA	NA
contig_2712	XP_002048209	Dvir_GJ13839	Hml	1.95036	0.00164346	no	no	no	no
contig_7787	FBgn0210745	Dvir_GJ23648	slo	1.94912	0.00245421	no	no	no	no
contig_13967	XP_002057846	Dvir_GJ18357	CG34398	1.94895	9.73502e-05	no	no	no	no
contig_29705	XP_002051669	Dvir\GJ11089		1.94886	0.000885992	NA	NA	NA	NA
contig_19850	XP_002054044	Dvir_GJ24221	stumps	1.94808	0.00117873	no	no	no	no
contig_23081	XP_002051847	Dvir_GJ10166	vkg	1.94747	2.66499e-07	yes	yes	no	no
contig_93	Q9I7U4	sallimus	sallimus	1.94617	1.35988e-10	no	no	no	no
contig_760	XP_002056282	Dvir_GJ10314	CG18522	1.94572	0.000480318	yes	no	no	no
contig_195	FBgn0207761	Dvir_GJ20623	CG10249	1.94314	5.98187e-05	no	no	no	no
contig_21010	FBgn0206156	Dvir_GJ19010	DIP1	1.94312	0.000611302	yes	yes	yes	no
contig_16329	XP_002057587	Dvir_GJ18020	noc	1.94278	2.08033e-05	no	no	no	no
contig_7796	FBgn0209373	Dvir_GJ22260	emp	1.9424	2.25922e-09	yes	no	no	no
contig_8991	NW_002014419	NA		1.94232	5.98187e-05	NA	NA	NA	NA
contig_8863	XP_002056508	Dvir\GJ10985		1.9422	7.79179e-05	NA	NA	NA	NA
contig_26232	NW_002014420	NA		1.94199	0.02747	NA	NA	NA	NA
contig_1904	ACY70496	Dvir\GJ15760	bt	1.9419	2.84295e-09	no	no	no	no
contig_3986	XP_002054957	Dvir_GJ19105	CG13360	1.94147	1.94881e-09	no	no	no	no
contig_9231	XP_002055693	Dvir_GJ19503	CG3239	1.94098	4.8466e-05	no	no	no	no
contig_25168	XP_002057106	Ferritin	Fer3HCH	1.94098	0.00581364	no	no	no	no
contig_22213	XP_002057815	Dvir_GJ18339	sNPF	1.94078	0.0113443	no	no	no	no
contig_1421	XP_001997508	Dgri_GH23686	AcCoAS	1.9406	1.86348e-05	yes	yes	no	no
contig_8609	XP_002048696	Dvir_GJ21182	Ance-4	1.94007	4.94592e-06	no	no	no	no
contig_14680	XP_001953867	Dana_GF17020	Doa	1.93957	0.000298235	yes	yes	no	no
contig_347	P45887	Dvir_GJ14747	Act42A , Act5C	1.9393	5.74857e-10	yes	yes	yes	yes
contig_2066	XP_002054476	Dvir_GJ22785	CG31414	1.93912	2.83579e-05	no	no	no	no
contig_1502	NW_002014421	NA		1.93906	3.2201e-10	NA	NA	NA	NA
contig_19947	XP_002058963	Dvir_GJ15256	tgy	1.93847	0.0223056	no	no	no	no
contig_2087	XP_002050484	Dvir_GJ20178	Cyp6a2	1.93835	2.96474e-08	no	no	no	no
contig_6567	NW_002014442	NA		1.93732	4.77455e-06	NA	NA	NA	NA
contig_1697	XP_002012219	Dmoj_GI16850	Tequila	1.93701	0.000144674	no	no	no	no
contig_24983	XP_002106175	Dsim_GD16721	rg	1.93671	0.000144162	yes	no	no	no
contig_3228	XP_002050807	Dvir_GJ19995	St1	1.93648	2.34471e-05	no	no	no	no
contig_20925	AE014134	NA		1.93557	0.000471669	NA	NA	NA	NA
contig_3154	FBgn0204837	Dvir_GJ17668	CG7778	1.93554	1.56907e-09	no	no	no	no
contig_2250	AFH04352	Paramyosin	Paramyosin	1.93536	1.21317e-10	yes	no	no	no
contig_9166	XM_002055717	Dvir_GJ18604	rut	1.93507	2.55372e-06	no	no	no	no
contig_27167	NW_002014424	NA		1.93447	0.0120243	NA	NA	NA	NA
contig_5117	FBgn0200829	Dvir_GJ13607	CG32486	1.93431	0.00132489	yes	yes	no	no
contig_8668	FBgn0203415	Dvir_GJ16230	Slob	1.93349	0.000570055	no	no	no	no
contig_7010	XP_002057365	Dvir_GJ16386	Sik2	1.93323	0.00727919	no	no	no	no
contig_7952	FBgn0198853	Dvir_GJ11596	CG17839	1.9325	3.18395e-08	no	no	no	no
contig_22226	AE014296	NA		1.93175	0.00018789	NA	NA	NA	NA
contig_9858	XP_002048991	Dvir_GJ21009	CG6426	1.93144	5.78755e-09	no	no	no	no
contig_7468	XP_002053412	Dvir_GJ23863	CG33970	1.9303	0.000340685	no	no	no	no
contig_13339	NW_002014432	NA		1.93024	0.00113173	NA	NA	NA	NA
contig_385	FBgn0086439	Dvir\GJ14186	CG14292	1.92983	1.42743e-08	no	no	no	no
contig_6824	XP_002003746	Dmoj\GI21363		1.92982	3.98147e-09	NA	NA	NA	NA
contig_14543	FBgn0205131	Dvir_GJ17964	CG44085	1.92882	1.77415e-05	no	no	no	no
contig_4218	FBgn0020071	Paramyosin	Prm	1.92866	3.3362e-09	yes	no	no	no
contig_16598	XP_002059316	Dvir_GJ17960	CG4984	1.92838	2.49936e-05	yes	no	no	no
contig_2586	FBgn0210328	Dvir_GJ23226	CG6912	1.92823	5.84717e-05	yes	yes	no	no
contig_6970	XP_002059613	Dvir_GJ14863	arg	1.92819	0.00422815	no	no	no	no
contig_7911	FBgn0197392	Dvir\GJ10104		1.92796	2.2752e-06	NA	NA	NA	NA
contig_6771	XP_002057746	Dvir_GJ17929	obst-B	1.92754	7.13457e-06	yes	no	no	no
contig_3233	XP_002052667	Dvir_GJ17679	CG31751	1.92746	2.60903e-08	yes	no	no	no
contig_14235	NW_002014432	NA		1.92522	4.77528e-06	NA	NA	NA	NA
contig_11871	XP_002053162	Dvir_GJ23734	Pif1A	1.92512	0.0229975	no	no	no	no
contig_19177	FBgn0198229	Dvir_GJ10961	CG16974	1.92496	0.0115602	yes	yes	yes	no
contig_22148	XP_001974424	Dere\GG21729	CadN	1.9246	0.00355193	no	no	no	no
contig_18368	contig_18368	NA		1.92335	3.38048e-06	NA	NA	NA	NA
contig_19713	contig_19713	NA		1.92319	0.00293962	NA	NA	NA	NA
contig_9464	FBgn0200669	Dvir\GJ13445		1.92309	6.71924e-09	NA	NA	NA	NA
contig_2265	FBgn0205823	Dvir_GJ18669	CG34331	1.92301	2.15019e-06	no	no	no	no
contig_18726	XP_002017831	Dper_GL17387	CG8888	1.9215	1.91922e-07	no	no	no	no
contig_25120	XP_002051791	Dvir_GJ17185	CG33282	1.92132	7.08854e-05	no	no	no	no
contig_16924	FBgn0203465	Dvir_GJ16281	MRP	1.92116	5.78294e-05	yes	yes	no	no
contig_26491	FBgn0207919	Dvir_GJ20782	CG42700	1.92073	0.00608972	no	no	no	no
contig_26669	FBgn0206332	Dvir\GJ19187	CrebB	1.92009	0.0238805	yes	yes	no	no
contig_14291	XP_002105774	Dsim_GD24368	unc-13	1.91999	8.71705e-06	yes	yes	no	no
contig_24447	XP_002046969	Dvir_GJ12192	CG5626	1.91966	4.47413e-06	yes	yes	no	no
contig_24040	contig_24040	NA		1.91945	0.000824512	NA	NA	NA	NA
contig_339	FBgn0199883	Dvir_GJ12646	CG1674	1.91906	1.17403e-08	no	no	no	no
contig_17753	XP_002055200	Dvir_GJ18922	stnB	1.91831	0.00484388	no	no	no	no
contig_25681	AAD14015	NA		1.91806	0.00667761	NA	NA	NA	NA
contig_14903	XP_002052004	Dvir_GJ17312	CG33120	1.91789	0.00447089	no	no	no	no
contig_21670	FBgn0169749	Dsec\GM14828	elB	1.91775	8.84324e-07	no	no	no	no
contig_9123	XP_002053200	Dvir_GJ23757	CG31087	1.91713	4.72392e-09	no	no	no	no
contig_1019	XP_002057612	Dvir_GJ18229	Tep4	1.9165	4.9085e-09	yes	no	no	no
contig_759	XP_002058699	Dvir_GJ14566	Cyp6d5	1.91598	3.24696e-05	no	no	no	no
contig_6256	FBgn0211603	Dvir_GJ24523	Whamy	1.91546	1.87591e-06	no	no	no	no
contig_5651	NW_002014421	NA		1.91516	0.000296121	NA	NA	NA	NA
contig_441	XM_002049023	Dvir_GJ21377	CG9861	1.91455	0.0129539	no	no	no	no
contig_20541	NP_001104342	Dmel_CG40498	Dmel_CG40498	1.91439	0.00082701	no	no	no	no
contig_8458	XP_002055332	Dvir_GJ18848	if	1.91424	2.4616e-07	no	no	no	no
contig_15163	FBgn0210783	Dvir_GJ23686	CG9335	1.91308	0.0433695	no	no	no	no
contig_12296	XP_002057456	Dvir_GJ18093	CG9008	1.91218	0.006041	no	no	no	no
contig_7728	XP_002051636	Dvir_GJ16665	Vha100-5	1.91123	7.50935e-06	no	no	no	no
contig_8643	XP_002059970	Dvir_GJ15141	Tsp42Er	1.91114	1.99794e-06	no	no	no	no
contig_3219	contig_3219	NA		1.90882	0.000178783	NA	NA	NA	NA
contig_2833	FBgn0206646	Dvir_GJ19503	CG3239	1.90857	1.06041e-07	no	no	no	no
contig_25665	FBgn0124260	Dgri\GH16789		1.90819	0.000606708	NA	NA	NA	NA
contig_13574	NW_002014424	NA		1.90728	0.00628362	NA	NA	NA	NA
contig_14314	FBgn0208891	Dvir_GJ21773	CG12858	1.90672	3.14722e-05	no	no	no	no
contig_448	FBgn0211476	Dvir_GJ24396	Fas1	1.90641	0.0142886	yes	yes	yes	no
contig_1590	XP_002003540	Dmoj_GI21996	IA-2	1.90538	2.66077e-09	no	no	no	no
contig_923	XP_002059055	Dvir_GJ15366	Tsf1	1.90441	4.66291e-05	no	no	no	no
contig_20757	XP_002048229	Dvir_GJ13852	CG7255	1.90403	0.0269924	yes	no	no	no
contig_30808	FBgn0200273	Dvir_GJ13039	CG6497	1.90241	4.94251e-06	no	no	no	no
contig_9662	FBgn0203290	Dvir_GJ16105	CG14984	1.90217	1.25136e-05	no	no	no	no
contig_2256	XP_002053079	Dvir_GJ23534	Cyp12a5 , Cyp12a4	1.90074	1.18233e-09	no	no	no	no
contig_9929	XP_002010288	Dmoj_GI14773	pot	1.90028	0.000601497	no	no	no	no
contig_22097	XP_002058499	Dvir_GJ14289	CG9780	1.89989	0.000340376	no	no	no	no
contig_7566	XP_002055021	Dvir_GJ19024	CG15343	1.89967	0.000981092	no	no	no	no
contig_17163	XP_002054050	Dvir_GJ23009	CG2187 , salt	1.89796	0.00262752	no	no	no	no
contig_4687	contig_4687	NA		1.89758	4.97688e-10	NA	NA	NA	NA
contig_27871	XP_002056216	Dvir_GJ10816	beat-Vc	1.89752	0.0228076	no	no	no	no
contig_2414	XP_002055814	Dvir_GJ10563	Irc	1.89711	0.000295068	yes	yes	no	no
contig_14350	GU120722	NA		1.89669	0.000230883	NA	NA	NA	NA
contig_19	FBgn0210805	Dvir\GJ23708		1.89631	3.87752e-10	NA	NA	NA	NA
contig_451	FBgn0203748	Dvir_GJ16564	CG2233	1.89542	3.30007e-09	yes	no	no	no
contig_2313	XP_002059669	Dvir_GJ12217	Caps	1.89533	2.08627e-08	no	no	no	no
contig_3712	XP_002052571	Dvir_GJ20881	ninaC	1.89529	4.48862e-08	no	no	no	no
contig_11516	XP_002052739	Dvir_GJ17723	CG9664	1.89511	2.94465e-07	no	no	no	no
contig_324	AAL39291	pugilist	pugilist	1.89415	0.0433973	yes	yes	no	no
contig_12877	AAM52612	Dmel_CG18314	Dmel_CG18314	1.89412	3.99944e-06	no	no	no	no
contig_554	XP_002053661	Dvir_GJ24018	to	1.89362	6.95818e-10	no	no	no	no
contig_443	FBgn0210635	Dvir_GJ23538	hth	1.89341	8.15899e-07	no	no	no	no
contig_6205	XP_002058003	Dvir_GJ15732	CG8757	1.893	4.07027e-06	no	no	no	no
contig_7024	XP_002049660	Dvir_GJ21713	Mal-A4	1.89277	8.48287e-10	no	no	no	no
contig_10091	XP_002029543	Dper\GL18067		1.89234	0.00146697	NA	NA	NA	NA
contig_6770	XP_002058355	Dvir_GJ14366	CG13833	1.89229	1.25603e-05	no	no	no	no
contig_288	FBgn0207120	Dvir_GJ19979	CG3906	1.89197	9.13057e-05	no	no	no	no
contig_12899	XP_002051960	Dvir_GJ24259	CG34134	1.89074	7.79513e-06	yes	no	no	no
contig_7118	XP_002050780	Dvir_GJ20011	CG11961	1.89042	2.92457e-08	no	no	no	no
contig_12530	XP_002055791	Dvir_GJ10580	CG31103	1.88993	0.000202296	no	no	no	no
contig_13061	NW_002014424	NA		1.88991	0.00125065	NA	NA	NA	NA
contig_11394	XP_002058817	Dvir\GJ19712		1.88968	0.00118758	NA	NA	NA	NA
contig_7843	XP_002058487	Dvir_GJ14452	Gel	1.88968	3.89592e-07	yes	no	no	no
contig_21460	XP_002036670	Dsec\GM11080	salm	1.88926	0.000229437	no	no	no	no
contig_20235	XP_001991521	Dgri_GH12706	X11Lbeta	1.88913	5.90804e-05	no	no	no	no
contig_5221	XP_002009423	Dmoj_GI15241	ric8a	1.88905	0.000299272	yes	yes	no	no
contig_11627	XP_002047765	Dvir_GJ13614	Faa	1.88903	2.97514e-05	no	no	no	no
contig_28391	XP_002052353	Dvir_GJ22160	CG6734	1.88901	4.95785e-07	yes	no	no	no
contig_3285	FBgn0198557	Dvir_GJ11296	Plod	1.88841	0.00137393	yes	yes	no	no
contig_1191	XP_002052255	Dvir_GJ22649	Idgf3	1.88827	0.00472029	no	no	no	no
contig_26356	XP_002051047	Dvir_GJ19860	CG15863	1.88826	3.58266e-07	yes	yes	no	no
contig_19314	FBgn0199969	Dvir_GJ12733	CG13293	1.888	0.00230139	no	no	no	no
contig_24010	ADF87561	Dvir_GJ22255	Cyp301a1	1.88799	4.65456e-05	no	no	no	no
contig_18131	XP_002054659	Dvir_GJ24577	sas	1.8879	0.00615001	no	no	no	no
contig_9582	FBgn0209522	Dvir_GJ22410	CG13506	1.88786	1.24718e-06	no	no	no	no
contig_182	XP_002050651	Dvir_GJ20089	ATPCL	1.88772	0.00216054	yes	yes	yes	no
contig_27164	EFA12644	NA		1.88769	0.0222376	NA	NA	NA	NA
contig_4726	XP_002053665	Dvir_GJ23227	CG42788	1.8876	1.12197e-06	yes	no	no	no
contig_860	XM_002054119	Dvir_GJ24278	CG31200	1.88728	6.74922e-08	no	no	no	no
contig_18824	XP_002049157	Dvir_GJ20903	sli	1.88715	0.0241105	no	no	no	no
contig_1835	XP_002046774	Paramyosin	Prm	1.88663	3.8927e-05	yes	no	no	no
contig_17844	XP_002047258	Dvir_GJ13341	Cpr67B	1.88646	3.46712e-05	no	no	no	no
contig_1632	FBgn0200263	Dvir_GJ13029	blot	1.88574	3.45871e-10	yes	yes	no	no
contig_9926	NW_002014453	NA		1.88554	7.41329e-07	NA	NA	NA	NA
contig_3944	XP_002048623	Dvir_GJ11255	Muc68D	1.88517	1.37179e-09	no	no	no	no
contig_1324	XP_002050587	Dvir_GJ22234	Gpo-1	1.88511	4.30877e-10	yes	no	no	no
contig_20699	FBgn0206922	Dvir_GJ19780	CG8740	1.88496	0.0134807	no	no	no	no
contig_18719	XP_002053040	Dvir_GJ23555	CG43143	1.8847	0.0153045	yes	no	no	no
contig_17965	AE014134	NA		1.88397	3.46572e-05	NA	NA	NA	NA
contig_7867	XP_002054937	Dvir\GJ19065	na	1.8837	0.000392284	no	no	no	no
contig_96	XP_002049738	Dvir\GJ20586		1.88363	0.000107632	NA	NA	NA	NA
contig_17260	NW_002014424	NA		1.88304	0.006415	NA	NA	NA	NA
contig_11603	contig_11603	NA		1.88232	1.11995e-08	NA	NA	NA	NA
contig_27301	FBgn0210745	Dvir_GJ23648	slo	1.88144	0.00102387	no	no	no	no
contig_11920	XP_002057742	Dvir_GJ17934	Spn31A	1.88125	2.81683e-05	no	no	no	no
contig_4387	XP_002009493	Dmoj_GI15382	CG9521 , CG9519	1.88113	0.000451334	no	no	no	no
contig_11007	AAL90081	NA		1.88	7.07184e-07	NA	NA	NA	NA
contig_6678	Q9I7U4	sallimus	sallimus	1.87981	3.70579e-09	no	no	no	no
contig_12118	XP_002050959	Dvir_GJ22437	Cht8	1.87785	5.60314e-06	no	no	no	no
contig_20631	XP_002053412	Dvir_GJ23863	CG33970	1.87754	0.000644564	no	no	no	no
contig_1372	FBgn0207666	Dvir_GJ20526	CG7781	1.87692	2.34353e-07	no	no	no	no
contig_14243	ABV81592	Putative neuroendocrine convertase 2 (Fragment)		1.87616	0.000828268	NA	NA	NA	NA
contig_2109	FBgn0200245	Dvir_GJ13011	ltl	1.87606	1.96917e-08	no	no	no	no
contig_26441	NW_002014431	NA		1.87529	3.59997e-07	NA	NA	NA	NA
contig_6136	FBgn0207202	Dvir\GJ20061	CG30069	1.87511	0.00132397	no	no	no	no
contig_13372	AE014296	NA		1.87403	2.1933e-05	NA	NA	NA	NA
contig_1930	XP_002047438	Dvir_GJ13442	zormin	1.8738	8.91094e-06	no	no	no	no
contig_4678	FBgn0200669	Dvir\GJ13445		1.8737	0.00110627	NA	NA	NA	NA
contig_5452	XP_002053215	Dvir_GJ23467	cv-d	1.8737	0.000803815	no	no	no	no
contig_25816	FBgn0207066	Dvir_GJ19924	abba	1.87359	7.29253e-05	no	no	no	no
contig_17601	XP_002055123	Dvir_GJ18970	mmd	1.87348	0.0148203	no	no	no	no
contig_17383	FBgn0200286	Dvir\GJ13052		1.87311	0.00105493	NA	NA	NA	NA
contig_16610	XP_002054273	Dvir_GJ22893	glob3	1.87241	0.00224938	no	no	no	no
contig_15701	JN167912	NA		1.87219	0.0180276	NA	NA	NA	NA
contig_12661	FBgn0205876	Dvir_GJ18723	CG32694	1.87218	0.00258238	no	no	no	no
contig_7973	XP_002047438	Dvir_GJ13442	zormin	1.87212	1.3057e-05	no	no	no	no
contig_21638	FBgn0206652	Dvir_GJ19509	CG4577	1.8718	0.000105524	no	no	no	no
contig_28706	FBgn0136768	Dmoj_GI14014	Kap3	1.87134	9.86565e-06	yes	yes	no	no
contig_27076	FBgn0202006	Dvir_GJ14802	CG17841	1.87114	8.63672e-05	yes	yes	yes	no
contig_4702	XP_001990074	Dgri_GH19138	GstZ2	1.87104	8.58788e-08	no	no	no	no
contig_4926	XP_002052443	Dvir_GJ21615	CG13124	1.87058	5.013e-05	yes	no	no	no
contig_10446	FBgn0202296	Dvir_GJ15097	CG5819	1.86986	1.5062e-05	no	no	no	no
contig_11874	XP_002054415	Pyrroline-5-carboxylate reductase	CG5840	1.86972	6.27593e-07	no	no	no	no
contig_3209	FBgn0208468	Dvir_GJ21338	gol	1.86911	0.00169778	no	no	no	no
contig_15235	XP_002056942	Dvir_GJ16799	CG9509	1.8691	3.87071e-05	no	no	no	no
contig_28245	XP_002050733	Dvir_GJ22321	CG17974	1.86887	0.0253055	no	no	no	no
contig_21564	XP_002046482	Dvir_GJ12473	CG13893	1.86733	0.0124929	no	no	no	no
contig_7928	XP_002051794	Dvir\GJ17188		1.86724	4.61051e-06	NA	NA	NA	NA
contig_22102	XP_002057685	Dvir_GJ18268	CG43778	1.86709	0.000965614	no	no	no	no
contig_11265	FBgn0202131	Dvir\GJ14928		1.86693	0.000656104	NA	NA	NA	NA
contig_23730	XP_002059751	Dvir_GJ18433	unc-13	1.86661	0.000700294	yes	yes	no	no
contig_14755	XP_002057169	Dvir_GJ16946	gce	1.86655	1.70391e-05	no	no	no	no
contig_20096	FBgn0004435	G protein alpha49B	G protein alpha49B	1.86618	0.026259	yes	yes	no	no
contig_7190	NW_002014419	NA		1.86612	0.00457281	NA	NA	NA	NA
contig_8469	XP_002051643	Dvir\GJ11158		1.86585	9.89648e-06	NA	NA	NA	NA
contig_29180	AE014298	NA		1.86569	0.000455176	NA	NA	NA	NA
contig_2734	XP_002058643	Dvir_GJ14534	CG13607	1.8652	5.45914e-09	no	no	no	no
contig_1179	XP_002055250	Dvir_GJ19267	CG15369	1.8649	3.42793e-06	no	no	no	no
contig_3626	XP_002007030	Dmoj_GI12707	Gyk	1.86462	6.31603e-07	yes	yes	no	no
contig_3908	XP_002051997	Dvir_GJ17308	Ugt36Bb	1.86411	2.05452e-06	no	no	no	no
contig_16160	XP_002059106	Dvir_GJ15394	rdgA	1.86396	2.02553e-06	no	no	no	no
contig_1726	FBgn0202204	Dvir_GJ15004	CG42336	1.86365	0.0454049	yes	yes	no	no
contig_12687	CAA64724	Synapsin	Synapsin	1.86312	9.74303e-07	no	no	no	no
contig_583	XP_002058173	Dvir_GJ15936	sev	1.863	7.4397e-07	no	no	no	no
contig_2873	XP_002102678	Dsim_GD19374	Syp	1.86223	3.97172e-09	no	no	no	no
contig_1415	FBgn0209693	Dvir_GJ22586	Lsd-1	1.86139	3.73787e-09	no	no	no	no
contig_17338	FBgn0198419	Dvir\GJ11158		1.86006	0.000127887	NA	NA	NA	NA
contig_413	XP_002056282	Dvir_GJ10314	CG18522	1.86001	1.30302e-07	yes	no	no	no
contig_2582	XP_002051650	Dvir_GJ11146	VhaSFD	1.85972	7.61217e-06	yes	yes	no	no
contig_4529	XP_002051642	Dvir\GJ11159		1.85955	4.60819e-06	NA	NA	NA	NA
contig_1569	XP_001997323	Dgri\GH22560		1.8586	8.94609e-10	NA	NA	NA	NA
contig_7689	XP_002056898	Dvir_GJ16640	trol	1.85845	0.000726862	yes	no	no	no
contig_23963	XP_002041874	Dsec_GM11307	spri	1.85833	0.000452805	yes	yes	no	no
contig_1933	XP_001997034	Dgri_GH23227	CG6409	1.85736	1.22023e-09	no	no	no	no
contig_1800	FBgn0197516	Dvir_GJ10229	alpha-Est5	1.85729	4.37951e-05	yes	yes	no	no
contig_17516	FBgn0209108	Dvir_GJ21994	RIC-3	1.85679	1.06239e-07	no	no	no	no
contig_9473	NW_002014421	NA		1.8563	5.81207e-08	NA	NA	NA	NA
contig_9343	XP_002059373	Dvir_GJ18448	Zasp52 , CG15894	1.85616	0.0127579	yes	no	no	no
contig_26084	NW_001961672	NA		1.85606	0.000124945	NA	NA	NA	NA
contig_27327	ACY70524	Dvir_GJ19746	zfh2	1.85563	2.34315e-05	no	no	no	no
contig_4642	XP_001996652	Dgri_GH22527	Zasp66	1.85465	0.00185441	no	no	no	no
contig_11670	XP_002060286	Dvir_GJ16056	Gk	1.85453	0.000243902	yes	yes	no	no
contig_3553	GU120696	NA		1.85451	0.0127971	NA	NA	NA	NA
contig_12488	XP_002053665	Dvir_GJ23227	CG42788	1.85451	6.87865e-05	yes	no	no	no
contig_11272	XP_002105827	Dsim_GD16511	Appl	1.85353	0.00858552	no	no	no	no
contig_14921	ABV82196	Na channel protein 60E	Na channel protein 60E	1.8531	0.00149083	no	no	no	no
contig_16164	XP_002051333	Dvir_GJ15238	CG7135	1.85259	5.47233e-05	no	no	no	no
contig_6708	ACX53705	Dmel_CG11198	Dmel_CG11198	1.85194	0.0272686	yes	yes	no	no
contig_1545	FBgn0211585	Dvir\GJ24505		1.85155	4.54202e-07	NA	NA	NA	NA
contig_4320	XP_001987742	Dgri\GH19796		1.85118	4.37951e-05	NA	NA	NA	NA
contig_21174	NW_002014421	NA		1.8511	0.00203385	NA	NA	NA	NA
contig_9967	XP_002051441	Dvir_GJ15691	CG11321	1.84956	6.56778e-05	no	no	no	no
contig_12324	XP_002005844	Dmoj_GI20693	Unc-89	1.84944	0.0125436	no	no	no	no
contig_1326	AAB94930	Dvir_GJ17601	tim	1.84911	1.06239e-07	yes	no	no	no
contig_10744	XP_002053301	Dvir_GJ23807	Dms	1.84909	1.43276e-06	no	no	no	no
contig_24535	XP_002053731	Dvir_GJ23187	CG4467	1.84728	0.0430228	no	no	no	no
contig_28031	XP_001996592	Dgri\GH23755		1.84691	3.50016e-05	NA	NA	NA	NA
contig_2841	XM_002048587	Dvir_GJ11255	Muc68D	1.8463	5.30674e-08	no	no	no	no
contig_428	NW_002014452	NA		1.84624	6.71924e-09	NA	NA	NA	NA
contig_13097	XP_002048404	Dvir_GJ13948	cln3	1.84607	0.00058004	no	no	no	no
contig_31796	FBgn0200042	Dvir_GJ12807	Argk	1.84589	0.00314973	yes	yes	yes	no
contig_4155	XP_002048204	Dvir_GJ11477	CG4461	1.84532	5.1404e-09	no	no	no	no
contig_25227	XP_002052495	Dvir_GJ17572	Nha1	1.8445	0.00176634	yes	no	no	no
contig_3310	B4LPX5	Dvir_GJ20366	Tret1-1	1.84402	5.75476e-09	no	no	no	no
contig_14660	XP_002053009	Dvir\GJ23569	CG16779	1.84397	0.00219927	no	no	no	no
contig_6293	XP_002047310	Dvir_GJ12001	CG10226	1.84361	2.05196e-06	no	no	no	no
contig_5245	NP_727383	Dmel_CG32694	Dmel_CG32694	1.84334	3.59706e-06	no	no	no	no
contig_2125	XP_002046338	Dvir_GJ12841	VhaM9.7-a	1.84332	0.000349328	no	no	no	no
contig_3180	NW_002014453	NA		1.84303	5.25248e-07	NA	NA	NA	NA
contig_12075	XP_002048903	Dvir_GJ21297	Rya-r44F	1.84266	0.0015822	no	no	no	no
contig_19313	XP_002051672	Dvir_GJ16824	Tor	1.84209	1.19826e-09	yes	yes	no	no
contig_1034	XP_002052427	Dvir_GJ21736	CG3523	1.84153	5.1404e-09	yes	yes	no	no
contig_24937	FBgn0207126	Dvir_GJ19985	CG34177	1.8413	0.002515	no	no	no	no
contig_6133	NW_002014432	NA		1.84114	4.62969e-10	NA	NA	NA	NA
contig_23533	FBgn0211626	Dvir_GJ24546	unc79	1.84112	0.00109008	no	no	no	no
contig_7197	XP_002059751	Dvir_GJ18433	unc-13	1.83991	0.000298782	yes	yes	no	no
contig_3976	XP_002055249	Dvir_GJ18896	CG12119	1.83922	9.9122e-05	no	no	no	no
contig_17505	XP_002007681	Dmoj\GI13078		1.83905	0.00193736	NA	NA	NA	NA
contig_10653	NW_002014431	NA		1.83865	0.000767675	NA	NA	NA	NA
contig_8619	FBgn0207202	Dvir\GJ20061	CG30069	1.83843	3.03508e-05	no	no	no	no
contig_26587	NW_002014440	NA		1.83774	0.0444733	NA	NA	NA	NA
contig_5927	XP_002055941	Dvir_GJ10665	trp	1.83745	6.44056e-09	no	no	no	no
contig_15363	FBgn0210818	Dvir_GJ23721	gish	1.83706	0.000126499	yes	yes	yes	no
contig_10363	FBgn0207631	Dvir\GJ20491	CG11073	1.83656	8.46719e-07	no	no	no	no
contig_19490	XP_002058680	Dvir_GJ14556	amon	1.83632	2.18093e-09	no	no	no	no
contig_24154	FBgn0202440	Dvir_GJ15244	dlg1	1.8352	0.00419694	yes	yes	no	no
contig_482	XP_001995828	Dgri_GH17553	Muc11A	1.83501	0.0218367	no	no	no	no
contig_16495	FBgn0201097	Dvir_GJ13878	CG10508	1.83258	0.000710748	no	no	no	no
contig_7679	ABC86390	NA		1.83251	6.79165e-05	NA	NA	NA	NA
contig_2529	XP_002059004	Dvir\GJ15230	futsch	1.8319	1.60422e-05	no	no	no	no
contig_12499	XP_002054659	Dvir_GJ24577	sas	1.83168	0.00116323	no	no	no	no
contig_18903	NW_002014456	NA		1.83055	0.0033479	NA	NA	NA	NA
contig_23251	NW_002014453	NA		1.83046	0.000940408	NA	NA	NA	NA
contig_4013	XP_002051643	Dvir\GJ11158		1.83035	1.30597e-05	NA	NA	NA	NA
contig_20207	FBgn0201756	Dvir_GJ14549	Xrp1	1.83021	0.0318344	yes	yes	no	no
contig_9767	XM_002062338	Dwil_GK17505	CG14982	1.83009	4.52233e-06	no	no	no	no
contig_2635	XP_002051716	Dvir_GJ10789	NLaz	1.83004	2.13278e-05	no	no	no	no
contig_5148	XP_002063798	Dwil_GK15711	TM4SF	1.82985	4.48139e-07	no	no	no	no
contig_15386	AE014297	NA		1.8298	0.00189045	NA	NA	NA	NA
contig_12957	FBgn0136768	Dmoj_GI14014	Kap3	1.8298	2.94955e-09	yes	yes	no	no
contig_24461	FBgn0197646	Dvir_GJ10361	CG15412	1.82961	0.00547308	no	no	no	no
contig_17514	XP_002053045	Dvir_GJ23550	CG42795	1.82938	0.00154012	no	no	no	no
contig_14250	FBgn0208991	Dvir_GJ21874	CG5597	1.82884	0.000994429	no	no	no	no
contig_8725	FBgn0202474	Dvir_GJ15279	CG16775	1.82873	1.70513e-05	no	no	no	no
contig_3736	XP_002057850	Dvir_GJ17877	CG9510	1.82862	0.00029242	no	no	no	no
contig_30010	XP_002050072	Dvir\GJ20394		1.82808	0.00112022	NA	NA	NA	NA
contig_2591	NP_001137840	Dmel_CG10186	Dmel_CG10186	1.82773	7.18325e-05	no	no	no	no
contig_2609	FBgn0209487	Dvir_GJ22374	CG4409	1.82756	3.00389e-07	no	no	no	no
contig_8276	FBgn0197884	Dvir_GJ10605	CG2010	1.82753	4.15734e-08	no	no	no	no
contig_29670	FBgn0203985	Dvir_GJ16806	CG9521 , CG9519	1.82752	0.00232729	no	no	no	no
contig_1816	XP_002052562	Dvir_GJ20937	CG5177	1.82711	3.3185e-09	no	no	no	no
contig_3042	FBgn0211366	Dvir\GJ24286	CG4000	1.82661	3.13882e-08	no	no	no	no
contig_23917	XP_002001183	Dmoj_GI10643	CG9717	1.82652	0.0176089	no	no	no	no
contig_10766	XP_002047693	Dvir_GJ13572	CG17026	1.82628	8.54765e-06	no	no	no	no
contig_693	AAA28708	Myosin heavy chain	Myosin heavy chain	1.82626	2.00603e-09	yes	no	no	no
contig_1964	XP_002047729	Dvir_GJ11763	CG34455	1.82618	0.00387055	yes	no	no	no
contig_22087	XP_002053467	bride of sevenless	boss	1.82616	0.0107264	no	no	no	no
contig_19968	XP_002051428	Dvir_GJ12303	CG11149	1.82396	0.000103019	no	no	no	no
contig_11942	XP_002055792	Dvir_GJ10576	fau	1.82347	0.000128682	no	no	no	no
contig_7001	XP_002050776	Dvir_GJ20013	CG10062	1.82313	0.00751099	no	no	no	no
contig_18188	NW_002014419	NA		1.82286	0.000700438	NA	NA	NA	NA
contig_12576	XP_002058173	Dvir_GJ15936	sev	1.82285	0.00487042	no	no	no	no
contig_17328	AAM11344	small conductance calcium-activated potassium channel	small conductance calcium-activated potassium channel	1.82262	0.00157123	no	no	no	no
contig_9297	XP_002056411	Dvir_GJ10932	Syt4	1.82255	0.000695039	no	no	no	no
contig_22546	XP_001662896	AaeL_AAEL002991		1.82233	0.00178779	NA	NA	NA	NA
contig_26371	XP_002136645	Dpse\GA28721		1.82231	0.00426563	NA	NA	NA	NA
contig_16564	NP_001137643	skiff	skiff	1.822	0.000471712	no	no	no	no
contig_15128	XP_002051298	Dvir\GJ13025		1.82181	3.32459e-07	NA	NA	NA	NA
contig_9187	XP_002051640	Dvir\GJ11172		1.82137	2.69228e-08	NA	NA	NA	NA
contig_25351	AE013599	NA		1.82116	0.0396475	NA	NA	NA	NA
contig_5039	XP_002053586	Dvir_GJ23268	DNaseII	1.82105	0.000111206	no	no	no	no
contig_20243	XP_002054190	Dvir_GJ24302	GABA-B-R2	1.82075	0.000140049	no	no	no	no
contig_26762	FBgn0198280	Dvir_GJ11013	mtd	1.8206	0.00133516	yes	yes	no	no
contig_19344	XP_002059134	Dvir_GJ16223	CG16857	1.82016	0.00269604	no	no	no	no
contig_263	FBgn0201670	Dvir_GJ14459	cpx	1.81963	1.46579e-06	no	no	no	no
contig_6900	FBgn0207351	Dvir_GJ20211	CG12963	1.81939	0.00857847	no	no	no	no
contig_19623	XP_001986525	Dgri\GH20480		1.81822	1.46666e-05	NA	NA	NA	NA
contig_8517	XP_002055814	Dvir_GJ10563	Irc	1.81766	2.26681e-06	yes	yes	no	no
contig_2817	XP_001993547	Dgri\GH13009		1.81757	1.81715e-07	NA	NA	NA	NA
contig_2295	ACY70477	Dvir_GJ14121	Asator	1.81748	0.000633762	yes	no	no	no
contig_15712	FBgn0207272	Dvir_GJ20132	lola	1.81593	0.000771233	yes	yes	yes	yes
contig_7064	XP_002047438	Dvir_GJ13442	zormin	1.81518	0.000142504	no	no	no	no
contig_684	XP_002008015	Dmoj_GI13269	Nc73EF	1.81353	9.88646e-09	yes	yes	no	no
contig_10042	XP_002056023	Dvir_GJ10710	sda	1.81334	6.26086e-07	no	no	no	no
contig_29415	FBgn0206445	Dvir_GJ19301	CG13008	1.81332	7.25378e-08	no	no	no	no
contig_15147	XP_002057532	Dvir_GJ18056	CG42817	1.81329	0.00414452	no	no	no	no
contig_11297	XP_002047396	Dvir_GJ13412	Blimp-1	1.81322	4.38786e-05	no	no	no	no
contig_21852	AE014296	NA		1.8126	0.00212256	NA	NA	NA	NA
contig_6915	XP_002054363	Dvir_GJ24405	Doa	1.81258	0.000523125	yes	yes	no	no
contig_13042	NW_002014431	NA		1.81196	3.48648e-06	NA	NA	NA	NA
contig_19428	XP_002048229	Dvir_GJ13852	CG7255	1.8119	0.00924089	yes	no	no	no
contig_15938	NW_002014424	NA		1.81143	0.0270989	NA	NA	NA	NA
contig_2240	XP_002005267	Dmoj_GI19176	ACC	1.81072	9.40336e-06	yes	yes	no	no
contig_16178	XP_002048112	Dvir_GJ11523	CG5955	1.81067	0.000389054	no	no	no	no
contig_8325	XP_001989856	Dgri_GH18568	wtrw	1.80967	0.000887793	no	no	no	no
contig_1845	XP_002055117	Dvir_GJ18975	Hk	1.80944	5.21883e-06	no	no	no	no
contig_1127	XP_002051641	Dvir\GJ11165	Msp-300	1.80885	3.49963e-09	no	no	no	no
contig_7852	contig_7852	NA		1.8088	0.00357657	NA	NA	NA	NA
contig_25401	NW_002014420	NA		1.80852	0.00107258	NA	NA	NA	NA
contig_2610	XP_002047442	Dvir\GJ13446		1.80773	0.000602212	NA	NA	NA	NA
contig_19995	XP_002054164	Dvir_GJ24287	Nep4	1.80758	0.00469802	no	no	no	no
contig_20267	XP_316615	AgaP_AGAP006590		1.80739	0.0314344	NA	NA	NA	NA
contig_1733	XP_002005462	Dmoj_GI19058	Cpr49Ae	1.80735	4.61388e-07	no	no	no	no
contig_10040	XP_002051643	Dvir\GJ11158		1.80697	9.36322e-05	NA	NA	NA	NA
contig_9920	XP_002052996	Dvir_GJ23577	Fps85D	1.80669	7.04592e-08	no	no	no	no
contig_2893	DQ378283	NA		1.80651	2.8285e-07	NA	NA	NA	NA
contig_7448	XP_002050103	Dvir\GJ20376		1.80604	1.09552e-06	NA	NA	NA	NA
contig_25878	FBgn0209971	Dvir\GJ22867		1.80599	4.3847e-05	NA	NA	NA	NA
contig_8525	XP_002058043	Dvir_GJ15864	comt	1.80581	1.11639e-07	no	no	no	no
contig_23576	FBgn0205945	Dvir_GJ18797	Traf-like	1.80496	0.000204698	no	no	no	no
contig_468	FBgn0202651	Dvir\GJ15458	CG11505	1.80474	0.00118595	yes	yes	yes	no
contig_17264	FBgn0210657	Dvir\GJ23560	cwo	1.80428	0.000163744	yes	yes	no	no
contig_4255	XP_002048112	Dvir_GJ11523	CG5955	1.80382	0.000113563	no	no	no	no
contig_18498	NW_002014420	NA		1.80317	0.0235234	NA	NA	NA	NA
contig_10519	NW_002014421	NA		1.80299	4.98013e-07	NA	NA	NA	NA
contig_24013	FBgn0205959	Dvir_GJ18811	l(1)G0196	1.80143	0.00221635	yes	yes	no	no
contig_18019	XP_002047311	Dvir_GJ12000	Mdr65	1.8011	0.00187231	no	no	no	no
contig_17741	NW_002014424	NA		1.80033	0.0115375	NA	NA	NA	NA
contig_15346	NM_001043282	Dmel_CG4467	Dmel_CG4467	1.80017	0.0110648	no	no	no	no
contig_6159	XP_002057142	Dvir_GJ16513	CG3775	1.80001	0.00486573	no	no	no	no
contig_12285	XP_002057240	Dvir_GJ16981	pigs	1.79974	0.00135768	yes	no	no	no
contig_10468	GU120716	NA		1.79932	1.43589e-05	NA	NA	NA	NA
contig_393	XP_001986397	Dgri_GH21338	CG11073	1.79883	7.47335e-07	no	no	no	no
contig_3061	XP_002052255	Dvir_GJ22649	Idgf3	1.79875	1.09412e-07	no	no	no	no
contig_7833	XP_002047438	Dvir_GJ13442	zormin	1.79852	3.38048e-06	no	no	no	no
contig_20611	contig_20611	NA		1.79799	0.0069612	NA	NA	NA	NA
contig_2451	ADJ93826	Calcium activated protein for secretion	Calcium activated protein for secretion	1.79768	6.15544e-08	no	no	no	no
contig_2510	XP_002057587	Dvir_GJ18020	noc	1.79768	7.31236e-07	no	no	no	no
contig_6148	FBgn0210186	Dvir_GJ23084	CG14259	1.79768	4.60255e-05	no	no	no	no
contig_2647	XP_002047765	Dvir_GJ13614	Faa	1.79763	3.22014e-06	no	no	no	no
contig_247	FBgn0210248	Dvir_GJ23146	CG5791	1.79742	1.59984e-08	no	no	no	no
contig_1815	XP_002047868	Dvir_GJ13681	Galk	1.79737	7.4468e-09	yes	no	no	no
contig_9887	XP_002056594	Dvir\GJ11029		1.79725	7.75113e-08	NA	NA	NA	NA
contig_18285	NW_002014456	NA		1.79717	0.00693064	NA	NA	NA	NA
contig_1500	XP_002056049	Dvir_GJ10724	Fancl	1.79692	0.00736604	yes	yes	no	no
contig_16532	XP_002054779	Dvir_GJ22609	CG9649	1.796	7.92208e-05	no	no	no	no
contig_4177	FBgn0202236	Dvir_GJ15037	Dyb	1.79573	0.00960983	yes	yes	no	no
contig_340	XP_002054957	Dvir_GJ19105	CG13360	1.79471	1.0717e-07	no	no	no	no
contig_6887	FBgn0139774	Dmoj\GI17029	spen	1.79378	0.000758523	yes	yes	no	no
contig_22598	FBgn0136768	Dmoj_GI14014	Kap3	1.79328	2.99503e-09	yes	yes	no	no
contig_25739	XP_002059708	Dvir_GJ19746	zfh2	1.79282	0.0214665	no	no	no	no
contig_19225	GU120707	NA		1.79243	0.0083544	NA	NA	NA	NA
contig_8460	XP_002052182	Dvir_GJ17415	Syt1	1.79137	2.54214e-05	no	no	no	no
contig_31044	XP_002006555	Dmoj\GI18514	CG7206	1.79024	0.0384277	yes	yes	no	no
contig_18865	NR_037740	Dmel_CG30055	Dmel_CG30055	1.78992	0.00393134	yes	yes	no	no
contig_5289	XP_002007696	Dmoj_GI12244	Hsp22	1.78859	4.71228e-07	yes	no	no	no
contig_27862	XP_002024333	Dper_GL14982	X11Lbeta	1.78845	0.0115921	no	no	no	no
contig_1331	FBgn0200670	Dvir\GJ13446		1.78836	0.000100951	NA	NA	NA	NA
contig_5080	XP_002049655	Dvir_GJ21711	Cyp4e1 , Cyp4e2 , Cyp4e3	1.78817	5.49653e-07	no	no	no	no
contig_718	XP_001991614	Dgri_GH11966	CG3168	1.78778	0.00104169	yes	no	no	no
contig_30267	NW_002014431	NA		1.78677	0.000395852	NA	NA	NA	NA
contig_9853	NW_002014424	NA		1.7863	0.00815778	NA	NA	NA	NA
contig_2980	XP_002049330	Dvir_GJ21527	Cbp53E	1.78614	4.49059e-07	no	no	no	no
contig_11997	ACY70496	Dvir\GJ15760	bt	1.78614	2.29017e-06	no	no	no	no
contig_4526	XP_002051999	Dvir_GJ17311	Ugt36Bc	1.78592	2.64317e-06	no	no	no	no
contig_3966	XP_002050644	Dvir_GJ20095	Strn-Mlck , Pif2	1.78543	5.16481e-06	no	no	no	no
contig_3920	NW_002014420	NA		1.78535	3.07781e-06	NA	NA	NA	NA
contig_11250	FBgn0205145	Dvir_GJ17978	Pax	1.78501	0.036523	yes	yes	no	no
contig_20432	XP_002050545	Dvir_GJ20143	Cyp49a1	1.78477	0.00390849	no	no	no	no
contig_14113	FBgn0198832	Catalase	Cat	1.7844	0.00437119	yes	yes	no	no
contig_1011	XP_002057612	Dvir_GJ18229	Tep4	1.78425	8.35225e-07	yes	no	no	no
contig_31709	XP_002058917	Dvir_GJ15286	CG3526	1.78395	0.0132819	no	no	no	no
contig_4862	XP_002051642	Dvir\GJ11159		1.78356	1.18984e-05	NA	NA	NA	NA
contig_5614	XM_002059070	Dvir_GJ15394	rdgA	1.78345	0.000156213	no	no	no	no
contig_4585	FBgn0209318	Dvir\GJ22205		1.78341	1.42362e-06	NA	NA	NA	NA
contig_5527	FBgn0200866	Dvir_GJ13645	Mocs1	1.78313	9.7063e-05	yes	yes	no	no
contig_8456	XP_002051643	Dvir\GJ11158		1.78313	4.85046e-07	NA	NA	NA	NA
contig_14424	FBgn0211565	Dvir_GJ24485	CG42613	1.783	0.000722777	no	no	no	no
contig_15900	ABB00667	Dsim\futsch		1.78273	0.000262603	NA	NA	NA	NA
contig_459	XP_002058507	Dvir_GJ14465	CG2767	1.78272	0.00321636	yes	yes	no	no
contig_23351	XP_002049032	Protein arginine N-methyltransferase 7	Art7	1.78269	5.33371e-07	yes	yes	no	no
contig_17727	FBgn0201713	Dvir_GJ14502	Obp83a	1.78242	0.000392378	no	no	no	no
contig_24240	AAL28557	Down syndrome cell adhesion molecule	Down syndrome cell adhesion molecule	1.78224	0.00196983	no	no	no	no
contig_24196	XP_002059773	Dvir\GJ19605		1.78212	2.5478e-08	NA	NA	NA	NA
contig_9388	XP_002014707	Dper\GL18806		1.78123	7.55123e-05	NA	NA	NA	NA
contig_17292	BT044082	Sodium/hydrogen exchanger	Sodium/hydrogen exchanger	1.78063	0.00101606	yes	yes	no	no
contig_18241	XP_002053019	Dvir_GJ23648	slo	1.7805	0.0124725	no	no	no	no
contig_3571	XP_001996912	Dgri_GH25251	CG42370	1.7804	1.13131e-07	no	no	no	no
contig_882	XP_002055915	Dvir_GJ10649	chp	1.78039	7.01659e-08	no	no	no	no
contig_9667	XP_002078497	Dsim\GD23465		1.77979	3.45158e-05	NA	NA	NA	NA
contig_12714	XP_002055698	Dvir_GJ19504	Appl	1.77967	2.25127e-05	no	no	no	no
contig_10895	XP_002053840	Dvir_GJ23123	Irk2	1.77936	1.12309e-05	no	no	no	no
contig_1493	XP_002049482	Dvir_GJ21611	CRMP	1.77934	3.60108e-07	no	no	no	no
contig_2231	XP_002058670	Dvir_GJ14549	Xrp1	1.77927	6.15544e-08	yes	yes	no	no
contig_4157	XP_002048903	Dvir_GJ21297	Rya-r44F	1.77899	1.92382e-06	no	no	no	no
contig_23325	AAF03925	rosy	ry	1.77814	0.0111012	no	no	no	no
contig_23508	XP_002050898	Dvir_GJ19948	Liprin-gamma	1.77797	0.00156362	yes	no	no	no
contig_512	XP_002080324	Dsim_GD10306	l(2)01289	1.77791	4.89144e-06	no	no	no	no
contig_8520	XP_002057456	Dvir_GJ18093	CG9008	1.77696	0.0209598	no	no	no	no
contig_20647	XP_002005325	Dmoj_GI20421	Strn-Mlck , Pif2	1.77689	0.000386037	no	no	no	no
contig_1790	FBgn0203270	Dvir_GJ16085	CG1146	1.77685	3.68634e-07	yes	yes	no	no
contig_2043	XP_002046164	Dvir_GJ12667	SP1173	1.77648	8.59442e-08	no	no	no	no
contig_5830	XP_002053194	Dvir_GJ23475	CG11902	1.77633	1.30363e-08	yes	yes	no	no
contig_10068	XP_002046796	Dvir_GJ13082	GNBP3	1.7761	3.49663e-07	no	no	no	no
contig_6327	XP_002049296	Dvir\GJ20833		1.77461	2.65613e-05	NA	NA	NA	NA
contig_64	XP_002050487	Dvir_GJ22180	SdhB	1.77448	2.11512e-09	yes	yes	yes	yes
contig_8023	XP_002054937	Dvir\GJ19065	na	1.77403	0.00052004	no	no	no	no
contig_15208	FBgn0207091	Dvir\GJ19949	Strn-Mlck	1.77285	4.87139e-06	no	no	no	no
contig_6768	XP_002077285	Dsim\GD10722		1.77264	0.001411	NA	NA	NA	NA
contig_1319	XP_002056700	Dvir_GJ10073	Est-P , Est-6	1.77248	3.3059e-05	no	no	no	no
contig_14718	XM_002056883	Dvir_GJ16627	CG12239	1.77234	0.000417287	no	no	no	no
contig_11894	XP_002050646	Dvir\GJ20094	Strn-Mlck	1.77214	0.00848917	no	no	no	no
contig_1086	XP_001988821	Dgri\GH10368	Msp-300	1.7716	1.21129e-08	no	no	no	no
contig_14034	FBgn0209413	Dvir_GJ22300	CG8485	1.77117	0.0175131	yes	yes	no	no
contig_19383	XP_002050309	Dvir_GJ20282	CG15661	1.77085	0.00371604	no	no	no	no
contig_4252	XP_002007683	Dmoj\GI13080		1.77081	7.34761e-05	NA	NA	NA	NA
contig_1628	ACY70531	Dvir_GJ20253	Rfabg	1.77064	6.98732e-09	no	no	no	no
contig_4718	P07207	Notch	Notch	1.76992	1.9124e-05	yes	no	no	no
contig_11336	XP_002052196	Dvir_GJ17424	CG9317	1.76926	0.0174839	no	no	no	no
contig_11115	XP_002059471	Dvir_GJ17191	Ance-5	1.76911	0.00396986	no	no	no	no
contig_19426	FBgn0211565	Dvir_GJ24485	CG42613	1.76891	0.0025325	no	no	no	no
contig_9752	XP_002059751	Dvir_GJ18433	unc-13	1.76848	9.01819e-05	yes	yes	no	no
contig_26811	FBgn0197341	Dvir_GJ10051	fabp	1.76847	3.58538e-08	yes	yes	yes	yes
contig_8164	M34545	Dvir_GJ15936	sev	1.76831	3.55902e-06	no	no	no	no
contig_1091	NW_001979116	NA		1.76815	8.53917e-07	NA	NA	NA	NA
contig_9618	GU120712	NA		1.76791	1.0476e-05	NA	NA	NA	NA
contig_16567	XP_001983674	Dgri_GH15436	CG43897	1.76742	0.00260893	no	no	no	no
contig_6088	XP_002059515	Dvir_GJ14810	NAAT1	1.76714	0.000237898	no	no	no	no
contig_27709	XP_002019835	Dper\GL11994	CG5214	1.76662	1.09973e-07	yes	yes	yes	no
contig_21399	XP_002050904	Dvir_GJ22409	wrapper	1.76653	0.00306309	no	no	no	no
contig_1264	XP_002049543	Dvir_GJ21650	CG9172	1.76649	1.17152e-08	yes	yes	no	no
contig_10632	XP_002054062	Dvir_GJ23000	CG9717	1.76628	0.00324783	no	no	no	no
contig_20254	XP_002053044	Dvir\GJ23551		1.76617	0.0262249	NA	NA	NA	NA
contig_9008	1516310A	beta Spectrin	beta Spectrin	1.76613	1.16134e-05	yes	yes	no	no
contig_16323	XP_002055186	Dvir_GJ18931	Cda4	1.76603	0.00178891	no	no	no	no
contig_6355	FBgn0205700	Dvir_GJ18542	ltd	1.76595	3.91464e-07	yes	yes	no	no
contig_6178	NW_002014448	NA		1.76569	0.00301374	NA	NA	NA	NA
contig_6001	XP_002052556	Dvir_GJ17608	santa-maria	1.7652	1.19728e-05	no	no	no	no
contig_25657	FBgn0205849	Dvir_GJ18696	CG14195	1.76496	0.00400459	no	no	no	no
contig_1875	XM_002051696	Ubiquinol-cytochrome c reductase iron-sulfur subunit	RFeSP	1.76446	3.1077e-08	yes	yes	no	no
contig_15982	XP_002053412	Dvir_GJ23863	CG33970	1.76444	0.00804339	no	no	no	no
contig_12646	FBgn0205178	Dvir_GJ18013	CG10186	1.76425	1.81944e-05	no	no	no	no
contig_27745	XM_002046197	Dvir_GJ12626	Pdh	1.76273	0.0127337	no	no	no	no
contig_13727	XP_002048984	Dvir_GJ21016	Pkc53E	1.76252	0.000864648	no	no	no	no
contig_3258	FBgn0200669	Dvir\GJ13445		1.76236	0.00274762	NA	NA	NA	NA
contig_3243	XP_002053409	Fructose-bisphosphate aldolase	Ald	1.76226	2.63038e-09	yes	yes	yes	no
contig_745	XP_002051732	Ubiquinol-cytochrome c reductase iron-sulfur subunit	RFeSP	1.76214	0.00081689	yes	yes	no	no
contig_16735	NP_723661	Ca2+-channel-protein-beta-subunit	Ca2+-channel-protein-beta-subunit	1.76188	0.000559601	no	no	no	no
contig_18102	ACY70516	Dvir_GJ19213	Ank	1.76149	0.0243909	yes	yes	no	no
contig_23027	XP_002055854	Dvir_GJ10614	Gycalpha99B	1.76131	0.000289763	no	no	no	no
contig_10458	XM_002046633	Dvir_GJ12357	CG8539	1.76111	0.00355998	no	no	no	no
contig_7225	XP_002053794	Dvir_GJ23149	CG42390	1.76044	1.84704e-07	no	no	no	no
contig_13596	XP_002050568	Dvir_GJ20129	CG12338	1.76009	0.00471609	no	no	no	no
contig_2503	AE014296	NA		1.75911	2.12944e-07	NA	NA	NA	NA
contig_30718	FBgn0207314	Dvir\GJ20174		1.75902	3.35589e-05	NA	NA	NA	NA
contig_4890	XP_002051675	Dvir_GJ11036	CG9932	1.759	0.000119511	yes	no	no	no
contig_5587	XP_002057883	Dvir_GJ17856	Eaat1	1.75885	6.31678e-08	no	no	no	no
contig_5242	XP_002054957	Dvir_GJ19105	CG13360	1.75872	1.38191e-08	no	no	no	no
contig_24735	NW_002014432	NA		1.75856	0.0131994	NA	NA	NA	NA
contig_10679	XP_001966579	Dana\GF22248		1.75815	0.000288193	NA	NA	NA	NA
contig_11785	XP_002049906	Dvir_GJ21847	CG30281	1.7571	0.0194934	no	no	no	no
contig_2318	XP_002047527	Dvir_GJ11884	CG9451	1.7566	0.0109341	no	no	no	no
contig_15027	FBgn0134491	Dmoj\GI11732		1.75629	0.00135645	NA	NA	NA	NA
contig_287	XP_002053202	Dvir_GJ23759	CG31288	1.75607	3.38704e-08	no	no	no	no
contig_1439	FBgn0205022	Dvir_GJ17854	Src42A	1.756	0.000265948	yes	yes	no	no
contig_23703	XP_002060232	Dvir_GJ19796	CG42450	1.75519	0.0369295	no	no	no	no
contig_12204	NW_002014440	NA		1.75473	0.0394887	NA	NA	NA	NA
contig_4077	XP_002058715	Dvir_GJ14157	CG2017	1.75471	5.58054e-06	yes	no	no	no
contig_2306	XP_002055941	Dvir_GJ10665	trp	1.75441	2.39418e-08	no	no	no	no
contig_13433	XP_002056942	Dvir_GJ16799	CG9509	1.75403	1.0476e-05	no	no	no	no
contig_17052	FBgn0198938	Dvir_GJ11684	CG31207	1.7534	0.021403	no	no	no	no
contig_26039	XP_002135793	Dpse_GA27830	CG8909	1.75295	0.0205671	no	no	no	no
contig_26560	XP_002048980	Dvir_GJ21341	mute	1.75236	3.15453e-06	yes	yes	no	no
contig_18121	XP_002059316	Dvir_GJ17960	CG4984	1.75226	0.00719391	yes	no	no	no
contig_23733	NW_002014419	NA		1.75226	0.000744105	NA	NA	NA	NA
contig_18800	XP_001985180	Dgri_GH16920	Sema-5c	1.75177	0.000138343	yes	no	no	no
contig_17050	FBgn0209585	Dvir_GJ22474	CG43729	1.7516	0.000501303	no	no	no	no
contig_8850	XP_002056523	Dvir_GJ10997	CG4733	1.75127	0.00267185	yes	yes	no	no
contig_16034	NW_002014424	NA		1.74972	0.00214807	NA	NA	NA	NA
contig_17839	XP_002008025	Dmoj_GI13277	CG7194	1.74879	9.83641e-05	no	no	no	no
contig_3707	AAM50150	neither inactivation nor afterpotential C	neither inactivation nor afterpotential C	1.74792	2.11268e-06	no	no	no	no
contig_23021	XP_002057097	Dvir_GJ16535	Nup205	1.7479	3.19061e-08	yes	yes	no	no
contig_1807	XP_002050431	Dvir_GJ22147	CG2269	1.74769	4.59518e-08	no	no	no	no
contig_20987	XP_002049657	Dvir\GJ20631		1.74737	0.00570709	NA	NA	NA	NA
contig_25694	ACI62137	NA		1.74591	0.00367101	NA	NA	NA	NA
contig_6432	FBgn0209078	Dvir_GJ21963	Roc2	1.74561	0.00289421	yes	yes	no	no
contig_7574	XP_002050339	Dvir_GJ22104	CG43340	1.74544	1.8134e-06	yes	no	no	no
contig_6800	XP_002058819	Dvir\GJ19721		1.74543	9.76101e-07	NA	NA	NA	NA
contig_10842	FBgn0207742	Dvir_GJ20603	Pvr	1.7452	0.00778911	no	no	no	no
contig_17781	XP_002050646	Dvir\GJ20094	Strn-Mlck	1.74509	0.00253338	no	no	no	no
contig_18144	AY186999	Dvir_GJ15098	asrij	1.74499	0.0114942	yes	yes	no	no
contig_840	XP_002054466	Dvir_GJ22792	Scgbeta	1.74488	2.44209e-06	no	no	no	no
contig_985	XP_002050442	Dvir_GJ22155	CG10911	1.74415	5.00295e-09	no	no	no	no
contig_26972	XP_002052136	Dvir\GJ17388	dp	1.74412	0.00616595	no	no	no	no
contig_24827	NW_002014492	NA		1.74383	8.96771e-06	NA	NA	NA	NA
contig_8586	NW_002014431	NA		1.74377	0.00698279	NA	NA	NA	NA
contig_1978	XP_002054911	Dvir_GJ19079	NnaD	1.74353	3.54652e-07	no	no	no	no
contig_2445	XP_002052352	Dvir_GJ17505	Rh5	1.74315	0.000181504	no	no	no	no
contig_1557	XP_001988823	Dgri\GH10367		1.74247	6.21151e-07	NA	NA	NA	NA
contig_14995	XP_002046889	Dvir_GJ13134	CG14823	1.74232	0.000341806	no	no	no	no
contig_3935	XP_002059828	Dvir_GJ15027	pyd3	1.7419	8.73428e-07	yes	no	no	no
contig_30439	XP_002053415	Dvir_GJ23865	CG5432	1.7417	1.31115e-08	no	no	no	no
contig_15684	DQ378285	NA		1.74143	0.000771233	NA	NA	NA	NA
contig_3266	Q95SX7	NA		1.74059	0.000490681	NA	NA	NA	NA
contig_2915	FBgn0198998	Dvir_GJ11744	CG14989	1.74056	2.63063e-07	no	no	no	no
contig_25437	NM_001169284	Netrin-B	Netrin-B	1.74036	6.24425e-08	no	no	no	no
contig_22127	AAA98542	paralytic	para	1.74023	0.000115407	no	no	no	no
contig_16799	FBgn0209559	Dvir_GJ22448	CG30118	1.73949	0.00215347	yes	yes	yes	no
contig_17191	XP_002050646	Dvir\GJ20094	Strn-Mlck	1.73889	0.000130983	no	no	no	no
contig_7872	XP_002019647	Dper_GL12506	alrm	1.73868	6.13535e-07	no	no	no	no
contig_10940	XP_002047345	Dvir_GJ13383	PGRP-LC	1.73832	0.00628692	no	no	no	no
contig_14440	NW_002014420	NA		1.73807	4.97019e-05	NA	NA	NA	NA
contig_4851	XP_002054360	Dvir_GJ24402	CG14528	1.73795	1.12227e-05	no	no	no	no
contig_1424	XP_002053390	Dvir_GJ23365	CoVa	1.73754	2.36961e-08	yes	yes	yes	yes
contig_5160	FBgn0203350	Dvir_GJ16165	Pvf2	1.73744	0.0232388	no	no	no	no
contig_29600	XP_002050693	Dvir_GJ20068	CG8503	1.73666	0.0408856	yes	yes	no	no
contig_4239	AE014297	NA		1.73647	1.121e-08	NA	NA	NA	NA
contig_5784	XP_002049670	Dvir_GJ21721	Cyp6a17 , Cyp6a23	1.73529	2.29299e-08	yes	no	no	no
contig_23207	XP_002006997	Dmoj_GI12688	CG10585	1.73524	0.0182235	yes	yes	no	no
contig_12553	XP_001987182	Dgri\GH21778	CAP	1.73487	0.000159994	no	no	no	no
contig_3528	XP_002053201	Dvir_GJ23758	CG10550	1.73475	0.00590059	no	no	no	no
contig_16161	AE014296	NA		1.73432	0.000576086	NA	NA	NA	NA
contig_19169	NW_002014420	NA		1.73391	1.1109e-07	NA	NA	NA	NA
contig_9788	FBgn0205243	Dvir_GJ18078	CG16886	1.7339	0.0010503	no	no	no	no
contig_1094	XP_002054518	Dvir_GJ24499	CG15534	1.7337	0.000326895	no	no	no	no
contig_6168	XP_002051643	Dvir\GJ11158		1.73357	1.59241e-06	NA	NA	NA	NA
contig_10913	NW_002014431	NA		1.73322	9.10727e-07	NA	NA	NA	NA
contig_12259	FBgn0200006	Dvir\GJ12770		1.73293	0.0039528	NA	NA	NA	NA
contig_10993	XP_002058378	Dvir_GJ14381	CG5621	1.73204	0.000144688	no	no	no	no
contig_20118	XP_002050904	Dvir_GJ22409	wrapper	1.73204	2.79957e-05	no	no	no	no
contig_1749	XP_002053289	Dvir_GJ23421	CG5214	1.73172	1.52954e-08	yes	yes	yes	no
contig_5141	XP_002055569	Dvir_GJ18716	Ser7	1.73137	2.52456e-07	no	no	no	no
contig_23193	FBgn0209098	Dvir_GJ21984	CG30007	1.73127	1.92684e-06	yes	yes	no	no
contig_4853	XP_002052226	Dvir_GJ17441	CG31663	1.73096	7.47335e-07	no	no	no	no
contig_2323	FBgn0208771	Dvir_GJ21652	CG6329	1.73017	7.24721e-07	no	no	no	no
contig_11683	FBgn0205013	Dvir_GJ17845	CG8671	1.73009	7.50541e-09	yes	yes	no	no
contig_19170	FBgn0200829	Dvir_GJ13607	CG32486	1.72982	0.00317191	yes	yes	no	no
contig_6229	XP_002051792	Dvir_GJ17186	CG3285	1.72972	0.000229808	no	no	no	no
contig_10381	FBgn0199640	Dvir_GJ12397	CG17352	1.72964	0.00133258	no	no	no	no
contig_25753	FBgn0211422	Dvir_GJ24342	tnc	1.7295	0.000887608	no	no	no	no
contig_11031	XP_002048903	Dvir_GJ21297	Rya-r44F	1.72927	6.14668e-05	no	no	no	no
contig_16285	FBgn0204001	Dvir_GJ16822	PsGEF	1.72906	0.000127887	no	no	no	no
contig_9841	FBgn0209316	Dvir\GJ22203	CAP	1.72896	0.000250602	no	no	no	no
contig_23085	FBgn0200359	Dvir_GJ13132	mp	1.7289	0.000451551	no	no	no	no
contig_3496	XP_002057880	Dvir\GJ18375		1.72886	8.5225e-05	NA	NA	NA	NA
contig_4321	XP_002060128	Dvir_GJ18517	CG2681	1.72858	0.000705856	no	no	no	no
contig_14141	FBgn0202716	Dvir_GJ15523	Rh50	1.72817	9.77928e-05	no	no	no	no
contig_21637	XP_002053812	Dvir_GJ23138	Eip93F	1.72786	0.00190253	no	no	no	no
contig_10740	FBgn0209200	Dvir_GJ22086	Glycogenin	1.72764	0.00499791	yes	yes	yes	no
contig_13659	NW_002014440	NA		1.72732	0.000184835	NA	NA	NA	NA
contig_30641	XP_002055404	Dvir_GJ19350	CG12637	1.72697	0.00168612	no	no	no	no
contig_23455	XP_002049483	Dvir_GJ21612	CRMP	1.72667	0.0234778	no	no	no	no
contig_22300	XP_002053854	Dvir_GJ24111	CG10841	1.72632	0.00127697	no	no	no	no
contig_1296	XP_002052425	Dvir_GJ21758	CG14022	1.72629	7.66423e-09	no	no	no	no
contig_2732	XP_001992946	Dgri_GH13556	MFS17	1.72608	0.000230843	yes	no	no	no
contig_966	XP_002046497	Dvir_GJ12461	CG33514	1.72596	0.00274986	no	no	no	no
contig_10494	FBgn0209218	Dvir_GJ22104	CG43340	1.72536	9.27307e-05	yes	no	no	no
contig_9023	XP_002049667	Dvir\GJ21718	Cyp6a14	1.72527	9.82356e-06	no	no	no	no
contig_2957	XP_002054815	Dvir_GJ24648	CG10219	1.72489	8.782e-08	yes	yes	no	no
contig_3898	XP_002050767	Dvir_GJ20023	Cpr49Ab	1.72484	0.000378969	no	no	no	no
contig_30684	XP_002057520	Dvir_GJ18177	ms(2)34Fe	1.72452	0.000338253	no	no	no	no
contig_29765	XP_002052148	Dvir_GJ23299	yuri	1.72444	0.0135162	no	no	no	no
contig_1686	B4LPX5	Dvir_GJ20366	Tret1-1	1.72425	3.08522e-06	no	no	no	no
contig_12704	XP_002022306	Dper\GL26290		1.72423	0.00640134	NA	NA	NA	NA
contig_3651	XP_002047396	Dvir_GJ13412	Blimp-1	1.72396	9.67268e-06	no	no	no	no
contig_149	XP_002046696	Dvir_GJ12337	Reg-2	1.72369	1.92899e-06	no	no	no	no
contig_17694	XP_002060129	Dvir\GJ18518		1.72309	0.00252813	NA	NA	NA	NA
contig_19661	NW_002014431	NA		1.72293	0.00125478	NA	NA	NA	NA
contig_10556	XP_002047547	Dvir_GJ13504	CG9372	1.72219	9.26217e-05	no	no	no	no
contig_2399	NW_002014419	NA		1.72197	1.82181e-07	NA	NA	NA	NA
contig_14372	XP_002053219	Guanylate cyclase	CG31183	1.72171	0.000107096	no	no	no	no
contig_17935	XP_002059872	Dvir_GJ15082	Obp49a	1.72167	8.83571e-05	no	no	no	no
contig_3530	FBgn0209523	Dvir_GJ22411	CG6044	1.72162	8.82255e-07	no	no	no	no
contig_6014	XP_002053006	Dvir\GJ23641	ps	1.72121	2.60903e-08	yes	no	no	no
contig_3985	FBgn0198853	Dvir_GJ11596	CG17839	1.7212	2.01064e-07	no	no	no	no
contig_25182	FBgn0206799	Dvir_GJ19657	CG9975	1.72108	0.0191539	no	no	no	no
contig_2952	XP_002052635	Dvir_GJ20603	Pvr	1.72069	0.000415304	no	no	no	no
contig_7292	XP_002057550	Dvir\GJ18039		1.72069	0.000531443	NA	NA	NA	NA
contig_8362	XP_002050917	Dvir_GJ19937	CG10344	1.72031	0.0159965	yes	yes	yes	no
contig_21371	XP_002046457	Dvir_GJ12490	mthl3 , mth , mthl4 , mthl2	1.72022	0.000771233	no	no	no	no
contig_7907	FBgn0204455	Dvir_GJ17279	CG8292	1.71994	0.0395258	no	no	no	no
contig_11717	AJ404981	Cytochrome c oxidase subunit 1		1.71978	2.74841e-08	NA	NA	NA	NA
contig_414	XP_002059536	Branched-chain-amino-acid aminotransferase	CG1673	1.71974	2.34353e-07	yes	yes	no	no
contig_23446	NW_002014432	NA		1.71957	0.0013833	NA	NA	NA	NA
contig_13940	XP_002057869	Dvir_GJ17863	CG31832	1.71942	0.0258829	no	no	no	no
contig_25544	NW_002014419	NA		1.71882	0.0322593	NA	NA	NA	NA
contig_950	XP_002047250	Dvir_GJ12039	Nc73EF	1.71803	4.94824e-09	yes	yes	no	no
contig_14574	XP_002049150	Dvir_GJ20908	Ptp52F	1.71755	0.00530951	no	no	no	no
contig_1200	XM_002057811	Dvir\GJ18359		1.71707	0.00447039	NA	NA	NA	NA
contig_26318	NM_001201802	Semaphorin-1A	Semaphorin-1A	1.71696	0.00370688	yes	no	no	no
contig_14127	AAM49966	LDLa domain containing chitin binding protein 1	LDLa domain containing chitin binding protein 1	1.71588	0.016893	no	no	no	no
contig_8060	FBgn0201645	Dvir_GJ14434	CG32982	1.71564	0.00830162	no	no	no	no
contig_4180	XP_002054631	Dvir_GJ24561	CG31547	1.71481	0.000202776	no	no	no	no
contig_24036	XP_002046815	Dvir_GJ13094	Krn	1.71457	1.67213e-05	yes	yes	no	no
contig_25810	XP_001990828	Dgri_GH18044	CG12950	1.7144	0.0423509	no	no	no	no
contig_27507	XP_002054044	Dvir_GJ24221	stumps	1.71362	0.0221452	no	no	no	no
contig_11362	XP_002053745	Dvir_GJ24059	CG5909	1.71324	0.0373355	no	no	no	no
contig_11784	XP_002046311	Dvir_GJ12827	CG1299	1.71323	5.16463e-05	no	no	no	no
contig_5973	XP_002046442	Dvir_GJ12501	p130CAS	1.71301	0.000871445	no	no	no	no
contig_3709	XP_001992748	Dgri_GH24046	CG1998	1.71253	1.04977e-05	no	no	no	no
contig_5251	FBgn0039897	Dmel_CG1674	Dmel_CG1674	1.71158	4.58339e-07	no	no	no	no
contig_5801	NP_648933	Limpet	Limpet	1.71151	3.49208e-06	no	no	no	no
contig_9532	XP_002056949	Dvir_GJ16805	CG9521 , CG9519	1.7111	5.58446e-05	no	no	no	no
contig_27237	XP_002054221	Dvir_GJ24326	Gcn2	1.71102	1.34823e-06	yes	yes	no	no
contig_13325	XP_001994506	Dgri_GH15828	CG43102	1.71069	0.0369164	no	no	no	no
contig_13194	XP_002050526	Dvir\GJ22203	CAP	1.71057	0.000296658	no	no	no	no
contig_328	XP_002051786	Dvir\GJ17181	CG15406	1.70992	3.73913e-06	no	no	no	no
contig_12777	contig_12777	NA		1.7097	0.000256903	NA	NA	NA	NA
contig_14122	FBgn0199829	Dvir_GJ12590	CG32432	1.7096	0.000228285	no	no	no	no
contig_1524	XP_002054297	Dvir_GJ24369	CG6125	1.70956	0.000686219	no	no	no	no
contig_20767	XP_002057431	Dvir_GJ18104	Tehao	1.70927	0.00592785	no	no	no	no
contig_6467	FBgn0209023	Dvir_GJ21906	CG5381	1.70927	0.00076026	yes	yes	no	no
contig_16576	DQ378287	NA		1.70888	7.09494e-07	NA	NA	NA	NA
contig_1509	XP_002057550	Dvir\GJ18039		1.70885	3.17528e-07	NA	NA	NA	NA
contig_3785	XP_002053741	Dvir_GJ23182	CG6188	1.70817	0.00745473	no	no	no	no
contig_2146	XP_002048808	Dvir_GJ21117	CG4781	1.70784	0.000815743	no	no	no	no
contig_11388	FBgn0053205	Dmel_CG33205	Dmel_CG33205	1.70774	0.000584934	no	no	no	no
contig_9821	XP_002057443	Dvir_GJ18131	CG10026	1.70684	1.26559e-05	no	no	no	no
contig_3989	XP_002054523	Dvir_GJ24500	CDase	1.70607	3.51769e-06	no	no	no	no
contig_20649	XP_002001877	Dmoj_GI14585	chinmo	1.70603	0.0230577	no	no	no	no
contig_3716	XP_002049875	Dvir_GJ20509	CG8586	1.7059	2.83715e-07	no	no	no	no
contig_24730	contig_24730	NA		1.7057	0.0411972	NA	NA	NA	NA
contig_12760	XP_002047440	Dvir_GJ13444	CG15282 , sls	1.70504	7.57871e-06	no	no	no	no
contig_11493	FBgn0200669	Dvir\GJ13445		1.70479	9.76884e-07	NA	NA	NA	NA
contig_13208	NW_002014419	NA		1.70417	0.0116695	NA	NA	NA	NA
contig_6978	XP_002055790	Dvir_GJ10577	CG31106	1.70406	0.00619192	no	no	no	no
contig_16935	XP_002059286	Dvir_GJ18154	CG8249	1.70389	3.29418e-06	no	no	no	no
contig_22494	FBgn0200445	Dvir_GJ13219	CG14168	1.7031	0.00478737	no	no	no	no
contig_16645	FBgn0209848	Dvir_GJ22744	CG8500	1.70255	0.00728426	no	no	no	no
contig_2515	M14558	NA		1.7024	4.3847e-05	NA	NA	NA	NA
contig_11318	NW_002014432	NA		1.70227	0.00917702	NA	NA	NA	NA
contig_1625	XP_002048664	Dvir_GJ11231	CG32444	1.70086	2.83715e-07	no	no	no	no
contig_2914	XP_002051641	Dvir\GJ11165	Msp-300	1.70055	4.28832e-08	no	no	no	no
contig_20889	XP_002055999	Dvir_GJ10696	CG5646	1.70043	0.00102214	no	no	no	no
contig_15019	XP_002055103	Molybdenum cofactor sulfurase	mal	1.70035	0.0245476	yes	yes	no	no
contig_16616	XP_002057431	Dvir_GJ18104	Tehao	1.70027	0.00110627	no	no	no	no
contig_13345	XP_002050641	Dvir\GJ22271		1.69965	1.53663e-05	NA	NA	NA	NA
contig_663	XP_002057849	Dvir_GJ18361	Tsp29Fb	1.69961	4.16273e-05	no	no	no	no
contig_777	XP_002049272	Trypsin-1	gammaTry , CG30031 , deltaTry , CG30025 , alphaTry	1.69923	2.29771e-08	no	no	no	no
contig_18517	XP_002054659	Dvir_GJ24577	sas	1.69907	0.00424697	no	no	no	no
contig_17033	XP_002053284	Dvir_GJ23424	pros	1.69874	0.00844344	no	no	no	no
contig_3517	XP_002054560	Dvir_GJ24523	Whamy	1.69869	0.000294119	no	no	no	no
contig_4558	FBgn0202560	Dvir_GJ15366	Tsf1	1.69865	0.000201124	no	no	no	no
contig_2554	GU120706	NA		1.69826	0.000245677	NA	NA	NA	NA
contig_5715	XP_002049673	Dvir_GJ20624	Cyp6a9 , Cyp6a21	1.69777	8.59442e-08	yes	no	no	no
contig_22738	XP_002057681	Dvir_GJ18265	CG9377	1.69769	0.00565732	no	no	no	no
contig_694	XP_002052559	Dvir_GJ20958	CG5261	1.69668	3.82302e-08	yes	yes	no	no
contig_3489	XP_002003742	Dmoj\GI21377	Msp-300	1.69651	5.1625e-07	no	no	no	no
contig_2752	XP_002009526	Citrate synthase	kdn	1.69621	2.34568e-08	yes	yes	yes	yes
contig_2373	FBgn0209991	Dvir_GJ22888	CG6972	1.69556	3.55902e-06	no	no	no	no
contig_1283	XP_002059555	Dvir_GJ14836	inaF-D	1.69554	1.23547e-05	yes	yes	no	no
contig_23981	XM_002052788	Dvir_GJ19766	CG4213	1.69548	0.0179972	no	no	no	no
contig_20062	NW_002014420	NA		1.69477	0.000772069	NA	NA	NA	NA
contig_17135	XP_002051441	Dvir_GJ15691	CG11321	1.69429	8.82547e-06	no	no	no	no
contig_2273	XP_002059279	Dvir_GJ16116	IA-2	1.69411	1.68045e-06	no	no	no	no
contig_26589	NW_002014424	NA		1.69406	0.000754997	NA	NA	NA	NA
contig_13494	NW_002014419	NA		1.69384	9.42201e-06	NA	NA	NA	NA
contig_25259	XP_002035284	Dsec_GM14625	Ack	1.69316	0.00136476	yes	yes	no	no
contig_5351	XP_002007682	Dmoj\GI13079		1.69315	0.0049472	NA	NA	NA	NA
contig_16019	XP_002051643	Dvir\GJ11158		1.69269	1.12317e-05	NA	NA	NA	NA
contig_766	FBgn0200674	Dvir_GJ13450	CG1927	1.69217	4.10041e-08	yes	yes	no	no
contig_13918	XP_002059423	Dvir_GJ18629	CG9993	1.69216	0.00135347	no	no	no	no
contig_4734	XP_002053201	Dvir_GJ23758	CG10550	1.69201	6.81302e-07	no	no	no	no
contig_13477	NW_002014431	NA		1.69171	0.0451844	NA	NA	NA	NA
contig_353	FBgn0199969	Dvir_GJ12733	CG13293	1.69155	0.00120349	no	no	no	no
contig_81	XP_002052901	Dvir_GJ17812	Acon	1.69154	1.01234e-08	yes	yes	yes	yes
contig_14220	XP_002022370	Dper\GL24065		1.69087	0.000296121	NA	NA	NA	NA
contig_16912	XP_002065879	Dwil_GK16219	Tequila	1.69073	1.05993e-05	no	no	no	no
contig_6128	FBgn0201558	Dvir_GJ14345	CG31191	1.69056	1.1075e-07	no	no	no	no
contig_14448	NM_001170241	slowpoke	slowpoke	1.69048	0.00446099	no	no	no	no
contig_13013	NW_002014419	NA		1.69015	0.000131492	NA	NA	NA	NA
contig_16783	NW_002014432	NA		1.69013	0.002404	NA	NA	NA	NA
contig_7794	AAQ22416	transient receptor potential	transient receptor potential	1.69011	0.000193193	no	no	no	no
contig_15202	XP_002049095	Dvir_GJ20945	18w	1.69001	0.000511486	no	no	no	no
contig_19001	FBgn0135524	Dmoj_GI12767	Eip63F-1	1.68914	0.015032	no	no	no	no
contig_9772	NP_727460	Putative sodium-dependent multivitamin transporter	Putative sodium-dependent multivitamin transporter	1.68887	1.27771e-07	no	no	no	no
contig_540	NP_731682	seven up	seven up	1.68877	0.000433803	no	no	no	no
contig_2947	XP_002053692	Dvir_GJ23210	Tm1	1.68799	5.98174e-07	yes	yes	yes	yes
contig_384	XP_002058248	Dvir_GJ15983	Bace	1.68768	0.0014198	yes	no	no	no
contig_7551	FBgn0210557	Dvir_GJ23458	CG4287	1.6874	0.000106636	yes	yes	no	no
contig_25284	FBgn0211171	Dvir_GJ24086	CG13409	1.68653	0.00596939	no	no	no	no
contig_419	XP_002003540	Dmoj_GI21996	IA-2	1.68639	1.6101e-06	no	no	no	no
contig_9423	XP_002048903	Dvir_GJ21297	Rya-r44F	1.68635	0.000428238	no	no	no	no
contig_154	FBgn0206854	Dvir\GJ19712		1.68626	0.0022148	NA	NA	NA	NA
contig_3362	XP_002056077	Dvir_GJ10742	CCHa2	1.68621	1.24353e-06	no	no	no	no
contig_8993	XP_002058792	Dvir\GJ18443		1.68594	0.000189598	NA	NA	NA	NA
contig_30726	XP_002048320	Glucose-6-phosphate 1-dehydrogenase	CG7140	1.68575	9.77812e-05	no	no	no	no
contig_1871	FBgn0197900	Dvir_GJ10621	CG11672	1.68567	4.28968e-06	no	no	no	no
contig_2777	XP_002058670	Dvir_GJ14549	Xrp1	1.68545	1.69896e-08	yes	yes	no	no
contig_10808	XP_001993948	Dgri_GH22352	klg	1.68536	0.026922	no	no	no	no
contig_5272	FBgn0198853	Dvir_GJ11596	CG17839	1.68518	4.30906e-05	no	no	no	no
contig_5258	XP_002051979	Dvir_GJ24149	Cyp309a1	1.68479	0.000457344	no	no	no	no
contig_6077	XP_002050475	Dvir_GJ20184	l(2)01289	1.68476	0.0332127	no	no	no	no
contig_320	FBgn0200697	Dvir\GJ13473		1.68419	3.29519e-08	NA	NA	NA	NA
contig_8010	XP_002047991	Dvir_GJ11605	CG10006	1.68418	1.68086e-06	no	no	no	no
contig_4647	XP_002054588	Dvir_GJ22724	CG31221	1.68399	3.02576e-07	no	no	no	no
contig_14434	XP_002056280	Dvir\GJ10860	CG44014	1.68395	0.000138468	no	no	no	no
contig_20956	XP_002053050	Dvir_GJ23545	Syn	1.6837	7.77948e-05	no	no	no	no
contig_5723	NW_002014448	NA		1.68261	2.40096e-05	NA	NA	NA	NA
contig_23098	XP_002052891	Dvir_GJ17808	Tep3	1.68188	0.00686356	no	no	no	no
contig_30568	FBgn0199061	Dvir\GJ11807	CG30270	1.68137	0.000142057	no	no	no	no
contig_4054	FBgn0044887	Dvir_GJ12311	CG5989	1.68131	1.24958e-05	yes	yes	no	no
contig_9810	XP_001995979	Dgri\GH14242		1.68037	3.59056e-05	NA	NA	NA	NA
contig_3988	XP_002049730	Dvir_GJ20594	CG13492	1.68006	0.0298792	no	no	no	no
contig_19457	FBgn0206048	Dvir_GJ18902	rdgB	1.68001	0.0177205	yes	no	no	no
contig_14620	FBgn0201925	Dvir_GJ14718	CG32687	1.68001	0.00202947	yes	no	no	no
contig_828	XP_002049392	Dvir_GJ20772	Cyp6g1	1.67994	0.00599563	no	no	no	no
contig_25630	XP_002049676	Dvir_GJ20622	CG10253	1.67929	0.0299527	no	no	no	no
contig_23837	NW_002014424	NA		1.67743	0.000972611	NA	NA	NA	NA
contig_9329	XP_002059134	Dvir_GJ16223	CG16857	1.67729	1.04839e-05	no	no	no	no
contig_4384	XP_002047499	Dvir_GJ11906	CG9629	1.67719	0.00030108	no	no	no	no
contig_24784	FBgn0198057	Dvir_GJ10785	sima	1.67714	0.0363251	yes	yes	yes	no
contig_21599	NW_002014441	NA		1.677	2.40644e-05	NA	NA	NA	NA
contig_1166	XP_002058855	Dvir_GJ19688	Unc-89	1.67682	1.89078e-07	no	no	no	no
contig_2838	FBgn0208222	Dvir\GJ21088		1.67668	1.46938e-05	NA	NA	NA	NA
contig_1351	XP_002029422	Dper\GL21405		1.67655	9.92644e-05	NA	NA	NA	NA
contig_3286	XP_002053635	Dvir\GJ24004		1.67499	7.53629e-05	NA	NA	NA	NA
contig_10224	FBgn0204228	Dvir_GJ17051	HDAC6	1.674	0.000982886	yes	yes	no	no
contig_17540	XP_002058516	Dvir_GJ14281	Adgf-D	1.67366	0.032952	no	no	no	no
contig_20318	XP_002052430	Dvir\GJ21703		1.67338	0.0205466	NA	NA	NA	NA
contig_10844	XP_002051400	Dvir_GJ15486	Tsp	1.67301	7.61217e-06	no	no	no	no
contig_5530	XP_002052517	Dvir_GJ17582	CG31778	1.67251	4.78892e-05	no	no	no	no
contig_66	XP_002047058	Dvir_GJ12133	CG43897	1.67213	5.16774e-08	no	no	no	no
contig_1932	XP_002137645	Dpse\GA30176	CG33970	1.67191	1.72776e-06	no	no	no	no
contig_22412	FBgn0203254	Dvir_GJ16069	CG14980	1.6716	0.00602319	yes	no	no	no
contig_11554	XP_002050641	Dvir\GJ22271		1.67141	0.000236945	NA	NA	NA	NA
contig_1751	NW_002014419	NA		1.67135	8.93265e-05	NA	NA	NA	NA
contig_21850	FBgn0203911	Dvir\GJ16730		1.66979	9.24816e-06	NA	NA	NA	NA
contig_4871	XP_001976716	Dere_GG23029	Nplp1	1.66948	0.000245551	no	no	no	no
contig_31270	FBgn0197963	Dvir\GJ10685		1.66914	7.51268e-08	NA	NA	NA	NA
contig_155	XP_002051457	Dvir_GJ12140	CG9140	1.66876	3.86882e-08	yes	yes	yes	no
contig_11509	XP_002046788	Dvir_GJ13077	dally	1.66864	1.81755e-06	no	no	no	no
contig_9563	XP_002054937	Dvir\GJ19065	na	1.66761	0.00169429	no	no	no	no
contig_5782	XP_002076566	Dsim\GD17990		1.66752	8.98561e-06	NA	NA	NA	NA
contig_2530	XP_002059106	Dvir_GJ15394	rdgA	1.66734	2.84891e-06	no	no	no	no
contig_28125	contig_28125	NA		1.66714	0.00792567	NA	NA	NA	NA
contig_2377	XP_002058247	Dvir_GJ15982	Bace	1.66708	0.00260382	yes	no	no	no
contig_2950	XP_002058371	Dvir_GJ14375	CG4721	1.66706	1.09039e-05	no	no	no	no
contig_8908	XP_002054937	Dvir\GJ19065	na	1.66704	9.31082e-06	no	no	no	no
contig_20384	XP_002007682	Dmoj\GI13079		1.66632	0.0183549	NA	NA	NA	NA
contig_31088	XP_002137928	Dpse_GA26239	CG9492	1.66627	3.43388e-05	no	no	no	no
contig_16310	XP_002051787	Dvir_GJ17182	CG3277	1.66627	0.024887	no	no	no	no
contig_4682	AAK93022	Dmel_CG34417	Dmel_CG34417	1.66604	0.000107481	yes	yes	no	no
contig_11384	XP_002051643	Dvir\GJ11158		1.66493	4.57295e-05	NA	NA	NA	NA
contig_9454	XP_002048496	Dvir_GJ14003	cyc	1.6646	0.000941928	yes	yes	yes	no
contig_26676	NW_002014421	NA		1.66428	0.00615625	NA	NA	NA	NA
contig_1575	XP_002046121	Dvir_GJ12728	NitFhit	1.66422	8.12135e-07	yes	yes	no	no
contig_17293	NP_001189070	NA		1.66398	0.0011442	NA	NA	NA	NA
contig_9687	XP_002059683	Dvir_GJ12969	Syt7	1.66377	0.00437777	no	no	no	no
contig_8552	XP_002054781	Dvir_GJ22607	Sp212	1.66357	0.0284587	no	no	no	no
contig_12374	XP_002054363	Dvir_GJ24405	Doa	1.66354	0.000118842	yes	yes	no	no
contig_8202	AE013599	NA		1.66332	0.0101797	NA	NA	NA	NA
contig_3422	DQ378282	NA		1.66325	2.88601e-06	NA	NA	NA	NA
contig_8098	AAN71155	NA		1.66319	9.13808e-05	NA	NA	NA	NA
contig_12262	XP_002051643	Dvir\GJ11158		1.66316	1.45752e-05	NA	NA	NA	NA
contig_862	XP_002052443	Dvir_GJ21615	CG13124	1.66296	7.34302e-07	yes	no	no	no
contig_5579	XP_002049730	Dvir_GJ20594	CG13492	1.66289	0.00281386	no	no	no	no
contig_4202	XP_002059970	Dvir_GJ15141	Tsp42Er	1.66266	9.72519e-08	no	no	no	no
contig_3993	XP_002058594	Dvir_GJ14233	CG14509	1.66251	0.000275157	no	no	no	no
contig_6837	XP_002047732	Dvir_GJ11762	CG43444	1.66241	0.0111551	no	no	no	no
contig_10876	XP_002006818	Dmoj_GI21272	pyr	1.66216	0.00104169	yes	no	no	no
contig_9594	NW_002014419	NA		1.66183	3.7571e-05	NA	NA	NA	NA
contig_17427	FBgn0022428	Myosin heavy chain	Mhc	1.66168	0.00014124	yes	no	no	no
contig_3274	XP_002053344	Dvir_GJ23829	CG6126	1.66088	4.64794e-07	yes	yes	no	no
contig_1799	FBgn0209078	Dvir_GJ21963	Roc2	1.66049	1.11092e-07	yes	yes	no	no
contig_4984	XP_002048580	Dvir\Fuca	Fuca	1.66042	0.00691775	no	no	no	no
contig_15072	XP_002052055	Integrin beta	betaInt-nu	1.66024	0.000941262	no	no	no	no
contig_19230	FBgn0207914	Dvir_GJ20777	CG43129	1.66023	0.0291685	no	no	no	no
contig_18414	XP_002057310	Dvir_GJ16423	Fas2	1.66013	0.000160065	yes	no	no	no
contig_2607	FBgn0205147	Dvir_GJ17980	CG17549	1.66009	2.60418e-07	no	no	no	no
contig_450	FBgn0199208	Dvir_GJ11956	Msr-110	1.66005	4.14629e-08	yes	no	no	no
contig_18417	XP_002083547	Dsim_GD13305	CG12605 , scrt	1.65968	0.0117476	no	no	no	no
contig_14251	NW_002014421	NA		1.65966	0.0218926	NA	NA	NA	NA
contig_3281	XP_002060384	Dvir\GJ19807		1.65947	0.026259	NA	NA	NA	NA
contig_15042	FBgn0207531	Dvir_GJ20391	CG10205	1.65937	1.9109e-05	no	no	no	no
contig_3926	XP_002055861	Dvir_GJ10536	CG11841 , CG11842	1.65899	0.000799307	no	no	no	no
contig_20564	FBgn0210983	Dvir_GJ23888	CG2082	1.6587	0.0207227	no	no	no	no
contig_24968	NW_002014421	NA		1.65858	4.25128e-07	NA	NA	NA	NA
contig_8534	XP_002055349	Dvir_GJ19318	CG4829	1.6583	2.80988e-05	no	no	no	no
contig_14913	XP_002053431	Dvir_GJ23340	Ugt86Dc	1.65768	0.0427976	no	no	no	no
contig_4989	XP_002051432	Dvir_GJ12249	CG11147	1.65755	3.39259e-07	no	no	no	no
contig_8383	XP_002050880	Dvir_GJ22395	Ih	1.65704	3.55604e-07	no	no	no	no
contig_20063	XP_002059739	Dvir_GJ18775	CG32017	1.65683	0.00182525	no	no	no	no
contig_7002	ACY70539	Dvir_GJ21334	NfI	1.65633	1.7286e-06	no	no	no	no
contig_15672	XP_002054164	Dvir_GJ24287	Nep4	1.65599	0.00436785	no	no	no	no
contig_4328	XP_002059731	Dvir_GJ14990	CG31999	1.65558	3.91493e-07	no	no	no	no
contig_23134	XP_002050331	Dvir_GJ22101	Corin	1.65557	0.0148915	no	no	no	no
contig_10652	XP_002054726	Dvir\GJ22648		1.65555	0.00366429	NA	NA	NA	NA
contig_16640	XP_002052226	Dvir_GJ17441	CG31663	1.65462	0.00121715	no	no	no	no
contig_16422	XP_002049229	Dvir_GJ21471	AQP	1.6543	5.54647e-05	no	no	no	no
contig_1349	XP_002059136	Dvir_GJ16225	Tep2	1.65427	8.14183e-08	no	no	no	no
contig_7894	XP_002059065	Dvir_GJ15197	CG6361 , psh	1.65391	0.00016134	no	no	no	no
contig_7808	XP_002057349	Dvir_GJ16396	Cyp4d1	1.6536	0.00384163	no	no	no	no
contig_12752	NW_002014424	NA		1.65331	0.014162	NA	NA	NA	NA
contig_30988	FBgn0210092	Dvir_GJ22990	CG31010	1.65301	0.0482744	no	no	no	no
contig_7045	FBgn0206844	Dvir\GJ19702	CG11835	1.65196	0.000457582	no	no	no	no
contig_3499	XP_002053920	Dvir_GJ23079	CG31077	1.65187	9.25045e-06	no	no	no	no
contig_24992	NW_002014421	NA		1.65142	0.0486475	NA	NA	NA	NA
contig_12334	XP_002059136	Dvir_GJ16225	Tep2	1.65135	0.000258771	no	no	no	no
contig_107	XP_002055816	Dvir_GJ10562	CG3534	1.65128	8.90234e-08	yes	yes	no	no
contig_19729	XP_002058660	Dvir_GJ14189	CG7720	1.65116	0.026484	no	no	no	no
contig_8699	XP_002009153	Dmoj_GI11417	Gad1	1.6511	0.000142973	no	no	no	no
contig_12052	XP_002059899	Dvir_GJ14981	Oatp58Dc	1.65096	0.000508767	no	no	no	no
contig_17435	XP_002048587	Dvir_GJ11272	CG33489	1.65059	9.60741e-06	no	no	no	no
contig_3033	XP_002052352	Dvir_GJ17505	Rh5	1.65058	0.00124662	no	no	no	no
contig_20477	XP_002049591	Dvir_GJ20669	Tsf3	1.65043	0.00641055	no	no	no	no
contig_10909	XP_002050360	Dvir_GJ20249	pio	1.65007	3.62356e-05	no	no	no	no
contig_6056	XP_002006690	Dmoj\GI18447	shot	1.65	0.00026472	yes	no	no	no
contig_10486	XP_002048595	Dvir_GJ11266	CG6083	1.64865	3.65548e-06	no	no	no	no
contig_21707	Q9V4T5	Cytochrome P450-4e1	Cytochrome P450-4e1	1.64813	0.000231969	no	no	no	no
contig_1256	XP_002051675	Dvir_GJ11036	CG9932	1.64809	4.54086e-07	yes	no	no	no
contig_7902	XP_002104511	Dsim_GD18407	CG13830	1.64802	0.00025273	no	no	no	no
contig_30958	XP_002056295	Dvir_GJ10870	CG4520	1.64776	0.000558429	no	no	no	no
contig_5766	ACI49728	CG9631		1.64755	1.81591e-07	NA	NA	NA	NA
contig_4520	FBgn0198853	Dvir_GJ11596	CG17839	1.64754	9.67655e-06	no	no	no	no
contig_22177	FBgn0016401	ActinC2	Act87E , Act57B , Act88F	1.6475	1.22979e-06	yes	no	no	no
contig_9655	FBgn0208442	Dvir_GJ21310	CG10307	1.64734	0.000389376	no	no	no	no
contig_24259	XP_002056899	Dvir_GJ16778	Pdfr	1.64718	0.00205577	no	no	no	no
contig_3901	XP_001999185	Dmoj_GI24370	CG40160	1.64594	4.67682e-06	yes	yes	no	no
contig_1028	FBgn0067464	Dvir_GJ21908	TpnC41C	1.6459	1.85888e-06	no	no	no	no
contig_9743	FBgn0159230	Dper_GL21637	Hph	1.64552	0.00177707	yes	yes	no	no
contig_1615	XP_002046779	Dvir_GJ13073	Fhos	1.64515	3.30268e-07	yes	no	no	no
contig_18209	XP_002056003	Dvir_GJ10699	CG5697	1.64482	9.74241e-06	no	no	no	no
contig_25505	FBgn0147496	Dmoj\GI24774		1.64474	0.0451538	NA	NA	NA	NA
contig_25340	FBgn0207351	Dvir_GJ20211	CG12963	1.64465	0.00248039	no	no	no	no
contig_1250	ACV86760	Dvir_GJ14875	t	1.64451	1.14075e-06	no	no	no	no
contig_2682	XP_002057443	Dvir_GJ18131	CG10026	1.64442	4.0081e-07	no	no	no	no
contig_4727	FBgn0210983	Dvir_GJ23888	CG2082	1.64403	1.06965e-05	no	no	no	no
contig_5933	XP_002051919	Dvir_GJ17267	capu	1.6436	0.000184553	yes	no	no	no
contig_6856	FBgn0129978	Dgri_GH22520	CG43078	1.64328	5.5101e-07	no	no	no	no
contig_4641	XP_002059958	Dvir_GJ15134	Tsp42Ei	1.64326	2.97731e-05	no	no	no	no
contig_13478	XP_002053900	Dvir_GJ24133	CG6074	1.64313	6.73969e-06	no	no	no	no
contig_5029	XP_002051883	Dvir_GJ17242	CG3625	1.64307	3.02576e-07	no	no	no	no
contig_644	FBgn0209108	Dvir_GJ21994	RIC-3	1.64258	3.1001e-07	no	no	no	no
contig_31452	FBgn0199757	Dvir\GJ12517		1.64217	6.18853e-07	NA	NA	NA	NA
contig_11806	FBgn0200286	Dvir\GJ13052		1.64164	0.00242061	NA	NA	NA	NA
contig_25062	XP_002050713	Dvir\GJ22310		1.64095	0.0167789	NA	NA	NA	NA
contig_19909	FBgn0208643	Dvir_GJ21523	CG6701	1.64092	1.18166e-05	yes	yes	yes	no
contig_8071	B4LCX4	Dvir_GJ12465	cue	1.64084	1.44571e-05	yes	yes	yes	yes
contig_7832	FBgn0197884	Dvir_GJ10605	CG2010	1.6403	0.00159084	no	no	no	no
contig_9678	NW_002014424	NA		1.64028	0.00100187	NA	NA	NA	NA
contig_10660	FBgn0198444	Dvir_GJ11183	CG31706	1.64022	1.88301e-06	no	no	no	no
contig_18629	XP_002012541	Dmoj_GI14566	Gk	1.63963	0.000155791	yes	yes	no	no
contig_1949	FBgn0201595	Dvir_GJ14382	CG9568	1.63924	0.0302951	no	no	no	no
contig_1727	FBgn0207351	Dvir_GJ20211	CG12963	1.63917	1.1642e-05	no	no	no	no
contig_2706	FBgn0205810	Dvir_GJ18656	sbr	1.6391	3.45078e-07	yes	yes	no	no
contig_4062	XP_002054164	Dvir_GJ24287	Nep4	1.63847	0.00268594	no	no	no	no
contig_14257	FBgn0208482	Dvir_GJ21352	CG15617	1.63827	0.000336303	no	no	no	no
contig_7192	FBgn0200668	Dvir_GJ13444	CG15282 , sls	1.63817	3.96989e-06	no	no	no	no
contig_4052	XP_002044305	Dsec_GM10054	stnB	1.63808	0.000122512	no	no	no	no
contig_5199	XP_002052925	Dvir_GJ17825	CG12512	1.63798	2.54043e-06	yes	yes	no	no
contig_21108	XP_002047446	Dvir_GJ11930	CG1139	1.63785	0.00120276	no	no	no	no
contig_29147	FBgn0204431	Dvir_GJ17255	CG3714	1.63775	0.00133224	yes	no	no	no
contig_22056	FBgn0205273	Dvir_GJ18108	Npc1a	1.63746	0.00276772	yes	yes	no	no
contig_16064	XP_002051221	Dvir_GJ13469	CG3635	1.6373	0.000345373	no	no	no	no
contig_18215	FBgn0226093	Dwil\GK24131		1.63709	0.0156225	NA	NA	NA	NA
contig_8359	XP_001997126	Dgri_GH23423	CG9317	1.63653	0.0308494	no	no	no	no
contig_1171	ACY70496	Dvir\GJ15760	bt	1.63611	0.00144205	no	no	no	no
contig_17017	XP_002050281	Dvir_GJ20292	Cyp12b2	1.63607	0.000767675	no	no	no	no
contig_1490	XP_002059877	Dvir_GJ15086	nemy	1.63561	0.0144512	no	no	no	no
contig_5043	FBgn0209201	Dvir\GJ22087	CG44245	1.63556	3.56288e-07	yes	no	no	no
contig_2187	NW_002014456	NA		1.63552	0.000143539	NA	NA	NA	NA
contig_3689	NW_002014440	NA		1.63536	2.51424e-05	NA	NA	NA	NA
contig_9588	NW_002014432	NA		1.63522	0.000182115	NA	NA	NA	NA
contig_3103	XP_002053428	Dvir_GJ23874	Ugt35b	1.63512	0.000193994	no	no	no	no
contig_24078	FBgn0199640	Dvir_GJ12397	CG17352	1.63512	3.62553e-05	no	no	no	no
contig_18116	FBgn0207761	Dvir_GJ20623	CG10249	1.63495	6.4676e-05	no	no	no	no
contig_12571	FBgn0211412	Dvir_GJ24332	CG6330	1.63484	0.00300659	yes	no	no	no
contig_20402	FBgn0259240	Tenascin accessory	Tenascin accessory	1.63323	0.0143679	no	no	no	no
contig_17646	XP_002059004	Dvir\GJ15230	futsch	1.63321	0.0140083	no	no	no	no
contig_3587	XP_002072588	Dwil_GK13608	NfI	1.63285	5.09473e-05	no	no	no	no
contig_9933	XP_002055901	Transcription factor kayak	kay	1.6325	5.93268e-07	yes	no	no	no
contig_14400	XP_002056433	Dvir_GJ10945	alpha-Est1	1.63172	1.81715e-07	yes	yes	no	no
contig_15055	FBgn0200286	Dvir\GJ13052		1.63146	0.00108444	NA	NA	NA	NA
contig_2711	FBgn0198482	Dvir_GJ11221	pHCl	1.6314	4.00689e-06	no	no	no	no
contig_12133	XP_002048491	Dvir_GJ11327	kto	1.63092	0.00196747	yes	no	no	no
contig_3303	XP_002052553	Dvir_GJ20980	CG6385	1.63066	0.0284915	no	no	no	no
contig_6459	XP_002052817	Dvir_GJ19792	Cyp310a1	1.63058	4.79584e-06	no	no	no	no
contig_5623	XP_002047453	Dvir_GJ11926	Ect4	1.63	2.08674e-06	yes	yes	no	no
contig_5679	XP_002006080	Dmoj_GI18749	CG12858	1.62913	0.0073174	no	no	no	no
contig_5276	XP_002050309	Dvir_GJ20282	CG15661	1.62866	0.00616096	no	no	no	no
contig_15735	XP_002052019	Dvir_GJ23941	CG6415	1.62845	0.000173043	no	no	no	no
contig_3934	XP_002012614	Dmoj\GI21874		1.62809	1.16974e-05	NA	NA	NA	NA
contig_18466	XP_002057624	Dvir_GJ18002	CG31826	1.62699	0.0157076	no	no	no	no
contig_16820	AE014296	NA		1.62653	0.000230843	NA	NA	NA	NA
contig_17393	XP_002067054	Dwil_GK24229	CAH1	1.6259	9.13808e-05	no	no	no	no
contig_352	XP_002046330	Dvir_GJ12564	ImpL2	1.62569	8.38868e-08	yes	yes	no	no
contig_17605	XP_002050617	Dvir_GJ22254	fra	1.62551	0.0303991	yes	no	no	no
contig_3557	ADX35912	Henna	Henna	1.62546	7.51402e-07	no	no	no	no
contig_25189	FBgn0198940	Dvir_GJ11686	CG9238	1.625	0.0112599	yes	yes	yes	no
contig_5526	XP_002047764	Dvir_GJ13613	Gad1	1.62491	0.000107482	no	no	no	no
contig_4606	XP_002051432	Dvir_GJ12249	CG11147	1.62466	6.09535e-05	no	no	no	no
contig_10282	XP_002046633	Dvir_GJ12986	kst	1.62442	7.06233e-05	yes	yes	no	no
contig_14294	XP_002053045	Dvir_GJ23550	CG42795	1.6244	0.00777145	no	no	no	no
contig_18344	XP_002005331	Dmoj_GI19136	CG30427	1.62404	0.0112599	no	no	no	no
contig_10114	XP_002058977	Dvir_GJ15246	Sk1	1.62393	0.0167031	no	no	no	no
contig_9519	XP_002052791	Dvir_GJ17753	CG6465	1.62297	0.000202518	no	no	no	no
contig_8747	XP_002051980	Dvir_GJ24138	Cyp309a2	1.62248	0.000448026	no	no	no	no
contig_23639	XP_002052422	Dvir_GJ21781	CG14024	1.62245	0.00767539	no	no	no	no
contig_29184	FBgn0022428	Myosin heavy chain	Mhc	1.62227	0.00877434	yes	no	no	no
contig_17485	NW_002014456	NA		1.62209	0.00848064	NA	NA	NA	NA
contig_24647	FBgn0199131	Dvir_GJ11877	Shal	1.62202	0.0188619	no	no	no	no
contig_6261	XP_002047605	Dvir_GJ13538	fbl	1.6219	0.0120964	yes	yes	no	no
contig_8588	M57300	Alcohol dehydrogenase 1		1.62164	0.00293672	NA	NA	NA	NA
contig_4660	FBgn0210946	Dvir_GJ23851	CG13624	1.62152	0.0152853	yes	yes	no	no
contig_11571	XP_002051400	Dvir_GJ15486	Tsp	1.62139	3.44588e-05	no	no	no	no
contig_178	ACY70531	Dvir_GJ20253	Rfabg	1.62106	5.17395e-08	no	no	no	no
contig_9602	XP_001993247	Dgri_GH13703	Shaw	1.62083	0.00731687	no	no	no	no
contig_14630	XP_002046808	Dvir_GJ13090	CG7460 , CG6034	1.62068	9.61169e-05	yes	no	no	no
contig_29567	NW_002014424	NA		1.62051	0.0027277	NA	NA	NA	NA
contig_10288	XP_002047752	Dvir_GJ11752	CG1271	1.62046	4.57807e-05	no	no	no	no
contig_6748	XP_002050777	Dvir_GJ22338	CG9416	1.62035	1.60777e-05	no	no	no	no
contig_143	XM_002050755	Dvir_GJ22345	levy	1.62025	2.4512e-07	yes	yes	yes	yes
contig_8079	contig_8079	NA		1.61986	0.000976716	NA	NA	NA	NA
contig_2845	NM_001169457	Dmel_CG13124	Dmel_CG13124	1.61984	2.621e-07	yes	no	no	no
contig_2584	NW_002014440	NA		1.61942	0.0497889	NA	NA	NA	NA
contig_3659	XP_002055424	Dvir_GJ18796	CG4301	1.61912	3.13305e-05	no	no	no	no
contig_1768	XP_001355119	Dpse_GA20307	CG7378	1.61871	1.06239e-07	no	no	no	no
contig_13219	NW_002014420	NA		1.6179	4.33608e-05	NA	NA	NA	NA
contig_1425	ACY70531	Dvir_GJ20253	Rfabg	1.61777	4.49233e-08	no	no	no	no
contig_16736	FBgn0210534	Dvir_GJ23434	pyd	1.6172	0.00369987	yes	yes	no	no
contig_8920	XP_002049500	Dvir_GJ21620	CG15611	1.61699	2.79874e-06	no	no	no	no
contig_21229	FBgn0201097	Dvir_GJ13878	CG10508	1.61688	0.00788173	no	no	no	no
contig_127	XP_002054323	Dvir_GJ22863	grass	1.61627	9.76985e-05	no	no	no	no
contig_28723	GU120722	NA		1.61619	0.0325568	NA	NA	NA	NA
contig_15924	NW_002014420	NA		1.61593	0.000559484	NA	NA	NA	NA
contig_22145	XP_002048612	Dvir_GJ11260	CG11658	1.61575	0.0073213	no	no	no	no
contig_21184	XP_002009979	Dmoj_GI14944	CG8909	1.61562	0.0165089	no	no	no	no
contig_7799	XP_002046254	Dvir_GJ12800	st	1.6154	0.00145744	no	no	no	no
contig_15986	FBgn0134924	Dmoj_GI12167	CG15282 , sls	1.61444	0.0037386	no	no	no	no
contig_557	XP_002047991	Dvir_GJ11605	CG10006	1.61412	3.29358e-07	no	no	no	no
contig_11129	XP_002046672	Dvir_GJ13011	ltl	1.61404	1.25669e-05	no	no	no	no
contig_22277	FBgn0200519	Dvir_GJ13293	CG33288	1.61403	1.55534e-05	no	no	no	no
contig_12741	XP_002007581	Dmoj_GI12303	CG3344	1.61384	0.00705222	no	no	no	no
contig_3475	ABC73476	CG1915 (Fragment)		1.61373	1.95303e-05	NA	NA	NA	NA
contig_2545	XP_002050811	Dvir_GJ22355	CG4019	1.61359	7.93916e-07	no	no	no	no
contig_9311	XP_002054466	Dvir_GJ22792	Scgbeta	1.6135	0.00013188	no	no	no	no
contig_1456	ACY70531	Dvir_GJ20253	Rfabg	1.61337	7.99377e-08	no	no	no	no
contig_25772	XP_001967114	Dana_GF15901	Lcch3	1.61267	0.00757039	no	no	no	no
contig_5884	XP_002057914	Dvir_GJ15802	Inx7	1.61245	0.00125631	no	no	no	no
contig_24404	NW_002014432	NA		1.61239	0.000206106	NA	NA	NA	NA
contig_1176	NW_002014432	NA		1.61137	4.54202e-07	NA	NA	NA	NA
contig_25551	XP_002047438	Dvir_GJ13442	zormin	1.61101	0.0244625	no	no	no	no
contig_13373	XP_002047769	Dvir\GJ13616		1.61093	0.000228874	NA	NA	NA	NA
contig_10279	NW_002014420	NA		1.61082	0.0259514	NA	NA	NA	NA
contig_7762	XP_002059004	Dvir\GJ15230	futsch	1.61066	8.24693e-05	no	no	no	no
contig_20426	NP_001137947	Dmel_CG34400	Dmel_CG34400	1.61006	0.0263605	no	no	no	no
contig_6457	1516310A	beta Spectrin	beta Spectrin	1.60945	0.0227415	yes	yes	no	no
contig_11794	XP_002050239	Dvir_GJ20310	ppa	1.60922	0.00503169	no	no	no	no
contig_2926	FBgn0207128	Dvir_GJ19987	CG9812	1.60906	1.06947e-06	no	no	no	no
contig_19808	FBgn0209879	Dvir_GJ22775	CG6490	1.60861	3.51846e-06	yes	no	no	no
contig_18090	NM_168937	Syntrophin-like 1	Syntrophin-like 1	1.60854	0.00145744	no	no	no	no
contig_12961	AAX51648	Glutamine:fructose-6-phosphate aminotransferase 1	Glutamine:fructose-6-phosphate aminotransferase 1	1.6079	0.0292623	no	no	no	no
contig_12000	XP_002050531	Dvir_GJ22207	Ndg	1.60773	0.0457709	no	no	no	no
contig_15251	XP_002051222	Dvir_GJ14796	Nckx30C	1.60752	0.00183086	no	no	no	no
contig_8240	XP_002054823	Dvir_GJ22580	CG12268	1.60746	0.000126233	no	no	no	no
contig_12073	XP_002075960	Dwil\GK22322		1.60742	0.0411636	NA	NA	NA	NA
contig_6648	XP_002056162	Dvir_GJ10374	CG31030	1.60722	2.95505e-05	no	no	no	no
contig_8386	BT132747	G protein gamma30A	G protein gamma30A	1.60688	0.000145101	no	no	no	no
contig_30196	XP_001958478	Dana_GF10941	Oct-TyrR	1.60677	2.69426e-05	no	no	no	no
contig_16787	FBgn0206241	Dvir_GJ19096	mRNA-cap	1.60665	7.14038e-05	yes	yes	yes	no
contig_19107	FBgn0197372	Dvir_GJ10083	CG15186	1.60643	0.0139149	no	no	no	no
contig_5691	NW_002014420	NA		1.60601	0.000396407	NA	NA	NA	NA
contig_20552	XP_002048903	Dvir_GJ21297	Rya-r44F	1.60566	0.0111427	no	no	no	no
contig_27785	FBgn0209316	Dvir\GJ22203	CAP	1.60558	0.000288544	no	no	no	no
contig_5403	NM_140810	Dmel_CG3961	Dmel_CG3961	1.60525	0.00167873	no	no	no	no
contig_754	XP_002056509	Dvir\GJ10986		1.60518	1.86871e-06	NA	NA	NA	NA
contig_382	XP_002058670	Dvir_GJ14549	Xrp1	1.60492	4.65012e-07	yes	yes	no	no
contig_16491	NW_002014424	NA		1.60489	0.00510888	NA	NA	NA	NA
contig_12737	XP_002054291	Dvir_GJ22883	Rh6	1.60483	0.000135386	no	no	no	no
contig_2366	XP_002052654	Dvir_GJ17670	CG10650	1.60482	0.0123011	no	no	no	no
contig_16731	XP_002060142	Dvir_GJ18543	CG11095	1.6046	9.48569e-05	yes	yes	no	no
contig_5823	FBgn0208277	Dvir\GJ21144		1.60431	1.26283e-05	NA	NA	NA	NA
contig_26810	XP_002046969	Dvir_GJ12192	CG5626	1.60419	0.00357954	yes	yes	no	no
contig_9034	FBgn0215320	Dwil_GK13311	CG6503	1.60419	0.00101526	no	no	no	no
contig_31383	XP_002056293	Dvir\GJ10868	CG34274	1.60416	0.02525	no	no	no	no
contig_15604	XP_001991165	Dgri_GH12212	rut	1.60398	0.000454236	no	no	no	no
contig_7982	FBgn0198687	Dvir_GJ11429	CG12974	1.60377	9.9341e-05	no	no	no	no
contig_11254	FBgn0211193	Dvir_GJ24109	CG13822	1.60356	5.97642e-07	no	no	no	no
contig_16130	FBgn0208691	Dvir_GJ21571	CG42678	1.60341	5.38249e-08	yes	yes	no	no
contig_10932	FBgn0210178	Dvir_GJ23076	CG14253	1.60335	0.00105569	no	no	no	no
contig_3226	XP_002053686	Dvir_GJ24032	CG14694	1.60228	3.50746e-06	no	no	no	no
contig_5033	XP_002052994	Dvir_GJ23635	CG18473	1.6022	5.80785e-07	no	no	no	no
contig_30293	XP_002057553	Dvir_GJ18036	CG13243	1.60207	0.000957598	no	no	no	no
contig_11597	FBgn0209933	Dvir_GJ22829	beat-IIa	1.60203	0.00453799	no	no	no	no
contig_11813	XP_002057803	Dvir_GJ18332	CG4901	1.60186	4.42493e-07	yes	yes	no	no
contig_13454	XP_002051261	Dvir_GJ14926	Ca-beta	1.60183	0.00346839	no	no	no	no
contig_17212	XP_002058638	Dvir_GJ14203	Npc2f	1.60181	2.07545e-06	no	no	no	no
contig_16053	XP_002005581	Dmoj_GI18992	inaD	1.60173	5.22921e-05	no	no	no	no
contig_10061	XP_002058276	Dvir_GJ15580	shi	1.60101	0.000638138	yes	yes	no	no
contig_13461	XP_002056429	Dvir_GJ10234	alpha-Est8	1.60093	0.00461302	no	no	no	no
contig_17512	FBgn0022424	Dvir_GJ18637	up	1.60074	0.0160451	yes	no	no	no
contig_3541	XP_002052228	Dvir_GJ22831	wry	1.60057	0.0133668	no	no	no	no
contig_3046	CAB43710	sallimus	sallimus	1.60052	2.41136e-07	no	no	no	no
contig_6493	FBgn0206839	Dvir_GJ19697	or	1.60027	5.82413e-06	yes	yes	no	no
contig_26619	FBgn0209439	Dvir\GJ22326	Amph	1.59986	3.97467e-07	yes	yes	no	no
contig_4561	XP_002055437	Dvir_GJ19367	Mec2	1.59918	4.28903e-06	no	no	no	no
contig_27038	XP_002048656	Dvir_GJ14095	CG7158	1.59893	3.3702e-06	yes	yes	no	no
contig_3028	FBgn0201402	Dvir_GJ14187	CG34284	1.59824	0.00162165	no	no	no	no
contig_23226	XP_002054659	Dvir_GJ24577	sas	1.59818	0.000647955	no	no	no	no
contig_20966	XP_002136318	Dpse_GA28729	Caps	1.59816	0.000356222	no	no	no	no
contig_21442	NW_002014431	NA		1.59791	0.0142787	NA	NA	NA	NA
contig_11821	XM_001983531	Dgri_GH15508	unc-13-4A	1.59764	4.32323e-06	no	no	no	no
contig_5992	XP_002050270	Dvir\GJ22060		1.59756	1.33617e-05	NA	NA	NA	NA
contig_7987	contig_7987	NA		1.59742	0.000137883	NA	NA	NA	NA
contig_4416	FBgn0199503	Dvir_GJ12253	Sbp2	1.59738	1.32038e-07	yes	yes	no	no
contig_15242	XP_002051772	Dvir_GJ17176	Ast-C	1.59703	0.000593526	no	no	no	no
contig_5247	XP_002059136	Dvir_GJ16225	Tep2	1.59699	1.06947e-06	no	no	no	no
contig_1106	XP_002054648	Dvir_GJ22693	Mlp84B	1.59681	1.74806e-07	no	no	no	no
contig_15657	FBgn0202426	Dvir\GJ15230	futsch	1.59677	0.00128247	no	no	no	no
contig_17167	XP_002003124	Dmoj_GI17741	CG18304	1.59623	0.0323074	no	no	no	no
contig_5298	FBgn0197884	Dvir_GJ10605	CG2010	1.59617	0.000117362	no	no	no	no
contig_2121	XP_002052996	Dvir_GJ23577	Fps85D	1.59604	0.000872879	no	no	no	no
contig_4747	NW_002014419	NA		1.59553	0.00252813	NA	NA	NA	NA
contig_4546	FBgn0210053	Dvir_GJ22950	Syp	1.5954	5.80214e-07	no	no	no	no
contig_21134	FBgn0206901	Dvir_GJ19759	CG13330	1.5954	0.0110537	no	no	no	no
contig_7381	XP_002051786	Dvir\GJ17181	CG15406	1.59496	0.000707201	no	no	no	no
contig_8099	FBgn0210268	Dvir_GJ23166	desat1	1.59483	0.00102072	yes	yes	yes	no
contig_9429	XP_002055915	Dvir_GJ10649	chp	1.59457	0.00112069	no	no	no	no
contig_13099	XP_002053009	Dvir\GJ23569	CG16779	1.5942	0.00448103	no	no	no	no
contig_2587	XP_002053198	Dvir_GJ23755	CHKov1 , CG10562	1.59371	1.27462e-05	no	no	no	no
contig_3731	FBgn0198893	Dvir_GJ11638	CG11426	1.59312	1.90689e-07	no	no	no	no
contig_3456	XP_002132716	Dpse\GA25729		1.5931	0.029253	NA	NA	NA	NA
contig_7137	ACY70496	Dvir\GJ15760	bt	1.59276	8.50834e-06	no	no	no	no
contig_23887	XP_002001446	Dmoj_GI21970	Takr99D	1.59261	0.00157263	no	no	no	no
contig_15452	AAK68930	serrano	serrano	1.59233	0.00696889	no	no	no	no
contig_1192	XP_002046633	Dvir_GJ12986	kst	1.59219	8.07312e-05	yes	yes	no	no
contig_2620	XP_002054342	Dvir_GJ22849	decay	1.59212	0.00117802	no	no	no	no
contig_13273	XM_002051963	Dvir_GJ17311	Ugt36Bc	1.59211	6.18137e-05	no	no	no	no
contig_5348	XP_002058371	Dvir_GJ14375	CG4721	1.59209	3.15157e-05	no	no	no	no
contig_22086	NW_002014431	NA		1.59184	0.00011324	NA	NA	NA	NA
contig_8502	XP_002047991	Dvir_GJ11605	CG10006	1.5917	0.000141348	no	no	no	no
contig_2767	XP_002052391	Dvir_GJ21928	CG5390	1.59157	4.15637e-07	yes	no	no	no
contig_1464	NP_728868	Glutathione peroxidase	Glutathione peroxidase	1.59089	1.51065e-07	yes	yes	yes	yes
contig_11845	FBgn0208303	Dvir\GJ21170		1.59065	0.00106374	NA	NA	NA	NA
contig_10841	FBgn0199442	Dvir_GJ12191	CG14963	1.59025	1.09039e-05	no	no	no	no
contig_4199	XP_002046095	Dvir_GJ12720	DopEcR	1.59017	2.97731e-05	no	no	no	no
contig_2383	XP_002052735	Dvir_GJ20102	vir-1	1.58917	2.12944e-07	yes	no	no	no
contig_10535	FBgn0199111	Dvir_GJ11857	CG14075	1.58872	0.0102678	no	no	no	no
contig_4469	XP_002056436	Dvir_GJ10227	alpha-Est4	1.58791	0.0092253	no	no	no	no
contig_18191	NW_002014448	NA		1.58754	0.00247744	NA	NA	NA	NA
contig_16282	FBgn0201986	Dvir\GJ14782		1.58718	0.0101188	NA	NA	NA	NA
contig_2098	FBgn0208065	Dvir\GJ20929		1.58696	0.00136476	NA	NA	NA	NA
contig_14702	XM_002058724	Dvir_GJ11148	SpdS	1.58684	0.00265772	yes	yes	no	no
contig_23971	NW_002014419	NA		1.58642	0.00566615	NA	NA	NA	NA
contig_2049	XP_002058373	Dvir_GJ14377	CG4725	1.58626	0.0142123	no	no	no	no
contig_17054	FBgn0202717	Dvir_GJ15524	CG14968	1.58588	0.00371352	no	no	no	no
contig_9811	FBgn0206922	Dvir_GJ19780	CG8740	1.5852	1.22398e-05	no	no	no	no
contig_626	XP_002049658	Dvir_GJ21712	Mal-A2	1.58519	5.57665e-08	no	no	no	no
contig_7449	XP_001994560	Dgri\GH17313		1.58508	0.025781	NA	NA	NA	NA
contig_12659	ACY70477	Dvir_GJ14121	Asator	1.58502	0.00200389	yes	no	no	no
contig_11360	XP_002054218	Dvir_GJ24324	CG1607	1.58441	3.58506e-06	no	no	no	no
contig_7128	XP_002055447	Dvir_GJ19375	CG34120	1.58406	0.000863935	no	no	no	no
contig_5639	FBgn0205086	Dvir_GJ17918	jp	1.58352	6.40994e-06	no	no	no	no
contig_3093	XP_002049365	Dvir_GJ20792	CG11257	1.58348	0.032384	yes	no	no	no
contig_582	XP_002057240	Dvir_GJ16981	pigs	1.58343	0.00258327	yes	no	no	no
contig_26435	AFH04250	NA		1.58289	0.0345953	NA	NA	NA	NA
contig_22201	XP_002059333	Dvir_GJ18392	CG13185	1.58239	0.00171648	yes	yes	no	no
contig_3549	FBgn0013948	Dmel_CG18389	Dmel_CG18389	1.58234	5.33148e-05	no	no	no	no
contig_26058	FBgn0068554	Dvir_GJ16776	wupA	1.58232	0.00157839	no	no	no	no
contig_17831	FBgn0264006	NA		1.58203	0.00624144	NA	NA	NA	NA
contig_11944	FBgn0204881	Dvir_GJ17712	CG15152	1.58201	0.000270735	no	no	no	no
contig_9779	XP_002054429	Dvir\GJ24449		1.58198	0.00569731	NA	NA	NA	NA
contig_21039	XP_002048541	Dvir_GJ14028	CG32082	1.58178	0.00217939	no	no	no	no
contig_2020	NW_002014452	NA		1.58171	0.023457	NA	NA	NA	NA
contig_12691	XP_002059147	Dvir_GJ16233	Dif	1.58155	0.000237214	no	no	no	no
contig_13360	XP_002059104	Dvir_GJ15175	CG10962	1.58153	0.0118167	yes	no	no	no
contig_10594	XP_002055531	Dvir_GJ18739	CG10362	1.5815	0.0309465	no	no	no	no
contig_3392	NW_002014421	NA		1.58132	0.00032827	NA	NA	NA	NA
contig_7348	XP_002051333	Dvir_GJ15238	CG7135	1.58121	0.000279822	no	no	no	no
contig_16502	XP_001985513	Dgri_GH14457	bbg	1.5806	0.0394176	yes	no	no	no
contig_10147	NW_002014431	NA		1.58058	0.00077855	NA	NA	NA	NA
contig_2951	XP_002047550	Dvir_GJ11871	l(3)76BDm	1.5805	4.40391e-07	yes	yes	no	no
contig_29103	FBgn0201036	Dvir_GJ13817	ARY	1.58026	2.54959e-05	no	no	no	no
contig_1215	FBgn0205798	Dvir\GJ18644		1.58023	5.97346e-07	NA	NA	NA	NA
contig_8490	AE014297	NA		1.58018	0.00142081	NA	NA	NA	NA
contig_2268	XP_002046899	Dvir_GJ12236	CG12079	1.57979	3.03047e-07	yes	yes	no	no
contig_19183	XM_002056541	Dvir_GJ11018	rtp	1.57952	0.000445205	no	no	no	no
contig_4869	FBgn0201215	Dvir_GJ13997	Su(Tpl)	1.57947	6.13954e-05	yes	yes	yes	no
contig_31156	FBgn0211496	Dvir_GJ24416	CG13855	1.57922	0.0204202	no	no	no	no
contig_11965	XP_002058373	Dvir_GJ14377	CG4725	1.57921	0.00101713	no	no	no	no
contig_8548	XP_002051984	Dvir_GJ24105	qtc	1.57896	8.27154e-06	no	no	no	no
contig_8638	XP_002058392	Dvir_GJ14337	CG7054	1.57893	7.94102e-05	yes	yes	no	no
contig_1373	XP_002051640	Dvir\GJ11172		1.57892	8.05339e-07	NA	NA	NA	NA
contig_20816	XP_002059901	Dvir_GJ15097	CG5819	1.57882	0.000710244	no	no	no	no
contig_17491	FBgn0211626	Dvir_GJ24546	unc79	1.57874	0.0348307	no	no	no	no
contig_21230	XP_002048207	Dvir_GJ13837	Hsp67Bc	1.57844	0.0010814	no	no	no	no
contig_14028	FBgn0197747	Dvir_GJ10467	CG18437	1.57789	0.00183101	no	no	no	no
contig_7439	XP_002059118	Dvir_GJ16206	CG4822	1.57774	0.0055871	no	no	no	no
contig_21724	XP_002047010	Dvir_GJ12166	Galpha73B	1.5776	0.000622882	no	no	no	no
contig_19059	NW_002014440	NA		1.57756	0.000913379	NA	NA	NA	NA
contig_11448	XP_002055202	Dvir_GJ18920	FucTC	1.5775	0.00765299	no	no	no	no
contig_9993	NW_002014421	NA		1.57734	0.00260882	NA	NA	NA	NA
contig_13703	FBgn0200670	Dvir\GJ13446		1.5769	9.00722e-05	NA	NA	NA	NA
contig_24760	XP_002048680	Dvir_GJ11222	pHCl	1.57682	0.0308494	no	no	no	no
contig_3090	XP_002076551	Dsim_GD17643	CG32170	1.57652	0.00243397	no	no	no	no
contig_241	XP_002053271	Dvir_GJ23792	skap	1.5764	3.10037e-07	yes	yes	yes	no
contig_8322	XP_002052891	Dvir_GJ17808	Tep3	1.57637	6.59034e-05	no	no	no	no
contig_10569	XP_002048817	Dvir_GJ21109	Mmp1	1.57628	0.0208602	no	no	no	no
contig_10386	XP_002049298	Dvir_GJ21512	trpl	1.5762	0.00527968	no	no	no	no
contig_1483	XP_002006690	Dmoj\GI18447	shot	1.57539	6.61536e-07	yes	no	no	no
contig_19110	FBgn0203061	Dvir_GJ15874	CG43737	1.57532	0.034671	no	no	no	no
contig_7830	FBgn0197856	Dvir_GJ10576	fau	1.57521	5.71657e-06	no	no	no	no
contig_11094	XP_002052949	Dvir_GJ23600	Bili	1.57495	0.00245802	no	no	no	no
contig_3207	FBgn0202415	Dvir_GJ15219	su(w[a])	1.57442	5.57717e-06	yes	yes	no	no
contig_20473	FBgn0200696	Dvir_GJ13472	CG17687	1.57431	8.75194e-05	no	no	no	no
contig_31226	FBgn0136768	Dmoj_GI14014	Kap3	1.57414	0.00218467	yes	yes	no	no
contig_17004	AF216208	alphaE1a		1.57394	0.00120251	NA	NA	NA	NA
contig_25082	XP_002003140	Dmoj_GI17750	CG17376	1.57374	0.0246693	no	no	no	no
contig_21921	XP_002010322	Dmoj_GI14748	Cyp4g15	1.5736	0.0377748	no	no	no	no
contig_24319	NW_002014421	NA		1.5736	0.0249703	NA	NA	NA	NA
contig_5162	XP_002056899	Dvir_GJ16778	Pdfr	1.57287	0.00568812	no	no	no	no
contig_8669	NW_002014440	NA		1.57189	0.00243278	NA	NA	NA	NA
contig_6092	FBgn0207086	Dvir_GJ19944	babos	1.57179	5.92861e-06	yes	yes	no	no
contig_6067	ACV44467	cheerio	cheerio	1.57161	0.0379248	yes	yes	no	no
contig_16777	XP_001992024	Dgri_GH24441	Adar	1.57126	0.000158796	yes	no	no	no
contig_6804	AAN71324	couch potato	couch potato	1.57099	2.14274e-06	no	no	no	no
contig_24644	XP_001987439	Dgri_GH21919	egr	1.57098	0.0256444	no	no	no	no
contig_15275	FBgn0211540	Dvir_GJ24460	RhoGAP100F	1.57065	0.00266089	no	no	no	no
contig_15823	XP_002047311	Dvir_GJ12000	Mdr65	1.56993	0.000395384	no	no	no	no
contig_371	NW_002014441	NA		1.56982	1.17786e-05	NA	NA	NA	NA
contig_4037	XP_002047396	Dvir_GJ13412	Blimp-1	1.56901	0.000586558	no	no	no	no
contig_25604	XP_002047308	Dvir_GJ12003	LanA	1.56887	0.000432221	yes	no	no	no
contig_3326	XP_002057533	Dvir_GJ18055	Ca-alpha1D	1.56885	0.00161559	no	no	no	no
contig_3639	XP_002059970	Dvir_GJ15141	Tsp42Er	1.56878	0.000678943	no	no	no	no
contig_12540	GU120699	NA		1.56877	0.00313112	NA	NA	NA	NA
contig_1928	XP_002058248	Dvir_GJ15983	Bace	1.56859	0.0345444	yes	no	no	no
contig_5549	NW_002014424	NA		1.56838	0.000388788	NA	NA	NA	NA
contig_5322	XP_002049342	Dvir\GJ21532	shot	1.56816	0.00112814	yes	no	no	no
contig_17490	GQ409411	NA		1.56797	0.0018488	NA	NA	NA	NA
contig_13425	contig_13425	NA		1.56786	0.000646327	NA	NA	NA	NA
contig_2242	XP_002047547	Dvir_GJ13504	CG9372	1.56751	7.87933e-06	no	no	no	no
contig_13778	NM_001169374	Excitatory amino acid transporter 2	Excitatory amino acid transporter 2	1.567	5.99217e-05	no	no	no	no
contig_5319	FBgn0203373	Dvir_GJ16188	CLIP-190	1.56694	8.12768e-07	yes	yes	no	no
contig_7648	XP_002059902	Dvir_GJ14980	wdp	1.56687	0.000608439	yes	no	no	no
contig_15121	XP_002050323	Dvir_GJ22097	Cyp4p3 , Cyp4p1 , Cyp4p2	1.56678	3.77614e-06	no	no	no	no
contig_7742	AFH06602	crumbs	crumbs	1.56622	0.0132767	yes	yes	no	no
contig_15869	FBgn0206896	Dvir_GJ19754	Ehbp1	1.56534	0.00108678	yes	yes	no	no
contig_14815	XP_002046279	Dvir_GJ12595	NijA	1.56523	0.00175197	no	no	no	no
contig_18254	CAC87639	Inwardly rectifying potassium channel 2	Inwardly rectifying potassium channel 2	1.56434	0.00632833	no	no	no	no
contig_7781	XP_002054363	Dvir_GJ24405	Doa	1.56432	0.00276772	yes	yes	no	no
contig_17518	XP_002094638	Dyak_GE20092	CG32107	1.56421	0.00425373	no	no	no	no
contig_3321	NW_002014441	NA		1.56412	9.64765e-07	NA	NA	NA	NA
contig_14644	XP_002055557	Dvir_GJ19428	CG1791	1.56299	0.000387067	no	no	no	no
contig_14178	XP_002058215	Dvir_GJ15614	CG14232	1.56285	1.35829e-06	yes	yes	no	no
contig_22849	XP_001842973	CpipJ_CPIJ001304		1.56278	0.00341717	NA	NA	NA	NA
contig_3009	XP_002005844	Dmoj_GI20693	Unc-89	1.56274	0.026259	no	no	no	no
contig_16842	XP_001991804	Dgri_GH12861	stnB	1.56238	0.00395879	no	no	no	no
contig_16220	AE013599	NA		1.56182	0.0336593	NA	NA	NA	NA
contig_26	XP_002058094	Dvir_GJ15678	CG14439	1.56167	9.89648e-06	no	no	no	no
contig_6306	XP_002053412	Dvir_GJ23863	CG33970	1.56158	0.00275053	no	no	no	no
contig_5230	XP_002059133	Dvir_GJ16222	tutl	1.56095	0.00049037	no	no	no	no
contig_4215	XP_002059751	Dvir_GJ18433	unc-13	1.56084	0.00526448	yes	yes	no	no
contig_1427	FBgn0209140	Dvir_GJ22026	CG13510	1.56067	0.000121145	yes	yes	no	no
contig_12379	FBgn0197968	Dvir_GJ10691	CG5612	1.5605	0.000237586	no	no	no	no
contig_1143	XP_002056770	Dvir_GJ24710	TyrR	1.56049	0.0317739	no	no	no	no
contig_20172	XP_002053545	Dvir\GJ23954		1.56027	0.025486	NA	NA	NA	NA
contig_27203	FBgn0206139	Dvir_GJ18993	CG33639	1.56024	0.0036612	no	no	no	no
contig_10768	XP_002046609	Dvir_GJ12977	Rbp6	1.56019	0.0100817	no	no	no	no
contig_2033	XP_002055199	Dvir_GJ18923	CG40485	1.56015	0.000197404	no	no	no	no
contig_7303	XP_002074700	Dwil_GK23021	CG43729	1.55995	0.000323773	no	no	no	no
contig_5219	AY900632	NA		1.55979	0.000751938	NA	NA	NA	NA
contig_6478	FBgn0210028	Dvir_GJ22925	CG7016	1.55946	0.000423779	no	no	no	no
contig_9716	NW_002014419	NA		1.55934	0.00334955	NA	NA	NA	NA
contig_16825	FBgn0205131	Dvir_GJ17964	CG44085	1.55923	0.0110282	no	no	no	no
contig_13457	NP_001137840	Dmel_CG10186	Dmel_CG10186	1.55838	0.000161758	no	no	no	no
contig_6607	FBgn0022424	Dvir_GJ18637	up	1.55807	0.000101237	yes	no	no	no
contig_21342	FBgn0204560	Dvir\GJ17388	dp	1.55783	0.00800793	no	no	no	no
contig_24794	FBgn0205856	Dvir_GJ18703	CG7766	1.5569	0.0121389	yes	yes	no	no
contig_1187	GU120706	NA		1.55681	2.60212e-06	NA	NA	NA	NA
contig_21148	NW_002014424	NA		1.55669	0.0339752	NA	NA	NA	NA
contig_764	NW_002014421	NA		1.55666	1.90317e-05	NA	NA	NA	NA
contig_4402	AE014296	NA		1.55592	2.66969e-06	NA	NA	NA	NA
contig_5936	XP_002054291	Dvir_GJ22883	Rh6	1.55551	2.03373e-05	no	no	no	no
contig_15857	XP_001989630	Dgri_GH18692	CG14062	1.55544	1.55534e-05	no	no	no	no
contig_8219	XP_002047650	Dvir_GJ11810	nrm	1.55534	0.00397997	no	no	no	no
contig_1969	NM_057713	igloo	igloo	1.55532	3.04267e-06	no	no	no	no
contig_10105	contig_10105	NA		1.55518	0.0342156	NA	NA	NA	NA
contig_4620	XP_002051113	Dvir\GJ14483	CG43733	1.55456	2.04791e-06	no	no	no	no
contig_7176	P39806	Dvir\salm	salm	1.55372	0.000941778	no	no	no	no
contig_26875	NW_002014421	NA		1.55356	3.59205e-06	NA	NA	NA	NA
contig_71	XP_002049601	Dvir_GJ21686	CG30154	1.55342	0.00599657	no	no	no	no
contig_868	XP_002056814	Dvir_GJ16726	Spat	1.55245	1.52971e-06	no	no	no	no
contig_21282	FBgn0132856	Dmoj\GI10090		1.55239	0.00104166	NA	NA	NA	NA
contig_24409	NW_002014456	NA		1.55234	0.0479088	NA	NA	NA	NA
contig_10141	FBgn0198399	Dvir_GJ11138	CG17698	1.55221	0.00189149	yes	yes	no	no
contig_634	XP_002047809	Dvir_GJ13645	Mocs1	1.5521	0.00108117	yes	yes	no	no
contig_30468	FBgn0197474	Dvir\GJ10187		1.55204	0.0324731	NA	NA	NA	NA
contig_11311	XP_002051222	Dvir_GJ14796	Nckx30C	1.55199	9.60281e-05	no	no	no	no
contig_13780	XM_002050931	Dvir\GJ22441		1.55181	0.0108795	NA	NA	NA	NA
contig_2576	XP_002046633	Dvir_GJ12986	kst	1.55171	2.49936e-05	yes	yes	no	no
contig_30859	FBgn0199273	Dvir_GJ12021	CG3306	1.5516	0.005335	no	no	no	no
contig_18286	XP_002056191	Dvir\GJ10356		1.55159	0.0030498	NA	NA	NA	NA
contig_5916	AE014296	NA		1.55114	0.0110257	NA	NA	NA	NA
contig_5846	NW_002014421	NA		1.55086	0.000748057	NA	NA	NA	NA
contig_12188	XP_002049707	Dvir_GJ21743	LamC	1.55045	1.03559e-05	yes	yes	no	no
contig_1516	AE014297	NA		1.55036	0.000528692	NA	NA	NA	NA
contig_3013	FBgn0206388	Dvir_GJ19243	CG42492	1.54998	0.000221713	no	no	no	no
contig_11334	FBgn0206067	Dvir_GJ18921	stnA	1.54986	0.000106598	no	no	no	no
contig_8846	XP_002055119	Dvir_GJ18973	CG8909	1.54985	0.00262842	no	no	no	no
contig_31302	XP_002060370	Pyruvate kinase	CG2964	1.54959	0.000269004	no	no	no	no
contig_2443	ACY70482	Dvir_GJ14558	CG33521	1.54956	4.48662e-07	no	no	no	no
contig_14940	XP_002048808	Dvir_GJ21117	CG4781	1.54913	0.0184002	no	no	no	no
contig_17217	FBgn0208539	Dvir_GJ21413	CG15127	1.54893	0.0243499	no	no	no	no
contig_24828	XP_002004146	Dmoj_GI18594	Cdk5alpha	1.54891	0.0121389	no	no	no	no
contig_10996	Q24738	bride of sevenless	boss	1.54889	0.0016239	no	no	no	no
contig_1078	XP_001983895	Dgri_GH15318	Zasp66	1.54886	1.74737e-07	no	no	no	no
contig_5368	XP_002052457	Dvir_GJ21529	CG17855	1.54865	0.0077793	no	no	no	no
contig_18916	ACY70506	Dvir_GJ18433	unc-13	1.5485	0.000324866	yes	yes	no	no
contig_302	FBgn0210349	Dvir_GJ23247	CG10513	1.54836	3.91464e-07	no	no	no	no
contig_10500	XP_001988043	Dgri\GH10950	CG31832	1.54815	0.0033401	no	no	no	no
contig_17492	XP_002046918	Dvir_GJ13150	Obp69a	1.54807	0.0162128	no	no	no	no
contig_25532	NW_002014441	NA		1.5477	0.000275921	NA	NA	NA	NA
contig_26161	XP_002059562	Dvir_GJ14839	CG4766	1.54737	0.0273575	no	no	no	no
contig_21890	FBgn0200211	Dvir_GJ12977	Rbp6	1.54728	0.0438205	no	no	no	no
contig_29937	XP_002056370	Dvir_GJ10910	CG8301	1.54723	0.000199503	yes	yes	no	no
contig_18663	FBgn0136768	Dmoj_GI14014	Kap3	1.54719	0.0329262	yes	yes	no	no
contig_20224	FBgn0208271	Dvir_GJ21138	Ack-like	1.54714	0.00268807	yes	yes	no	no
contig_12153	XP_002053608	Dvir_GJ23986	CG31272	1.54696	0.00243457	no	no	no	no
contig_681	XP_002056260	Dvir_GJ10322	CG3731	1.54678	3.89591e-07	yes	yes	yes	yes
contig_22153	FBgn0206339	Dvir_GJ19194	Tak1	1.54633	0.000738657	yes	yes	no	no
contig_3991	NW_002014440	NA		1.54588	0.0024576	NA	NA	NA	NA
contig_2860	NW_002014420	NA		1.54523	0.000166961	NA	NA	NA	NA
contig_16774	XP_002053985	Dvir_GJ23044	CG9990	1.54518	0.00229186	no	no	no	no
contig_13823	XP_002057982	Dvir_GJ15834	pcx	1.54505	1.40132e-05	yes	yes	no	no
contig_12417	contig_12417	NA		1.54464	2.70278e-07	NA	NA	NA	NA
contig_17918	NW_002014421	NA		1.54462	0.0438343	NA	NA	NA	NA
contig_4295	DQ378282	NA		1.54416	7.50935e-06	NA	NA	NA	NA
contig_12745	XP_002051912	Dvir\GJ24538		1.54392	0.0152944	NA	NA	NA	NA
contig_5422	ACY70477	Dvir_GJ14121	Asator	1.54368	0.0323822	yes	no	no	no
contig_17576	XP_002055942	Dvir_GJ10666	capa	1.54356	0.0132993	no	no	no	no
contig_8629	NW_002014431	NA		1.54312	0.0291366	NA	NA	NA	NA
contig_2492	NW_002014421	NA		1.5429	0.00132353	NA	NA	NA	NA
contig_10178	XP_001998449	Dmoj_GI23971	CG40467	1.54283	0.00899189	no	no	no	no
contig_6476	contig_6476	NA		1.54271	1.23826e-06	NA	NA	NA	NA
contig_13803	P07207	Notch	Notch	1.54241	1.04569e-05	yes	no	no	no
contig_25195	XP_002007682	Dmoj\GI13079		1.54217	0.0107759	NA	NA	NA	NA
contig_20482	ACD38216	Microtubule-associated protein futsch	Microtubule-associated protein futsch	1.54206	0.000580175	no	no	no	no
[truncated: 3,354 more rows]

## Sheet: Downregulated
Contig_No	Gene ID	Gene Name	MEL_ORTHOLOGS	log2FoldChange	padj	low_exp_ov	moderate_exp_ov	high_exp_ov	vhigh_exp_ov
contig_20143	XP_002046772	Chorion protein 19	Cp19	6.20814	4.04892e-66	yes	yes	yes	yes
contig_16620	XP_002048199	Dvir_GJ11479	Hsp26	5.57679	7.81944e-36	yes	yes	yes	yes
contig_10493	XP_002051376	Dvir_GJ12581	Vm26Aa	5.55013	7.09241e-15	yes	yes	yes	yes
contig_28629	FBgn0203707	Dvir_GJ16523	CG15721	5.39844	7.01228e-07	yes	yes	yes	no
contig_22659	XP_002052632	Dvir_GJ17657	sec5	5.38711	1.43359e-56	yes	no	no	no
contig_25868	NW_002014421	NA		5.19953	1.8507e-35	NA	NA	NA	NA
contig_24696	XP_002054202	Dvir_GJ22928	fit	5.09719	5.78993e-52	no	no	no	no
contig_19430	XP_002057537	Dvir_GJ18051	BicC	4.76674	2.58316e-49	yes	yes	yes	yes
contig_27974	XP_002052812	Dvir_GJ19803	CG10413	4.60227	1.56136e-08	yes	yes	no	no
contig_12428	XP_002055713	Dvir_GJ18636	Ndc80	4.59951	0.00869776	yes	yes	no	no
contig_10094	NW_002014420	NA		4.36058	4.2466e-18	NA	NA	NA	NA
contig_23983	XP_002047644	Dvir_GJ11813	CycA	4.34919	1.82709e-36	yes	yes	yes	yes
contig_5030	XP_002050261	Dvir_GJ20298	CycB	4.29826	5.24091e-41	yes	yes	yes	yes
contig_28707	XP_002055722	Dvir_GJ18628	Cp7Fb	4.23141	0.0236351	yes	yes	yes	no
contig_28377	XP_002055642	Dvir_GJ19472	Phf7	4.20521	1.62452e-11	yes	yes	yes	no
contig_22064	XP_001994499	Dgri_GH17282	Pxt	4.19551	1.56371e-32	yes	yes	yes	yes
contig_28333	XP_002054936	Dvir\GJ17128	Muc12Ea	4.19464	0.00185516	yes	yes	no	no
contig_28731	XP_002055176	Dvir_GJ18936	fs(1)N	4.18313	7.37597e-12	yes	yes	yes	no
contig_26861	XP_001999851	Dmoj\GI24753	CG3509	4.16554	2.54836e-15	yes	yes	yes	yes
contig_23119	XP_002057244	Dvir_GJ16983	swa	4.13443	4.92561e-29	yes	yes	yes	yes
contig_25122	FBgn0201276	Dvir_GJ14058	CG9926	4.13203	3.52846e-28	yes	yes	no	no
contig_6463	XP_002046591	Dvir_GJ12965	CG7083	4.10793	3.09058e-09	yes	yes	no	no
contig_6388	XP_002056765	Dvir_GJ11112	Pxt	4.0996	3.69225e-33	yes	yes	yes	yes
contig_7039	XP_002057816	Dvir_GJ17893	barr	4.09733	2.45406e-20	yes	yes	no	no
contig_28332	XP_002054936	Dvir\GJ17128	Muc12Ea	4.07456	0.00367553	yes	yes	no	no
contig_28647	XM_002135077	Dpse_GA23426	Sgs7	4.02331	0.00232729	no	no	no	no
contig_26614	FBgn0210665	Dvir_GJ23568	insv	3.99125	5.31363e-17	yes	yes	yes	no
contig_17268	XP_002053075	nanos	nos	3.99027	1.81172e-33	yes	yes	yes	yes
contig_27566	U24695	nanos	nos	3.98072	1.05584e-16	yes	yes	yes	yes
contig_24420	NW_002014420	NA		3.96217	7.55818e-11	NA	NA	NA	NA
contig_23891	NW_002014431	NA		3.95031	1.15908e-07	NA	NA	NA	NA
contig_31420	FBgn0198334	Dvir_GJ11073	CG1138	3.93739	0.00193061	no	no	no	no
contig_1578	FBgn0199067	Dvir_GJ11813	CycA	3.93231	5.21326e-37	yes	yes	yes	yes
contig_28758	XP_002058112	Dvir_GJ15672	dec_3	3.9243	3.38048e-06	yes	yes	yes	yes
contig_28714	XP_002047412	Dvir_GJ13424	yellow-g2	3.91355	0.0168485	yes	yes	yes	no
contig_28658	FBgn0027387	Dvir_GJ15672	dec_2	3.89742	2.09765e-05	yes	yes	yes	yes
contig_31766	NW_002014424	NA		3.89614	6.25477e-09	NA	NA	NA	NA
contig_17410	NW_002014421	NA		3.88891	7.4392e-26	NA	NA	NA	NA
contig_14605	FBgn0204531	Dvir_GJ17359	CG9883	3.88441	3.8027e-20	yes	yes	yes	yes
contig_17210	FBgn0202023	Dvir_GJ14819	CG12702	3.85186	1.77828e-11	yes	yes	no	no
contig_26620	FBgn0260399	greatwall	greatwall	3.82911	9.41673e-18	yes	yes	yes	yes
contig_24766	NW_002014421	NA		3.82105	1.40686e-08	NA	NA	NA	NA
contig_22829	XP_002052244	Dvir_GJ22736	squ	3.81396	1.42518e-10	yes	yes	no	no
contig_22856	XM_002051234	Dvir_GJ13178	CG17018	3.7843	2.86786e-26	yes	yes	yes	yes
contig_3887	XP_002051270	Dvir_GJ13178	CG17018	3.73134	1.81995e-32	yes	yes	yes	yes
contig_28342	XP_002058214	Dvir_GJ15615	CG14231	3.72382	0.026865	yes	no	no	no
contig_15537	XP_002048022	Dvir_GJ11579	polo	3.71833	2.6615e-29	yes	yes	yes	yes
contig_17301	XP_002054204	Dvir_GJ24313	CycB3	3.7079	1.40711e-29	yes	yes	yes	yes
contig_28204	FBgn0199799	Dvir_GJ12559	CG13992	3.69383	7.60536e-13	yes	no	no	no
contig_21008	FBgn0211183	Dvir_GJ24098	ca	3.67563	4.02981e-28	yes	yes	no	no
contig_12561	FBgn0203218	Dvir_GJ16033	mei-38	3.67015	7.04486e-23	yes	yes	yes	no
contig_28696	XP_002067809	Dwil_GK12633	yellow-g2	3.64607	5.85194e-05	yes	yes	yes	no
contig_17981	XP_002058657	Dvir_GJ14542	gwl	3.63895	1.0445e-28	yes	yes	yes	yes
contig_9797	XP_002048022	Dvir_GJ11579	polo	3.61177	1.59967e-30	yes	yes	yes	yes
contig_11403	XP_002056765	Dvir_GJ11112	Pxt	3.60569	3.19532e-27	yes	yes	yes	yes
contig_28843	XP_002048957	Dvir_GJ21030	FANCI	3.58072	3.25904e-12	yes	yes	no	no
contig_28287	XP_002057197	Dvir_GJ16963	CG9203	3.56494	8.2694e-09	yes	yes	no	no
contig_11151	XP_002047865	Dvir_GJ13679	smg	3.53987	1.60415e-27	yes	yes	yes	yes
contig_21868	XP_002055588	Dvir_GJ18701	fs(1)Ya	3.52937	1.37774e-16	yes	yes	yes	yes
contig_28900	XP_002057184	Dvir_GJ16955	CG11403	3.52484	4.03646e-14	yes	yes	no	no
contig_25493	XP_002049324	Dvir_GJ21522	Ctf4	3.52408	4.27997e-07	yes	yes	no	no
contig_21808	XP_002060293	Dvir_GJ16082	CG42669	3.48956	1.28263e-07	yes	yes	no	no
contig_27171	XP_002053758	Dvir_GJ23171	dgt6	3.46404	1.56775e-21	yes	yes	no	no
contig_27999	FBgn0200083	Dvir_GJ12848	slam	3.46112	5.75741e-22	yes	yes	no	no
contig_26799	XP_002049908	Dvir\GJ21848		3.45169	3.79509e-22	NA	NA	NA	NA
contig_7172	FBgn0206247	Dvir_GJ19102	CG14814	3.44722	1.03071e-26	yes	yes	yes	yes
contig_9749	XP_002048444	Dvir_GJ11350	CG11263	3.4454	4.33631e-23	yes	yes	no	no
contig_27369	XP_002048264	Dvir_GJ11444	bora	3.43961	1.26106e-06	yes	yes	yes	no
contig_24149	XP_002047903	Dvir\GJ11669		3.43346	1.53637e-19	NA	NA	NA	NA
contig_11638	FBgn0200083	Dvir_GJ12848	slam	3.42707	1.42853e-09	yes	yes	no	no
contig_28715	FBgn0199842	Dvir\GJ12603		3.40587	0.0082245	NA	NA	NA	NA
contig_12675	XP_002057415	Dvir_GJ18115	trk	3.40543	2.74552e-12	yes	no	no	no
contig_23591	XP_002048201	Dvir_GJ13834	Hsp23	3.38209	5.61379e-06	yes	no	no	no
contig_16150	FBgn0205530	Dvir_GJ18371	pim	3.35847	2.5283e-11	yes	yes	yes	yes
contig_18607	XP_002052851	Dvir_GJ19698	Mis12	3.35576	6.40774e-08	yes	yes	no	no
contig_18911	FBgn0205679	Dvir_GJ18521	CG3679	3.35002	1.01131e-23	yes	yes	yes	no
contig_26208	XP_002055176	Dvir_GJ18936	fs(1)N	3.34817	9.10972e-08	yes	yes	yes	no
contig_28047	FBgn0211140	Dvir_GJ24053	Ir	3.33993	8.92855e-11	yes	no	no	no
contig_28943	X53421	Chorion protein 16	Cp16	3.33777	1.90097e-05	yes	yes	yes	yes
contig_22610	FBgn0205292	Dvir_GJ18127	Vm34Ca	3.33678	0.000396937	yes	yes	yes	yes
contig_21956	XP_002058331	Dvir_GJ16033	mei-38	3.33418	5.04696e-19	yes	yes	yes	no
contig_11816	XP_001865500	Histone H3		3.33095	2.29483e-27	NA	NA	NA	NA
contig_22570	XP_002046604	Dvir_GJ12974	exo70	3.32487	1.53827e-24	yes	no	no	no
contig_27111	FBgn0211178	Dvir_GJ24093	CG8420	3.32457	6.47366e-08	yes	yes	no	no
contig_193	XP_002052405	Dvir_GJ17531	me31B	3.3236	3.14821e-29	yes	yes	yes	yes
contig_21481	XP_002004916	Dmoj\GI20178		3.31991	1.29703e-24	NA	NA	NA	NA
contig_28777	FBgn0198104	Dvir_GJ10834	CG14309	3.31867	0.0421994	yes	yes	no	no
contig_12770	XP_002057537	Dvir_GJ18051	BicC	3.31503	5.31202e-20	yes	yes	yes	yes
contig_20447	XP_002054737	Dvir_GJ22642	CG31457	3.31168	5.52652e-13	yes	yes	no	no
contig_28673	XP_002057035	Dvir_GJ16570	dah	3.31055	1.71455e-08	yes	yes	yes	no
contig_25911	XP_002056674	DNA polymerase	DNApol-alpha180	3.30041	3.30506e-16	yes	yes	no	no
contig_27133	XP_002050926	Dvir_GJ19929	nopo	3.29575	2.84572e-07	yes	yes	no	no
contig_5975	XP_002060096	Dvir_GJ15416	cdc2	3.28562	7.58704e-16	yes	yes	yes	yes
contig_14902	FBgn0027387	Dvir_GJ15672	dec_1	3.276	0.00044472	yes	yes	yes	yes
contig_25230	NW_002014440	NA		3.27444	7.32237e-07	NA	NA	NA	NA
contig_28533	FBgn0205164	Dvir_GJ17998	ms(3)K81	3.27222	7.31159e-15	no	no	no	no
contig_4815	FBgn0197561	Dvir_GJ10275	Grip71	3.264	1.05791e-14	yes	yes	no	no
contig_25777	XP_002057329	Dvir_GJ17031	CG2982	3.26302	2.06953e-17	yes	yes	no	no
contig_12351	XP_002002309	Dmoj_GI17318	stai	3.25677	1.53819e-25	yes	yes	yes	yes
contig_28587	XP_002005395	Dmoj_GI19096	Orc1	3.25211	1.22481e-11	yes	yes	yes	no
contig_23742	FBgn0211178	Dvir_GJ24093	CG8420	3.25186	9.08697e-17	yes	yes	no	no
contig_27562	XP_002053231	Dvir_GJ23772	Rbf2	3.24515	9.63414e-06	yes	yes	no	no
contig_27187	contig_27187	NA		3.24153	7.10721e-09	NA	NA	NA	NA
contig_15069	FBgn0202023	Dvir_GJ14819	CG12702	3.24032	0.000448026	yes	yes	no	no
contig_26070	XP_002051875	Dvir_GJ24695	CG3238	3.23192	3.23042e-11	yes	yes	no	no
contig_23097	XP_002001863	Dmoj_GI17076	fzy	3.22492	1.43476e-15	yes	yes	yes	no
contig_27804	FBgn0197335	Dvir_GJ10045	CG7102	3.22118	3.70833e-15	yes	no	no	no
contig_19687	XP_002052138	Dvir_GJ23332	CG17840	3.2149	9.65999e-21	no	no	no	no
contig_24741	XP_002057647	Dvir_GJ17988	gammaTub37C	3.21482	5.11639e-21	yes	yes	yes	no
contig_28632	XP_002004328	Dmoj_GI19871	Mur2B	3.21347	0.0237911	yes	yes	yes	yes
contig_28158	XP_002055723	Dvir_GJ18627	Cp7Fa	3.21026	0.00486573	yes	yes	yes	no
contig_26168	XP_002056879	Dvir_GJ16767	CG6927	3.20445	7.52725e-12	yes	yes	yes	no
contig_28684	FBgn0203707	Dvir_GJ16523	CG15721	3.19848	0.0411103	yes	yes	yes	no
contig_17356	XP_002051748	Dvir_GJ10640	fzy	3.19682	1.1149e-21	yes	yes	yes	no
contig_26736	XP_002055811	Dvir_GJ10592	CG4009	3.18933	0.0121495	yes	yes	no	no
contig_15475	NW_002014432	NA		3.1814	0.0114418	NA	NA	NA	NA
contig_22691	XP_002050953	Dvir_GJ22432	CG18190	3.17949	1.15341e-20	yes	yes	yes	yes
contig_28711	FBgn0208683	Dvir_GJ21563	CG13114	3.16275	0.0117946	yes	yes	yes	no
contig_25975	XP_002021924	Dper_GL14266	br	3.15525	3.29571e-13	no	no	no	no
contig_3199	XP_002047865	Dvir_GJ13679	smg	3.14337	3.85462e-26	yes	yes	yes	yes
contig_20808	FBgn0203626	Dvir_GJ16442	CG7730	3.13556	2.45718e-10	yes	yes	no	no
contig_23026	XP_002054018	Dvir_GJ24206	Mcm2	3.10931	3.8845e-13	yes	yes	yes	no
contig_28628	FBgn0210809	Dvir\GJ23712		3.08664	1.20312e-10	NA	NA	NA	NA
contig_28677	XP_002052602	Dvir_GJ17637	CG17140 , CG17139	3.08578	3.86415e-11	no	no	no	no
contig_28113	GU120717	NA		3.08096	3.9768e-20	NA	NA	NA	NA
contig_28771	XP_002059327	Dvir_GJ18380	MCPH1	3.06589	2.19012e-07	yes	yes	yes	no
contig_28709	XP_002052475	Dvir_GJ21390	CG11329	3.0634	1.02505e-11	yes	yes	no	no
contig_22797	XP_002057816	Dvir_GJ17893	barr	3.05947	4.73933e-13	yes	yes	no	no
contig_27352	XP_001994616	Dgri_GH17337	CG31948 , CG7208	3.0578	1.15889e-11	no	no	no	no
contig_28897	XP_002057035	Dvir_GJ16570	dah	3.05721	2.19266e-07	yes	yes	yes	no
contig_28810	FBgn0200083	Dvir_GJ12848	slam	3.04426	5.18348e-07	yes	yes	no	no
contig_5473	NW_002014419	NA		3.04295	6.57831e-21	NA	NA	NA	NA
contig_14959	XP_002054936	Dvir\GJ17128	Muc12Ea	3.0421	0.0140986	yes	yes	no	no
contig_29095	XP_002049572	Dvir_GJ21665	otk	3.04184	0.000121483	no	no	no	no
contig_28670	XP_002007346	Dmoj_GI12892	Cad74A	3.03662	0.0259371	yes	no	no	no
contig_21630	XP_002057025	Dvir_GJ16853	dhd	3.03064	1.1012e-23	yes	yes	yes	yes
contig_22440	XP_002055132	Dvir_GJ19204	CBP	3.02553	1.04791e-13	yes	yes	yes	yes
contig_28636	XM_002051224	Dvir_GJ14924	Vm32E	3.02283	1.74848e-09	yes	yes	yes	yes
contig_2573	FBgn0206607	Dvir_GJ19464	CG4991	3.01987	1.07215e-17	yes	yes	yes	yes
contig_805	FBgn0069459	Dvir_GJ14420	mod(mdg4)	3.01762	8.83139e-24	yes	yes	yes	yes
contig_28649	XP_002058385	Dvir_GJ14342	Orc2	3.00932	5.84853e-09	yes	yes	no	no
contig_27559	XP_002055176	Dvir_GJ18936	fs(1)N	3.00894	9.98877e-05	yes	yes	yes	no
contig_20160	contig_20160	NA		3.00464	1.88483e-08	NA	NA	NA	NA
contig_1203	XP_002050895	Dvir_GJ22404	pgc	3.00111	3.85372e-20	yes	yes	yes	yes
contig_22935	XP_002054269	Dvir_GJ22898	Rad17	2.99991	4.92891e-10	yes	yes	no	no
contig_26508	XP_002053965	Dvir_GJ24172	CG31156	2.99123	2.93848e-10	yes	yes	no	no
contig_14814	XP_002050547	Dvir_GJ20141	Caf1-105	2.98687	1.501e-09	yes	yes	yes	no
contig_29022	XP_002049790	Dvir_GJ20553	CAP-D2	2.98105	0.000438895	yes	yes	no	no
contig_23789	XP_002055629	Dvir_GJ19464	CG4991	2.97882	9.48808e-17	yes	yes	yes	yes
contig_13067	XP_002058905	Dvir_GJ19779	gcl	2.97173	1.61886e-15	yes	yes	yes	yes
contig_18008	XP_002051542	Dvir_GJ16118	CG9272	2.96956	4.01575e-10	yes	yes	no	no
contig_26806	FBgn0205434	Dvir_GJ18273	wun2	2.96903	2.05329e-11	yes	yes	no	no
contig_19126	FBgn0204145	Dvir_GJ16968	Tao	2.9658	6.18538e-09	yes	yes	yes	yes
contig_24869	XP_002058657	Dvir_GJ14542	gwl	2.96207	1.61886e-15	yes	yes	yes	yes
contig_15529	XP_002059523	Dvir_GJ14777	Mcm3	2.95108	1.13525e-18	yes	yes	no	no
contig_6962	XP_002051030	Dvir\GJ19870	CG8180	2.94399	1.06544e-15	yes	yes	yes	yes
contig_19680	XP_002053405	Dvir_GJ23354	CG34130 , CG34129	2.93879	2.37246e-08	no	no	no	no
contig_2261	XP_002058314	Dvir_GJ15560	yin	2.93626	2.35331e-14	yes	yes	yes	no
contig_8346	Q24741	oskar	osk	2.93617	1.45249e-21	yes	yes	yes	yes
contig_20320	FBgn0203820	Dvir_GJ16636	wisp	2.93608	2.00127e-18	yes	yes	yes	yes
contig_21717	XP_002053329	Dvir_GJ23822	ana1	2.93512	1.60282e-10	yes	yes	no	no
contig_25501	AAL39759	Minichromosome maintenance 7	Minichromosome maintenance 7	2.92959	5.77724e-12	yes	yes	yes	no
contig_27404	XP_002058376	Dvir_GJ14380	tex	2.91799	1.13236e-05	yes	no	no	no
contig_28669	XP_002053517	bicoid	bcd	2.91714	3.45631e-15	yes	yes	yes	no
contig_9575	XP_002051270	Dvir_GJ13178	CG17018	2.91563	1.13398e-21	yes	yes	yes	yes
contig_25812	XP_002048171	Dvir_GJ13813	sti	2.91195	5.91098e-05	yes	yes	no	no
contig_23301	XP_002057238	Dvir_GJ16979	Apc7	2.90941	3.74868e-11	yes	yes	yes	no
contig_20252	XP_002054952	Dvir_GJ19102	CG14814	2.89992	5.18083e-20	yes	yes	yes	yes
contig_3179	XP_002057607	Dvir_GJ18224	CG33116	2.89617	1.26366e-11	yes	yes	no	no
contig_14412	XP_002056742	Dvir_GJ10049	CG6791	2.88959	2.40976e-12	yes	yes	no	no
contig_15946	AE013599	NA		2.88442	5.02369e-14	NA	NA	NA	NA
contig_27009	XP_002053822	Dvir_GJ23134	ncd	2.87993	4.11767e-10	yes	yes	yes	no
contig_2895	XP_002047338	Dvir\GJ11982		2.87943	2.12208e-17	NA	NA	NA	NA
contig_27668	NW_002014441	NA		2.87705	1.07672e-05	NA	NA	NA	NA
contig_12866	FBgn0207272	Dvir_GJ20132	lola	2.87601	9.65999e-21	yes	yes	yes	yes
contig_25061	XP_002048390	frizzled	fz	2.86924	9.39276e-08	yes	yes	no	no
contig_9787	FBgn0207012	Dvir\GJ19870	CG8180	2.86884	4.34952e-17	yes	yes	yes	yes
contig_28708	FBgn0199799	Dvir_GJ12559	CG13992	2.86779	7.90634e-12	yes	no	no	no
contig_28767	XP_002056378	Dvir_GJ10261	alpha-Man-IIb	2.86763	0.000135644	yes	yes	no	no
contig_4316	XP_002060363	Ribonucleoside-diphosphate reductase	RnrL	2.85956	1.20141e-18	yes	yes	yes	yes
contig_10049	FBgn0204565	Dvir\GJ17393		2.85251	1.26001e-13	NA	NA	NA	NA
contig_28868	FBgn0199799	Dvir_GJ12559	CG13992	2.8508	0.000988843	yes	no	no	no
contig_18436	AAV91268	sn		2.84587	1.86122e-09	NA	NA	NA	NA
contig_4920	FBgn0202023	Dvir_GJ14819	CG12702	2.8454	0.000238513	yes	yes	no	no
contig_17500	FBgn0209801	Dvir_GJ22697	Ref1	2.84446	0.000131771	yes	yes	yes	yes
contig_28919	XP_002067808	Dwil_GK12518	yellow-g	2.8438	8.29825e-05	yes	yes	yes	no
contig_21392	XP_002048299	Dvir_GJ11424	pbl	2.83272	1.0807e-13	yes	yes	yes	no
contig_13137	FBgn0204639	Dvir_GJ17467	dgt2	2.83082	2.52136e-09	yes	yes	no	no
contig_26115	XP_002046592	DNA primase	DNApol-alpha50	2.8287	3.23696e-05	yes	yes	no	no
contig_29450	FBgn0202283	Dvir_GJ15084	CG8771	2.8266	0.00206728	yes	yes	no	no
contig_28105	XP_002050060	Dvir_GJ21927	ana3	2.82469	1.25212e-05	yes	yes	no	no
contig_25902	XP_002057238	Dvir_GJ16979	Apc7	2.82409	9.87538e-10	yes	yes	yes	no
contig_16803	XP_002049552	Dvir_GJ20692	tum	2.82329	2.62317e-10	yes	yes	yes	yes
contig_28638	NW_002014421	NA		2.81933	1.83872e-08	NA	NA	NA	NA
contig_7628	XP_002058905	Dvir_GJ19779	gcl	2.8176	9.90096e-19	yes	yes	yes	yes
contig_28676	FBgn0199810	Dvir\GJ12570	psd	2.81523	0.00152564	yes	yes	yes	yes
contig_19736	XP_002048996	Dvir\GJ21345		2.8097	1.03258e-15	NA	NA	NA	NA
contig_11158	XP_002047269	Dvir_GJ12031	alphaTub67C	2.80909	8.95649e-21	yes	yes	yes	yes
contig_13272	XP_002059333	Dvir_GJ18392	CG13185	2.8055	5.27351e-13	yes	yes	no	no
contig_23241	XP_002053392	Dvir_GJ23855	nmdyn-D7	2.80122	1.74629e-10	yes	yes	no	no
contig_18983	XP_002048794	DNA polymerase	mus205	2.79772	3.47925e-07	yes	yes	no	no
contig_11527	XP_002048996	Dvir\GJ21345		2.79715	1.37092e-09	NA	NA	NA	NA
contig_10506	XP_002051270	Dvir_GJ13178	CG17018	2.79566	4.55341e-18	yes	yes	yes	yes
contig_23384	FBgn0199497	Dvir_GJ12247	CG14834	2.793	0.000270735	yes	yes	no	no
contig_18300	XP_002048569	Dvir\GJ11284		2.79256	1.69815e-08	NA	NA	NA	NA
contig_9193	XP_002053131	Dvir_GJ23510	aur	2.79244	3.57296e-15	yes	yes	no	no
contig_27041	FBgn0132533	Dgri_GH25078	Cpr23B	2.78968	5.30547e-10	no	no	no	no
contig_28908	FBgn0203703	Dvir_GJ16519	CG9005	2.78768	0.000681029	yes	yes	yes	no
contig_29133	ADA70437	NA		2.78651	0.000819752	NA	NA	NA	NA
contig_18783	XP_002052375	Dvir_GJ22035	Haspin	2.78211	7.14224e-20	yes	yes	no	no
contig_30548	XP_002060168	Dvir\GJ18559		2.78171	2.34472e-15	NA	NA	NA	NA
contig_28340	XP_002054860	Dvir_GJ22566	CG31441	2.78166	6.32229e-09	yes	yes	no	no
contig_22589	FBgn0211655	Dvir_GJ24576	Sas-4	2.77867	1.39089e-13	yes	yes	no	no
contig_27295	XP_002059313	Dvir_GJ17993	l(2)dtl	2.77504	1.49659e-09	yes	yes	yes	no
contig_23503	XP_002047269	Dvir_GJ12031	alphaTub67C	2.77494	2.14175e-14	yes	yes	yes	yes
contig_28792	XP_002057184	Dvir_GJ16955	CG11403	2.77308	2.1952e-05	yes	yes	no	no
contig_20625	FBgn0210751	Dvir_GJ23654	asp	2.7675	1.61059e-12	yes	yes	yes	no
contig_22437	XP_002051336	Dvir_GJ15260	Pez	2.76364	8.91578e-13	yes	yes	no	no
contig_30725	XP_001987176	Dgri_GH20115	CG12209	2.75917	0.0124485	no	no	no	no
contig_28606	XP_002057562	Dvir_GJ18030	Rcd4	2.75757	1.91659e-09	yes	yes	no	no
contig_23401	XP_002050690	Dvir_GJ20070	Orc1	2.75731	2.52136e-09	yes	yes	yes	no
contig_28972	XP_002053756	Dvir_GJ23172	yemalpha	2.75663	2.54478e-06	yes	yes	yes	no
contig_27594	XP_002007414	Dmoj_GI12937	Mcm7	2.75102	1.02251e-08	yes	yes	yes	no
contig_22873	XP_002047198	Dvir_GJ13306	Pole2	2.75014	6.07298e-12	yes	yes	no	no
contig_24101	XP_002057238	Dvir_GJ16979	Apc7	2.74956	8.58788e-08	yes	yes	yes	no
contig_25121	FBgn0205070	Dvir\GJ17902		2.74883	3.29348e-09	NA	NA	NA	NA
contig_21702	FBgn0197478	Dvir_GJ10191	CG14545	2.74472	1.78653e-12	yes	yes	yes	no
contig_25350	XP_002049578	Dvir_GJ21669	Pcl	2.743	2.26264e-11	yes	yes	yes	no
contig_10469	XP_002059327	Dvir_GJ18380	MCPH1	2.74182	0.00484422	yes	yes	yes	no
contig_28850	XP_002051748	Dvir_GJ10640	fzy	2.73836	1.68297e-09	yes	yes	yes	no
contig_20984	XP_002053909	Dvir_GJ24139	spz	2.73785	5.45914e-09	yes	yes	no	no
contig_2384	XP_002052471	Dvir_GJ17559	cup	2.73493	2.2052e-20	yes	yes	yes	yes
contig_10614	XP_002059008	Dvir_GJ15228	png	2.73209	1.1145e-13	yes	yes	yes	no
contig_28854	XP_002056376	Dvir_GJ10914	rec	2.72949	0.000143539	no	no	no	no
contig_28059	XP_002054736	Dvir_GJ22643	CG31365	2.72548	8.06993e-06	yes	yes	yes	no
contig_28733	FBgn0202023	Dvir_GJ14819	CG12702	2.72476	0.0167961	yes	yes	no	no
contig_28236	FBgn0198125	Dvir_GJ10856	Rlb1	2.72294	2.88997e-07	yes	yes	no	no
contig_17793	NW_002014432	NA		2.72007	6.5682e-14	NA	NA	NA	NA
contig_25214	XP_002055351	Dvir_GJ18837	CG4880	2.70901	5.89741e-14	yes	yes	yes	no
contig_19758	XP_002049082	plutonium	plu	2.70868	2.09446e-06	yes	yes	yes	no
contig_27128	XP_002048927	Dvir_GJ21311	cnn	2.69966	7.60536e-13	yes	yes	yes	no
contig_2585	XP_002049493	Dvir_GJ21617	CG6967	2.69945	7.37597e-12	yes	yes	yes	no
contig_4092	XP_002055045	Dvir_GJ19160	rpk	2.69822	0.000324699	yes	yes	no	no
contig_2555	XP_002050744	Dvir_GJ20039	muskelin	2.69412	4.42815e-17	yes	yes	yes	yes
contig_26524	XP_002054693	Dvir_GJ22665	ald	2.68979	4.3405e-05	yes	yes	yes	no
contig_14231	XP_002058314	Dvir_GJ15560	yin	2.68854	1.53187e-15	yes	yes	yes	no
contig_21743	XP_002055047	Dvir_GJ19161	Cp110	2.68663	1.15455e-09	yes	yes	no	no
contig_7776	XP_002059940	Dvir_GJ14961	Su(var)2-10	2.68359	5.31363e-17	yes	yes	yes	yes
contig_7931	FBgn0208202	Dvir_GJ21068	Incenp	2.6724	5.27854e-07	yes	yes	yes	no
contig_25024	XP_002052042	Dvir_GJ23812	Lrr47	2.66936	3.39351e-08	yes	yes	no	no
contig_23845	XP_002052603	Dvir_GJ20756	ial	2.66935	2.65363e-15	yes	yes	no	no
contig_23206	XP_002055713	Dvir_GJ18636	Ndc80	2.66825	9.226e-14	yes	yes	no	no
contig_26991	XP_002059905	Dvir_GJ15100	vlc	2.66788	2.98881e-15	yes	yes	yes	no
contig_28855	XP_002048134	Dvir_GJ13794	DNApol-alpha60	2.66763	6.88778e-06	yes	yes	no	no
contig_28091	XP_002056250	Dvir_GJ10837	WRNexo	2.66098	4.68266e-07	yes	yes	no	no
contig_26833	XP_002055678	Dvir_GJ18655	feo , sofe	2.6607	1.2365e-15	yes	yes	yes	yes
contig_28627	XP_001990700	Dgri_GH18113	CG4820	2.65987	7.80209e-18	yes	no	no	no
contig_25851	FBgn0203758	Dvir_GJ16574	CG15930	2.65957	1.22846e-13	no	no	no	no
contig_9683	ABD64819	Dvir_GJ15416	cdc2	2.65842	1.43994e-16	yes	yes	yes	yes
contig_15931	NW_002014451	NA		2.65705	5.59099e-11	NA	NA	NA	NA
contig_27572	XP_002056674	DNA polymerase	DNApol-alpha180	2.65667	2.11375e-08	yes	yes	no	no
contig_18690	XP_002056617	Dvir_GJ10127	Spec2	2.65621	1.16856e-15	yes	yes	yes	no
contig_11162	XP_002060154	Dvir\GJ18548	disco	2.65599	0.0113754	no	no	no	no
contig_15542	XP_002050060	Dvir_GJ21927	ana3	2.65519	2.48126e-13	yes	yes	no	no
contig_21215	FBgn0203859	Dvir_GJ16675	CG33107	2.65031	7.55307e-08	yes	no	no	no
contig_17175	XP_002055064	Dvir_GJ19003	APC4	2.65024	2.05466e-08	yes	yes	no	no
contig_17414	XP_002050547	Dvir_GJ20141	Caf1-105	2.64851	1.44304e-15	yes	yes	yes	no
contig_26725	XP_002055951	Dvir_GJ10668	DNApol-alpha73	2.64498	2.47865e-14	yes	yes	yes	no
contig_28362	XP_002049846	Dvir_GJ21815	hts	2.64007	2.05181e-08	yes	yes	no	no
contig_27387	XP_001985357	Dgri_GH17017	CG5199	2.63998	7.8278e-10	yes	yes	yes	no
contig_28686	XP_002055951	Dvir_GJ10668	DNApol-alpha73	2.63976	0.000141895	yes	yes	yes	no
contig_9325	XP_002047196	Dvir_GJ13305	QC	2.6388	3.63432e-14	yes	yes	yes	no
contig_26196	XP_002059647	Dvir_GJ14706	CG11674	2.63586	5.98687e-11	yes	yes	yes	no
contig_10723	XP_002054440	Dvir_GJ22807	pr-set7	2.63371	3.00215e-16	yes	yes	yes	no
contig_25624	FBgn0205011	Dvir\GJ17843		2.6333	5.76125e-08	NA	NA	NA	NA
contig_20196	XP_001988903	Dgri_GH11418	haf	2.62491	2.37242e-06	no	no	no	no
contig_15962	XP_002058038	Dvir_GJ15861	CG11596	2.62399	4.07166e-15	yes	yes	yes	no
contig_24146	XP_002002968	Dmoj_GI10136	pim	2.61997	2.52152e-13	yes	yes	yes	yes
contig_25988	XP_002056742	Dvir_GJ10049	CG6791	2.6196	1.22282e-09	yes	yes	no	no
contig_22399	XP_002007585	Dmoj_GI12300	CG13894	2.61879	6.35992e-09	no	no	no	no
contig_25908	FBgn0197985	Dvir_GJ10708	CG11120	2.61847	3.03736e-06	yes	yes	no	no
contig_20516	XP_002058452	Dvir\GJ14422		2.61834	7.71701e-06	NA	NA	NA	NA
contig_17144	XP_002057162	Dvir_GJ16941	Klp3A	2.61567	3.09111e-13	yes	yes	no	no
contig_26194	XP_002049205	Dvir_GJ21457	Bap170	2.61356	0.000170673	yes	yes	yes	no
contig_7520	XP_002037636	Dsec_GM18195	Duox	2.6112	3.40612e-12	yes	yes	yes	no
contig_22267	XP_002059339	Dvir_GJ18402	BubR1	2.61094	5.37081e-09	yes	yes	no	no
contig_24166	FBgn0210665	Dvir_GJ23568	insv	2.60905	2.0482e-13	yes	yes	yes	no
contig_22924	XP_002057447	Dvir_GJ18134	CG13084	2.6031	0.000581009	yes	yes	no	no
contig_11918	FBgn0197985	Dvir_GJ10708	CG11120	2.60232	3.9384e-14	yes	yes	no	no
contig_19507	XP_002050586	Dvir_GJ22233	Rif1	2.60149	3.68179e-12	yes	yes	yes	no
contig_4120	XP_002049435	Dvir_GJ21579	Nop60B	2.59958	2.94927e-18	yes	yes	yes	yes
contig_19102	ACK77595	Dmel_CG11375	Dmel_CG11375	2.58803	9.47649e-12	yes	yes	yes	no
contig_4391	XP_002054481	Dvir_GJ24478	CG10254	2.58801	4.36997e-18	yes	yes	yes	yes
contig_22564	XP_002059307	Dvir_GJ18273	wun2	2.58729	1.87946e-12	yes	yes	no	no
contig_92	NW_002014421	NA		2.58411	4.35381e-08	NA	NA	NA	NA
contig_26470	XP_002048436	Dvir_GJ13968	Spc105R	2.58317	1.6027e-08	yes	yes	no	no
contig_29400	XP_002059192	Dvir_GJ16259	CG9068	2.58111	0.0480213	no	no	no	no
contig_27273	XP_002057726	Dvir_GJ18289	Ripalpha	2.58059	6.90279e-05	yes	yes	yes	yes
contig_24480	XP_002052630	Dvir_GJ17656	CG12795	2.57779	3.03328e-12	yes	yes	yes	no
contig_28652	XP_002059327	Dvir_GJ18380	MCPH1	2.57605	0.000171002	yes	yes	yes	no
contig_10669	XP_002054388	Dvir_GJ24423	Det	2.5722	1.16008e-11	yes	yes	no	no
contig_26926	XP_002009832	Dmoj_GI15025	Bx	2.56793	1.37179e-09	yes	no	no	no
contig_25778	NW_002014419	NA		2.56715	8.21772e-08	NA	NA	NA	NA
contig_7371	XP_002054481	Dvir_GJ24478	CG10254	2.56656	6.04104e-15	yes	yes	yes	yes
contig_28616	XP_002052668	Dvir_GJ20464	tos	2.56326	0.00175527	yes	yes	yes	yes
contig_28785	FBgn0197561	Dvir_GJ10275	Grip71	2.56218	1.47918e-05	yes	yes	no	no
contig_2954	NP_731877	roadkill	roadkill	2.56137	6.2311e-18	yes	yes	yes	yes
contig_2993	AE014134	NA		2.56054	9.70109e-12	NA	NA	NA	NA
contig_22499	XP_002056749	Dvir_GJ24723	hd	2.55991	5.87607e-14	yes	yes	no	no
contig_8877	XP_002057955	Dvir_GJ15766	CG8173	2.55855	7.39056e-16	yes	yes	yes	no
contig_27768	XP_002051319	Dvir_GJ15173	CG2990	2.55674	6.50562e-09	yes	yes	no	no
contig_21679	XP_001991948	Dgri\GH24491	vfl	2.5567	3.74745e-12	yes	yes	yes	no
contig_17281	NW_002014440	NA		2.55613	2.57204e-16	NA	NA	NA	NA
contig_22021	XP_002053034	Dvir_GJ23559	jumu	2.55574	9.37983e-12	yes	yes	yes	no
contig_20077	FBgn0208202	Dvir_GJ21068	Incenp	2.55534	3.78194e-08	yes	yes	yes	no
contig_27855	XP_002056599	Dvir_GJ10137	lds	2.55368	0.000576162	yes	yes	yes	no
contig_11258	XP_002052700	Dvir_GJ20295	qua	2.551	1.49329e-12	yes	yes	no	no
contig_18329	XP_002049220	Dvir_GJ20871	S2P	2.55008	5.5157e-14	yes	yes	no	no
contig_20003	XP_002059024	Dvir_GJ15347	CDC45L	2.54808	3.00562e-12	yes	yes	yes	no
contig_19171	XP_002056250	Dvir_GJ10837	WRNexo	2.54771	8.23261e-08	yes	yes	no	no
contig_4617	XP_002048115	Dvir_GJ13784	CG5199	2.5472	7.92684e-15	yes	yes	yes	no
contig_27810	XP_002047148	Dvir_GJ13272	mu2	2.54691	4.9007e-06	yes	yes	yes	no
contig_24718	ABK57069	Clipper	Clipper	2.53888	1.78512e-06	yes	yes	no	no
contig_12912	XP_002057884	Dvir\GJ17855		2.53876	9.95538e-11	NA	NA	NA	NA
contig_11130	XP_002048189	Dvir_GJ13826	CG7457	2.53587	1.82693e-05	yes	yes	no	no
contig_29940	XP_002057520	Dvir_GJ18177	ms(2)34Fe	2.53382	0.0139111	no	no	no	no
contig_22569	XP_002055642	Dvir_GJ19472	Phf7	2.52886	2.42277e-10	yes	yes	yes	no
contig_21223	XP_002046307	Dvir_GJ12823	RfC4	2.5273	5.02496e-09	yes	yes	yes	no
contig_25769	XP_002057616	Dvir_GJ18232	msb1l	2.52578	2.08936e-09	yes	yes	yes	no
contig_28164	XP_002058314	Dvir_GJ15560	yin	2.52487	1.89078e-07	yes	yes	yes	no
contig_939	XP_002055546	Dvir_GJ19423	Yp2	2.52241	7.16695e-18	yes	yes	yes	yes
contig_25360	XP_002011837	Dmoj_GI14359	CG1575	2.52135	1.00524e-10	yes	yes	no	no
contig_28768	NW_002014419	NA		2.51666	0.000919195	NA	NA	NA	NA
contig_26118	FBgn0206604	Dvir_GJ19461	CG4949	2.51325	7.92164e-09	yes	yes	no	no
contig_24302	FBgn0204910	Dvir_GJ17741	CG30377	2.51018	7.9183e-09	yes	yes	no	no
contig_22357	XP_002057616	Dvir_GJ18232	msb1l	2.50663	1.65291e-10	yes	yes	yes	no
contig_23160	XP_002050683	Dvir_GJ20076	dpa	2.50643	1.77675e-09	yes	yes	yes	no
contig_10853	FBgn0002781	modifier of mdg4	modifier of mdg4	2.50437	2.18943e-13	yes	yes	yes	yes
contig_27786	XP_002053978	Dvir_GJ24179	wdn	2.50372	5.66852e-07	yes	yes	yes	no
contig_24846	FBgn0200083	Dvir_GJ12848	slam	2.50356	3.03328e-12	yes	yes	no	no
contig_20973	FBgn0207979	Dvir_GJ20842	clos	2.50242	0.00157839	yes	yes	yes	no
contig_19984	XP_002057300	Dvir_GJ16428	Xpac	2.50032	5.7451e-06	yes	yes	no	no
contig_12231	XP_002058873	Dvir_GJ19758	mars	2.4999	1.32851e-12	yes	yes	yes	no
contig_21824	XP_001990597	Dgri_GH19436	CG2051	2.49869	3.54296e-10	yes	yes	no	no
contig_6131	XP_002055811	Dvir_GJ10592	CG4009	2.49843	0.00656167	yes	yes	no	no
contig_1213	XP_002058656	Dvir\GJ14541	kuk	2.49657	1.48009e-15	yes	yes	yes	yes
contig_26879	FBgn0198235	Dvir\GJ10967	msi	2.4956	3.15445e-10	yes	no	no	no
contig_11366	NW_002014420	NA		2.49155	1.1454e-09	NA	NA	NA	NA
contig_14183	XP_002054487	Dvir_GJ22781	CG14516	2.48868	1.14761e-07	yes	yes	yes	yes
contig_14687	FBgn0200899	Dvir_GJ13678	CG5194	2.48782	5.5054e-13	yes	yes	yes	yes
contig_20036	XP_002005290	Dmoj_GI20404	dpa	2.48734	2.7424e-09	yes	yes	yes	no
contig_22369	XP_002050375	Dvir_GJ20238	Brca2	2.48599	0.000283771	yes	yes	no	no
contig_20819	XP_002053969	Dvir_GJ23050	CG6937	2.48197	3.00226e-10	yes	yes	yes	no
contig_19887	XP_002052207	Dvir_GJ17431	phr6-4	2.47989	0.000197321	yes	yes	no	no
contig_23922	FBgn0203860	Dvir_GJ16676	CG14931	2.4796	1.83712e-11	yes	yes	yes	no
contig_28648	XP_002056246	Dvir_GJ10834	CG14309	2.47592	0.0219503	yes	yes	no	no
contig_26066	FBgn0201241	Dvir\GJ14023		2.47538	2.49665e-10	NA	NA	NA	NA
contig_29611	XP_002057882	Dvir\GJ18376		2.4719	0.0112162	NA	NA	NA	NA
contig_28456	XP_002057592	Dvir_GJ18216	twe	2.47028	1.39979e-07	yes	yes	yes	no
contig_25262	XP_002020207	Dper_GL13861	polybromo	2.47027	3.54769e-05	yes	yes	yes	no
contig_22220	XP_002047411	Dvir_GJ11945	yellow-g	2.46855	0.0120593	yes	yes	yes	no
contig_14111	XP_002054564	Dvir_GJ22740	CG8478	2.46493	1.61843e-13	yes	yes	no	no
contig_28981	XP_002050419	Dvir_GJ22141	CG30001	2.46396	0.00259196	yes	no	no	no
contig_5576	FBgn0202044	Dvir_GJ14840	fs(1)M3	2.46348	4.74501e-09	yes	yes	yes	no
contig_6742	XP_002060452	Dvir_GJ19812	His1:CG33849 , His1:CG33840 , His1:CG33846 , His1:CG33810 , His1:CG33807 , His1:CG33834 , His1:CG33819 , His1:CG33864 , His1:CG33801 , His1:CG33831 , His1:CG33804 , His1:CG33813 , His1:CG33828 , His1:CG33861 , His1:CG33825 , His1:CG33843 , His1:CG31617 , His1:CG33837 , His1:CG33858 , His1:CG33822 , His1:CG33816 , His1:CG33855 , His1:CG33852	2.46234	2.5932e-16	no	no	no	no
contig_17442	XP_002054441	Dvir_GJ24457	Acf1	2.46119	6.89798e-06	yes	yes	yes	yes
contig_23537	FBgn0207850	Dvir_GJ20712	CG12299	2.46015	1.72727e-07	yes	yes	yes	no
contig_14015	NW_001979112	NA		2.4573	4.01081e-13	NA	NA	NA	NA
contig_19329	XP_002050419	Dvir_GJ22141	CG30001	2.45717	2.90127e-05	yes	no	no	no
contig_21805	FBgn0202044	Dvir_GJ14840	fs(1)M3	2.45665	3.09371e-07	yes	yes	yes	no
contig_28801	XP_002051319	Dvir_GJ15173	CG2990	2.45558	1.75244e-07	yes	yes	no	no
contig_24822	NW_002014421	NA		2.45547	5.03567e-13	NA	NA	NA	NA
contig_15565	XP_002056742	Dvir_GJ10049	CG6791	2.45473	8.55729e-14	yes	yes	no	no
contig_20732	FBgn0204178	Dvir_GJ17001	cav	2.45472	3.76594e-13	yes	yes	yes	no
contig_2909	XP_002050595	Dvir_GJ20115	sub	2.45439	6.60425e-11	yes	yes	yes	no
contig_11169	XP_002057800	Dvir_GJ17903	CycE	2.45345	1.41981e-08	yes	yes	yes	yes
contig_29046	XP_002054869	Dvir_GJ24683	CG6808	2.45297	2.80435e-06	yes	no	no	no
contig_27136	XP_002054693	Dvir_GJ22665	ald	2.45217	0.00733012	yes	yes	yes	no
contig_18785	XM_002060327	Ribonucleoside-diphosphate reductase	RnrL	2.45195	1.06712e-06	yes	yes	yes	yes
contig_10374	XP_002051005	Dvir_GJ22457	Ote	2.45185	8.45505e-13	yes	yes	yes	no
contig_19281	XP_002057816	Dvir_GJ17893	barr	2.45103	2.69715e-12	yes	yes	no	no
contig_23904	FBgn0198728	Dvir_GJ11470	CG12316	2.44824	1.26925e-08	yes	yes	yes	no
contig_21422	XP_002055353	Dvir_GJ19321	wus	2.44739	1.56927e-07	yes	yes	no	no
contig_4797	FBgn0201051	Dvir\GJ13832	eIF-4E	2.44683	1.21789e-14	yes	yes	yes	yes
contig_12911	XP_002052498	Dvir_GJ21279	Rca1	2.44562	4.26566e-12	yes	yes	yes	no
contig_29093	XP_002056793	Dvir_GJ16710	pie	2.44432	0.000119511	yes	yes	yes	no
contig_1082	XP_002049325	Dvir_GJ21523	CG6701	2.44182	1.53004e-13	yes	yes	yes	no
contig_28233	contig_28233	NA		2.44038	7.09915e-12	NA	NA	NA	NA
contig_10850	FBgn0207180	Dvir_GJ20039	muskelin	2.44028	3.20288e-12	yes	yes	yes	yes
contig_4468	XP_002051831	Dvir_GJ17211	Uch	2.43867	1.91955e-15	yes	yes	yes	yes
contig_28311	FBgn0203604	Dvir\GJ16420		2.43655	0.000125869	NA	NA	NA	NA
contig_26787	XP_002055678	Dvir_GJ18655	feo , sofe	2.43652	7.23966e-09	yes	yes	yes	yes
contig_27770	FBgn0203626	Dvir_GJ16442	CG7730	2.43626	8.20617e-08	yes	yes	no	no
contig_6581	FBgn0203758	Dvir_GJ16574	CG15930	2.43405	1.34123e-13	no	no	no	no
contig_26257	XP_002051987	Dvir_GJ24094	glu	2.42961	5.44377e-08	yes	yes	yes	yes
contig_28932	FBgn0210809	Dvir\GJ23712		2.42896	0.000465817	NA	NA	NA	NA
contig_18169	XP_002060363	Ribonucleoside-diphosphate reductase	RnrL	2.42791	2.76415e-11	yes	yes	yes	yes
contig_16985	XP_002046789	Dvir_GJ13078	Mcm7	2.42713	4.27736e-09	yes	yes	yes	no
contig_6155	NW_002014421	NA		2.4223	1.12535e-07	NA	NA	NA	NA
contig_27784	XP_002057033	Dvir_GJ16859	Nek2	2.42127	9.81039e-07	yes	yes	no	no
contig_27016	XP_002050926	Dvir_GJ19929	nopo	2.42121	0.000431383	yes	yes	no	no
contig_11155	XP_002051875	Dvir_GJ24695	CG3238	2.42103	4.95062e-10	yes	yes	no	no
contig_28853	FBgn0199069	Dvir_GJ11815	CG30383	2.4202	0.0258407	no	no	no	no
contig_9786	XP_002050678	Dvir_GJ22294	CG12744	2.41999	1.91184e-11	yes	yes	no	no
contig_28878	XP_002046499	Dvir_GJ12459	spd-2	2.41709	2.64317e-06	yes	yes	yes	no
contig_28722	XP_002050616	Dvir_GJ20106	thr	2.415	1.72969e-10	yes	yes	yes	no
contig_21647	XP_001962376	Dana_GF14470	nop5	2.41315	2.80941e-07	yes	yes	yes	yes
contig_28253	XP_002051796	Dvir_GJ10392	E23	2.41181	0.0213935	yes	yes	yes	no
contig_24464	XP_002054693	Dvir_GJ22665	ald	2.4082	0.00129456	yes	yes	yes	no
contig_14532	FBgn0202023	Dvir_GJ14819	CG12702	2.40641	3.88004e-06	yes	yes	no	no
contig_20801	XP_002046718	Dvir_GJ13037	CG6479	2.40564	1.16438e-10	yes	yes	yes	no
contig_25330	XP_002048436	Dvir_GJ13968	Spc105R	2.40451	4.08512e-08	yes	yes	no	no
contig_25729	XP_002053270	Dvir_GJ23433	Cp190	2.40318	2.94982e-12	yes	yes	yes	yes
contig_28710	XP_002055500	Dvir_GJ19406	CG2129	2.39953	6.30718e-05	yes	yes	no	no
contig_27957	XP_002059037	Dvir_GJ15211	mus81	2.39922	0.000673917	yes	yes	no	no
contig_23520	XP_002055589	Dvir_GJ18700	fs(1)Yb	2.39833	2.39457e-07	no	no	no	no
contig_4942	FBgn0198747	Dvir_GJ11489	tral	2.39763	5.30563e-14	yes	yes	yes	yes
contig_28317	XP_002048264	Dvir_GJ11444	bora	2.39635	3.76435e-09	yes	yes	yes	no
contig_17152	XP_002050621	Dvir_GJ22256	stil	2.39573	0.000510081	yes	yes	no	no
contig_5719	XP_001992699	Dgri_GH24072	CG34348	2.39012	1.14812e-09	yes	yes	no	no
contig_28668	XP_002006644	Dmoj_GI21173	FANCI	2.38911	1.0034e-06	yes	yes	no	no
contig_21503	XP_002048220	Dvir_GJ11467	Msh6	2.38835	2.06106e-12	yes	yes	yes	no
contig_28666	XP_002049907	Dvir_GJ20489	mei-S332	2.38752	2.80146e-09	yes	yes	no	no
contig_3399	XP_001964907	Dana_GF22789	hoip	2.38716	2.70234e-15	yes	yes	yes	yes
contig_23480	XP_002059591	Dvir_GJ14851	Dok	2.38552	2.34105e-10	yes	yes	no	no
contig_21635	XP_002057279	Dvir_GJ16435	Upf2	2.384	9.82333e-05	yes	yes	no	no
contig_13006	XP_002057305	Dvir_GJ17021	dgt4	2.38247	3.3823e-10	yes	yes	no	no
contig_11797	NW_002014441	NA		2.38134	8.98093e-11	NA	NA	NA	NA
contig_19362	FBgn0207663	Dvir_GJ20523	sced	2.37898	3.45871e-10	yes	yes	yes	no
contig_27545	XP_001990170	Dgri_GH18380	timeout	2.37748	7.48644e-06	yes	yes	no	no
contig_2870	XP_002054960	Ubiquitin carboxyl-terminal hydrolase	CG4165	2.37301	1.28831e-07	yes	yes	yes	no
contig_26403	AE014296	NA		2.37237	4.95482e-07	NA	NA	NA	NA
contig_27224	XP_002046924	Dvir_GJ13152	mus301	2.37011	0.0124035	yes	yes	no	no
contig_28185	contig_28185	NA		2.36692	0.000137224	NA	NA	NA	NA
contig_28894	FBgn0199799	Dvir_GJ12559	CG13992	2.36585	0.00345101	yes	no	no	no
contig_18620	XP_002056059	Dvir_GJ10730	Spargel	2.36581	1.47898e-09	yes	yes	yes	yes
contig_26394	FBgn0201241	Dvir\GJ14023		2.36414	4.99528e-09	NA	NA	NA	NA
contig_24050	XP_002057998	Dvir_GJ15841	Nat1	2.36345	4.71228e-07	yes	yes	yes	yes
contig_24417	XP_002052904	Dvir_GJ17814	Mcm10	2.36334	1.54149e-11	yes	yes	yes	no
contig_17046	FBgn0203579	Dvir_GJ16395	CG14803	2.36258	3.62553e-05	yes	yes	no	no
contig_27866	FBgn0203820	Dvir_GJ16636	wisp	2.36215	1.98601e-06	yes	yes	yes	yes
contig_22290	XP_002099906	Dyak_GE16752	CG3918	2.35898	2.13473e-07	yes	yes	yes	yes
contig_23392	FBgn0202013	Dvir_GJ14809	spoon	2.35799	1.37179e-09	yes	yes	yes	yes
contig_29173	XP_002055540	Dvir_GJ19420	nod	2.35691	0.0059587	yes	yes	no	no
contig_20248	XM_002049975	Dvir_GJ20428	CG5235	2.3567	0.000113311	yes	yes	no	no
contig_22452	XP_002008919	Dmoj_GI11545	CG14187	2.3556	0.012322	yes	no	no	no
contig_6964	XP_002051498	Dvir\vas		2.35542	4.25723e-10	NA	NA	NA	NA
contig_17421	XP_002050586	Dvir_GJ22233	Rif1	2.35533	1.50118e-09	yes	yes	yes	no
contig_12784	XP_002055642	Dvir_GJ19472	Phf7	2.35513	3.26526e-10	yes	yes	yes	no
contig_2353	XP_002054861	Dvir_GJ24679	CG7357	2.35448	3.02716e-12	yes	yes	yes	no
contig_28385	XP_002052691	Dvir_GJ17694	cad	2.35443	3.75044e-08	yes	yes	yes	yes
contig_19328	FBgn0207980	Dvir\GJ20843		2.35393	6.11353e-08	NA	NA	NA	NA
contig_19860	XP_002048220	Dvir_GJ11467	Msh6	2.35306	3.68519e-12	yes	yes	yes	no
contig_3861	XP_002059647	Dvir_GJ14706	CG11674	2.35174	1.01915e-12	yes	yes	yes	no
contig_22563	XP_002056557	Dvir_GJ10158	r-l	2.35158	2.45089e-07	yes	yes	no	no
contig_4127	XP_002048349	Dvir\GJ11401	CG5147	2.35153	9.96556e-12	yes	yes	no	no
contig_1430	NW_002014424	NA		2.35104	0.00477302	NA	NA	NA	NA
contig_19317	XP_002056540	Dvir_GJ11003	psidin	2.35046	6.05119e-11	yes	yes	no	no
contig_2285	XP_002055797	Dvir_GJ10583	Mcm5	2.34541	2.03383e-09	yes	yes	yes	no
contig_5136	XP_002057817	Dvir_GJ18340	lok	2.34192	2.07695e-14	yes	yes	yes	yes
contig_24810	XP_002050354	Dvir_GJ20256	tor	2.34073	2.84802e-08	yes	yes	yes	no
contig_21785	XP_002052467	Dvir_GJ21452	sip2	2.33927	6.48035e-12	yes	yes	no	no
contig_28799	XP_002048265	Dvir\GJ13871		2.33754	0.000461875	NA	NA	NA	NA
contig_10203	NW_002014431	NA		2.33551	7.66007e-13	NA	NA	NA	NA
contig_13751	XP_002053769	Dvir_GJ23162	CG13599	2.33335	1.36958e-07	yes	yes	no	no
contig_27499	XP_002053305	Dvir_GJ23413	CG18528	2.33309	4.8439e-05	yes	yes	no	no
contig_21199	FBgn0203232	Dvir_GJ16047	E(bx)	2.32964	1.62176e-08	yes	yes	yes	yes
contig_8009	FBgn0206566	Dvir_GJ19423	Yp2	2.3278	2.78162e-15	yes	yes	yes	yes
contig_29020	XP_002059520	Dvir_GJ14778	XRCC1	2.32779	5.81974e-05	yes	yes	no	no
contig_5697	XP_002057482	Dvir_GJ18155	cenG1A	2.32757	4.26629e-07	yes	yes	no	no
contig_26281	XP_002050060	Dvir_GJ21927	ana3	2.32701	0.00144736	yes	yes	no	no
contig_26761	XP_002046481	Dvir_GJ12916	MED14	2.3256	6.40407e-10	yes	yes	no	no
contig_22747	XP_002054018	Dvir_GJ24206	Mcm2	2.32433	2.32025e-12	yes	yes	yes	no
contig_28995	XP_002052308	Dvir_GJ22445	mei-41	2.32262	6.3014e-11	yes	no	no	no
contig_28902	XP_002049790	Dvir_GJ20553	CAP-D2	2.32186	0.00151671	yes	yes	no	no
contig_23063	XP_002050562	Dvir_GJ22219	Elp2	2.32046	0.000126875	yes	no	no	no
contig_26652	XP_002049615	Dvir_GJ21691	CG8089	2.31855	0.000263296	yes	no	no	no
contig_28000	XP_002050804	Dvir_GJ22353	vir	2.31823	0.0240535	yes	no	no	no
contig_25471	XP_002054441	Dvir_GJ24457	Acf1	2.31796	4.95482e-07	yes	yes	yes	yes
contig_24221	XP_002056127	Dvir_GJ10771	Mes-4	2.31756	2.94428e-09	yes	yes	yes	yes
contig_5705	NW_002014440	NA		2.31752	4.27575e-09	NA	NA	NA	NA
contig_25257	NW_002014420	NA		2.31669	3.02815e-14	NA	NA	NA	NA
contig_3403	XP_002048277	Dvir_GJ11437	CG12975	2.31665	0.000540505	yes	no	no	no
contig_19853	XP_002060280	Dvir_GJ16059	CG12018	2.31519	1.28497e-05	yes	yes	no	no
contig_24312	XP_002055176	Dvir_GJ18936	fs(1)N	2.31488	2.8116e-06	yes	yes	yes	no
contig_4060	NW_002014456	NA		2.30267	2.65363e-15	NA	NA	NA	NA
contig_9756	XP_002050596	Dvir_GJ22240	CG11164	2.30172	3.01794e-06	yes	yes	no	no
contig_13912	XP_002058656	Dvir\GJ14541	kuk	2.30085	4.50524e-10	yes	yes	yes	yes
contig_23244	XP_002049552	Dvir_GJ20692	tum	2.29871	1.35862e-10	yes	yes	yes	yes
contig_14878	XP_002049962	DNA ligase	DNA-ligI	2.29816	1.33842e-10	yes	yes	no	no
contig_22051	XP_002058298	Dvir_GJ16013	waw	2.29666	0.000437246	yes	yes	yes	no
contig_3454	XP_002057264	Dvir_GJ16445	cin	2.29565	8.63166e-12	yes	yes	no	no
contig_9540	XP_002137051	Dpse\GA26793		2.29508	0.00161326	NA	NA	NA	NA
contig_24228	XP_002047397	Dvir_GJ11950	Sse	2.29429	2.39159e-05	yes	yes	no	no
contig_22527	XP_002060746	Dwil_GK24077	CG4078	2.2942	4.03332e-05	yes	no	no	no
contig_18750	XP_002055629	Dvir_GJ19464	CG4991	2.29384	6.95818e-10	yes	yes	yes	yes
contig_21202	XP_002056098	Dvir_GJ10411	Su(var)3-7	2.29351	1.52794e-10	yes	yes	yes	yes
contig_21458	XP_002049962	DNA ligase	DNA-ligI	2.29253	3.97436e-10	yes	yes	no	no
contig_20785	XP_002058028	Dvir_GJ15857	pon	2.29153	0.000396069	yes	yes	no	no
contig_26878	XP_002052467	Dvir_GJ21452	sip2	2.29138	2.98093e-10	yes	yes	no	no
contig_25863	FBgn0200688	Dvir_GJ13464	CG11279	2.29098	8.61253e-10	yes	yes	no	no
contig_26812	FBgn0211655	Dvir_GJ24576	Sas-4	2.28925	3.43917e-05	yes	yes	no	no
contig_5696	XP_002056540	Dvir_GJ11003	psidin	2.28466	3.21407e-12	yes	yes	no	no
contig_27751	XP_002058005	Dvir_GJ15730	Ogg1	2.28356	1.21745e-06	yes	no	no	no
contig_18922	XP_002059523	Dvir_GJ14777	Mcm3	2.2816	1.87866e-10	yes	yes	no	no
contig_27073	XP_002048915	Dvir_GJ21304	lin	2.281	1.60464e-05	yes	yes	yes	yes
contig_12304	FBgn0205596	Dvir_GJ18437	CG8578	2.27943	2.54378e-07	yes	yes	no	no
contig_24626	FBgn0200355	Dvir\GJ13128		2.2794	1.43343e-10	NA	NA	NA	NA
contig_9331	ADB04948	pebble	pebble	2.27912	2.5882e-10	yes	yes	yes	no
contig_25213	NW_002014431	NA		2.27847	1.90139e-05	NA	NA	NA	NA
contig_17982	XP_002051135	Dvir_GJ14586	Nup154	2.27838	2.71917e-10	yes	yes	no	no
contig_28452	XP_002056612	Dvir_GJ10130	Cenp-C	2.27757	0.00305384	yes	yes	no	no
contig_6989	XP_002050744	Dvir_GJ20039	muskelin	2.27736	1.06639e-13	yes	yes	yes	yes
contig_22773	XP_002050011	Dvir_GJ20428	CG5235	2.27388	2.63063e-07	yes	yes	no	no
contig_26934	XP_002055369	Dvir_GJ18825	dgrn	2.27329	8.34958e-05	yes	yes	yes	no
contig_27605	XP_002047029	Dvir_GJ13203	CG2199	2.27239	5.91125e-09	yes	yes	yes	no
contig_16886	XP_002048907	Dvir_GJ21059	ana2	2.27238	1.1492e-08	yes	yes	no	no
contig_9555	DQ378293	NA		2.27188	1.90126e-12	NA	NA	NA	NA
contig_28420	XP_002057616	Dvir_GJ18232	msb1l	2.27058	3.75395e-07	yes	yes	yes	no
contig_22658	XP_002057160	Dvir_GJ16505	Klp3A	2.27057	5.06147e-10	yes	yes	no	no
contig_27154	FBgn0001085	Frizzled	Frizzled	2.26894	6.21542e-07	yes	yes	no	no
contig_3924	XP_002049251	Dvir_GJ21486	BoYb	2.26888	1.76925e-07	yes	yes	no	no
contig_28744	AAF42939	Dmel_CG7487	Dmel_CG7487	2.26855	8.57208e-06	yes	yes	no	no
contig_22851	NW_002014431	NA		2.26825	2.03424e-07	NA	NA	NA	NA
contig_26989	contig_26989	NA		2.26758	1.14486e-12	NA	NA	NA	NA
contig_21592	XP_002054465	Dvir_GJ24469	pps	2.26591	0.000806575	yes	yes	no	no
contig_1917	XP_002060192	Dvir_GJ18567	CG6961 , CG18259	2.2653	1.88441e-13	yes	yes	no	no
contig_27660	XP_002053329	Dvir_GJ23822	ana1	2.26263	0.000135386	yes	yes	no	no
contig_28531	XP_002053329	Dvir_GJ23822	ana1	2.26203	9.48371e-05	yes	yes	no	no
contig_3361	XP_002051454	Dvir_GJ15738	CG9135	2.26006	2.48126e-13	yes	yes	yes	yes
contig_21121	XP_002053758	Dvir_GJ23171	dgt6	2.25896	2.81707e-09	yes	yes	no	no
contig_26367	AAL29168	DNA polymerase epsilon	DNA polymerase epsilon	2.25804	0.000515962	yes	yes	no	no
contig_17530	XP_002046490	Dvir_GJ12468	stet	2.25656	2.66498e-08	yes	yes	no	no
contig_21364	XP_002055098	Dvir_GJ18984	por	2.25645	0.000901627	yes	no	no	no
contig_10204	XP_002054440	Dvir_GJ22807	pr-set7	2.2563	1.294e-10	yes	yes	yes	no
contig_3595	XP_002052729	Dvir_GJ17715	aret	2.25162	1.41e-14	yes	yes	yes	yes
contig_26509	XP_002049846	Dvir_GJ21815	hts	2.25094	1.5417e-07	yes	yes	no	no
contig_15412	XP_002056069	Dvir_GJ10735	yrt	2.24916	1.24718e-06	yes	yes	yes	no
contig_14293	FBgn0206189	Dvir_GJ19044	yl	2.24904	1.04815e-10	yes	yes	yes	yes
contig_28124	NW_002014451	NA		2.24878	0.00452018	NA	NA	NA	NA
contig_24546	FBgn0199471	Dvir_GJ12221	CG7504	2.24842	2.28017e-07	yes	yes	no	no
contig_13743	FBgn0210751	Dvir_GJ23654	asp	2.24779	2.24568e-09	yes	yes	yes	no
contig_28925	FBgn0204766	Dvir_GJ17596	Spindly	2.24766	5.03024e-05	yes	yes	no	no
contig_8177	XP_002059241	Dvir_GJ16286	E2f2	2.24755	7.90668e-12	yes	yes	yes	no
contig_21431	XP_002054487	Dvir_GJ22781	CG14516	2.24655	1.78605e-07	yes	yes	yes	yes
contig_10191	contig_10191	NA		2.24549	2.71756e-10	NA	NA	NA	NA
contig_20002	FBgn0198052	Dvir_GJ10780	CG7946	2.2429	3.171e-09	yes	yes	no	no
contig_26071	FBgn0209251	Dvir_GJ22137	CG4065	2.24281	0.000947095	yes	yes	no	no
contig_25931	NW_002014441	NA		2.24278	1.42918e-06	NA	NA	NA	NA
contig_28789	XP_002051471	Dvir\GJ15855		2.24179	0.000149929	NA	NA	NA	NA
contig_4950	XP_002055914	Dvir_GJ10648	zwilch	2.24138	4.57052e-08	yes	yes	no	no
contig_1259	XP_002059905	Dvir_GJ15100	vlc	2.24076	9.61741e-14	yes	yes	yes	no
contig_28864	XP_002054269	Dvir_GJ22898	Rad17	2.23903	3.88194e-07	yes	yes	no	no
contig_26328	XP_002053392	Dvir_GJ23855	nmdyn-D7	2.23743	4.81293e-09	yes	yes	no	no
contig_17894	FBgn0206464	Dvir_GJ19320	CG13001	2.23653	1.35988e-10	yes	yes	no	no
contig_19955	XP_002011234	Dmoj\GI16421		2.23611	2.72041e-09	NA	NA	NA	NA
contig_25297	XP_002054737	Dvir_GJ22642	CG31457	2.23477	8.04086e-08	yes	yes	no	no
contig_17804	XP_002048394	Dvir_GJ11373	nuf	2.23457	2.93151e-12	yes	yes	no	no
contig_4463	XP_002054840	Dvir_GJ22572	dnk	2.23451	2.01739e-13	yes	yes	yes	yes
contig_24885	XP_002055045	Dvir_GJ19160	rpk	2.23444	1.98306e-05	yes	yes	no	no
contig_17363	XP_002055589	Dvir_GJ18700	fs(1)Yb	2.23315	7.4468e-09	no	no	no	no
contig_3648	XP_002052547	Dvir_GJ17604	CG42533	2.23128	1.68984e-08	yes	no	no	no
contig_19522	XP_002057751	Dvir_GJ18299	SoYb	2.22997	1.40642e-05	yes	yes	no	no
contig_22202	XP_002056209	Dvir_GJ10343	Spc25	2.22934	1.86593e-10	yes	yes	yes	no
contig_19788	XP_002046718	Dvir_GJ13037	CG6479	2.22914	1.35991e-07	yes	yes	yes	no
contig_2245	XP_002054620	Dvir_GJ24554	Snm1	2.22854	6.02712e-13	yes	yes	yes	no
contig_15057	XP_002049552	Dvir_GJ20692	tum	2.22787	8.1135e-12	yes	yes	yes	yes
contig_10167	XP_002051780	Dvir\GJ10455		2.22628	3.40149e-09	NA	NA	NA	NA
contig_20284	XP_002057031	Dvir_GJ16572	shtd	2.22523	0.000257443	yes	yes	no	no
contig_13113	XP_002001413	Dmoj_GI21991	dgrn	2.22417	2.19556e-11	yes	yes	yes	no
contig_23644	FBgn0198041	Dvir_GJ10767	lea	2.22383	7.60379e-07	no	no	no	no
contig_27077	contig_27077	NA		2.22312	1.02896e-10	NA	NA	NA	NA
contig_17980	XP_002055176	Dvir_GJ18936	fs(1)N	2.22138	0.00242126	yes	yes	yes	no
contig_2057	XP_002049522	Dvir_GJ21635	Opbp	2.21918	1.13709e-12	yes	yes	no	no
contig_14849	XP_002049968	Dvir_GJ21883	CG3735	2.21752	1.5598e-05	yes	yes	no	no
contig_4388	XP_001959845	Dana_GF13069	retn	2.21504	1.32386e-07	yes	yes	yes	yes
contig_24315	FBgn0207979	Dvir_GJ20842	clos	2.21478	1.99591e-07	yes	yes	yes	no
contig_8267	XP_002054822	Dvir_GJ22581	Aos1	2.21462	2.04756e-12	yes	yes	yes	yes
contig_28816	XP_002057097	Dvir_GJ16535	Nup205	2.21436	0.00287735	yes	yes	no	no
contig_26818	XP_002049684	Dvir_GJ20619	CG10265	2.21311	5.50019e-06	yes	yes	no	no
contig_576	NP_725886	hu li tai shao	hu li tai shao	2.21286	3.55597e-14	yes	yes	no	no
contig_25216	XP_002060280	Dvir_GJ16059	CG12018	2.21279	0.000138422	yes	yes	no	no
contig_22975	NW_002014441	NA		2.21205	1.43452e-07	NA	NA	NA	NA
contig_16748	XP_002055418	Dvir_GJ19358	Larp7	2.21041	2.17002e-05	yes	yes	yes	no
contig_12548	BT133109	Dmel_CG9809	Dmel_CG9809	2.20903	7.74545e-05	yes	yes	yes	yes
contig_622	XP_002047992	Dvir_GJ11604	mnd	2.20829	1.61849e-09	yes	yes	yes	no
contig_28802	XP_002050547	Dvir_GJ20141	Caf1-105	2.20786	2.15035e-06	yes	yes	yes	no
contig_29108	XP_002052042	Dvir_GJ23812	Lrr47	2.20754	0.000205171	yes	yes	no	no
contig_19261	FBgn0210751	Dvir_GJ23654	asp	2.20651	6.29554e-10	yes	yes	yes	no
contig_8124	XP_002048026	Dvir_GJ11576	CG14074	2.20535	9.85951e-07	yes	yes	no	no
contig_18260	FBgn0197985	Dvir_GJ10708	CG11120	2.20359	4.06038e-08	yes	yes	no	no
contig_27247	XP_002048572	Dvir\GJ11282		2.20309	6.59034e-05	NA	NA	NA	NA
contig_18768	XP_002050586	Dvir_GJ22233	Rif1	2.20277	4.57209e-06	yes	yes	yes	no
contig_24378	XP_002048171	Dvir_GJ13813	sti	2.20195	5.43225e-07	yes	yes	no	no
contig_27144	XP_002054863	Dvir\GJ24681		2.20195	1.50119e-06	NA	NA	NA	NA
contig_12196	XP_002050337	Dvir_GJ22103	scra	2.20107	1.79895e-09	yes	yes	yes	no
contig_13520	XP_002050749	Dvir_GJ22330	Nup54	2.19969	2.19948e-08	yes	yes	yes	no
contig_24052	XP_002056674	DNA polymerase	DNApol-alpha180	2.19939	6.47148e-10	yes	yes	no	no
contig_24104	XP_002053329	Dvir_GJ23822	ana1	2.1991	2.43537e-06	yes	yes	no	no
contig_20705	XP_002047231	Dvir_GJ13326	Prosbeta2R2	2.19802	0.00377408	no	no	no	no
contig_23544	XP_002046974	Dvir_GJ13177	Girdin	2.1979	0.004581	yes	yes	yes	no
contig_1220	XP_002051135	Dvir_GJ14586	Nup154	2.19665	3.41863e-11	yes	yes	no	no
contig_24204	XP_002059313	Dvir_GJ17993	l(2)dtl	2.19537	5.56229e-07	yes	yes	yes	no
contig_4947	XP_002053298	Dvir_GJ23416	CG5728	2.19374	4.67604e-10	yes	yes	no	no
contig_20954	XP_002055859	Dvir_GJ10538	Sirt7	2.1914	0.00112552	yes	yes	no	no
contig_29117	FBgn0200267	Dvir_GJ13033	Cad74A	2.18913	0.0161738	yes	no	no	no
contig_14788	XP_002055000	Dvir_GJ19033	CG11092	2.18913	1.41826e-08	yes	yes	yes	no
contig_27730	XP_002056674	DNA polymerase	DNApol-alpha180	2.18775	1.6012e-07	yes	yes	no	no
contig_15046	XP_002059520	Dvir_GJ14778	XRCC1	2.18517	5.20809e-09	yes	yes	no	no
contig_18748	XP_002056881	Regulator of telomere elongation helicase 1 homolog	CG4078	2.18501	0.000205139	yes	no	no	no
contig_24452	XP_002058186	Dvir_GJ15947	CG13367	2.18426	1.24512e-06	yes	yes	no	no
contig_29097	XP_002049232	Dvir_GJ21473	lat	2.18395	0.0183609	yes	yes	no	no
contig_28806	FBgn0201555	Dvir_GJ14342	Orc2	2.18017	3.42815e-07	yes	yes	no	no
contig_26662	XP_002057690	Dvir_GJ18270	Drep-4	2.18004	0.000477206	yes	yes	no	no
contig_27628	XP_002051337	Dvir_GJ12795	Gef26	2.17905	0.000248369	yes	yes	no	no
contig_12163	XP_002053822	Dvir_GJ23134	ncd	2.17763	7.30685e-10	yes	yes	yes	no
contig_17751	XP_002050690	Dvir_GJ20070	Orc1	2.17761	2.62317e-10	yes	yes	yes	no
contig_7518	contig_7518	NA		2.17756	1.43711e-13	NA	NA	NA	NA
contig_1360	XP_002058591	Dvir_GJ14510	CG11897	2.17713	8.20183e-12	yes	yes	yes	yes
contig_8657	XP_002058624	Dvir_GJ14526	CG5524	2.17682	2.03675e-11	yes	yes	no	no
contig_23109	contig_23109	NA		2.17654	4.07456e-13	NA	NA	NA	NA
contig_23945	XP_002058376	Dvir_GJ14380	tex	2.17577	6.42286e-09	yes	no	no	no
contig_2462	XP_002053895	Dvir_GJ23087	rod	2.1756	1.57733e-07	yes	yes	no	no
contig_21660	XP_002046332	Dvir_GJ12838	pav	2.17501	0.00274631	yes	yes	yes	no
contig_20274	NW_002014440	NA		2.1744	0.00603049	NA	NA	NA	NA
contig_16004	XP_002052976	Dvir_GJ23588	CG7006	2.17225	2.15232e-09	yes	yes	no	no
contig_28349	XP_002054869	Dvir_GJ24683	CG6808	2.17177	9.00161e-05	yes	no	no	no
contig_9952	XP_002056206	Dvir_GJ10345	CG7091	2.17164	7.7571e-10	yes	yes	no	no
contig_21709	XP_002058237	Dvir_GJ15603	CG1764	2.17135	1.54972e-08	yes	yes	no	no
contig_27733	XP_002051987	Dvir_GJ24094	glu	2.17093	0.000705103	yes	yes	yes	yes
contig_13975	XP_002048371	Dvir_GJ11385	CG15436 , CG5245	2.17084	7.59359e-10	yes	yes	no	no
contig_7359	P24516	Chorion protein 19	Cp19	2.16954	4.46369e-05	yes	yes	yes	yes
contig_28548	XM_002010861	Dmoj_GI21797	fs(1)K10	2.16952	0.000154637	yes	yes	yes	no
contig_29197	XP_002047412	Dvir_GJ13424	yellow-g2	2.16752	0.0426661	yes	yes	yes	no
contig_21143	XP_001992312	Dgri_GH24684	ovo	2.16608	2.39457e-07	yes	yes	yes	no
contig_25514	XP_002049324	Dvir_GJ21522	Ctf4	2.16147	0.00146541	yes	yes	no	no
contig_14789	XP_002052700	Dvir_GJ20295	qua	2.16074	4.21308e-11	yes	yes	no	no
contig_11236	FBgn0205407	Dvir_GJ18246	brat	2.16065	8.63166e-12	yes	yes	no	no
contig_15489	FBgn0013433	beaten path Ia	beaten path Ia	2.15846	0.0149169	no	no	no	no
contig_26880	FBgn0202044	Dvir_GJ14840	fs(1)M3	2.15706	0.000761438	yes	yes	yes	no
contig_18389	XP_002051987	Dvir_GJ24094	glu	2.1565	2.21404e-07	yes	yes	yes	yes
contig_27828	NW_002014419	NA		2.15537	4.55193e-07	NA	NA	NA	NA
contig_10077	XP_002006078	Dmoj_GI18750	Ssrp	2.15536	9.81678e-09	yes	yes	yes	yes
contig_23470	XP_002083099	Dsim_GD13535	rno	2.15518	8.26184e-08	yes	yes	no	no
contig_27735	NW_002014419	NA		2.15267	9.97127e-07	NA	NA	NA	NA
contig_25359	NW_002014442	NA		2.15226	1.18889e-08	NA	NA	NA	NA
contig_4084	XP_002054487	Dvir_GJ22781	CG14516	2.15195	3.7919e-11	yes	yes	yes	yes
contig_18868	XP_002046250	Dvir_GJ12799	CG33158	2.15007	0.00340502	yes	no	no	no
contig_28273	XP_002076146	Dsim_GD11970	CG43333	2.1498	0.00221109	yes	no	no	no
contig_21226	NW_002014452	NA		2.14896	4.84324e-07	NA	NA	NA	NA
contig_17065	NP_001163498	Argonaute 3	Argonaute 3	2.14735	3.76585e-08	yes	yes	yes	no
contig_16499	XP_002055797	Dvir_GJ10583	Mcm5	2.14707	6.15544e-08	yes	yes	yes	no
contig_19761	FBgn0202044	Dvir_GJ14840	fs(1)M3	2.14492	7.47517e-05	yes	yes	yes	no
contig_10791	NW_002014424	NA		2.14484	7.0298e-08	NA	NA	NA	NA
contig_2824	XP_002052488	Dvir_GJ17567	nop5	2.14228	2.29874e-12	yes	yes	yes	yes
contig_12053	XP_002051157	Dvir_GJ14606	RfC3	2.14201	2.04482e-06	yes	yes	no	no
contig_5464	XP_002049400	Dvir_GJ21560	U3-55K	2.14095	3.22754e-05	yes	yes	no	no
contig_11731	XP_002053978	Dvir_GJ24179	wdn	2.14094	2.374e-08	yes	yes	yes	no
contig_26215	XP_002048885	Dvir_GJ21285	Br140	2.14045	1.24501e-06	yes	yes	yes	no
contig_23996	XP_002047563	Dvir_GJ13510	Gem2	2.13889	2.98245e-07	yes	yes	no	no
contig_20081	XP_002054866	Dvir_GJ22565	CG4820	2.13786	8.55553e-05	yes	no	no	no
contig_6017	XP_002060192	Dvir_GJ18567	CG6961 , CG18259	2.13772	2.79823e-08	yes	yes	no	no
contig_18999	NW_002014419	NA		2.13769	5.56235e-07	NA	NA	NA	NA
contig_22902	XP_002055470	Dvir_GJ19389	CG16892	2.13528	1.83918e-05	yes	yes	no	no
contig_31791	XP_002055033	Dvir_GJ19155	CG32396	2.13309	7.74545e-05	no	no	no	no
contig_28829	XP_002055914	Dvir_GJ10648	zwilch	2.13182	2.71073e-07	yes	yes	no	no
contig_21524	FBgn0200427	Dvir_GJ13201	CG4751	2.13117	1.62113e-07	yes	yes	no	no
contig_11335	FBgn0211729	Dvir_GJ24652	AP-1sigma	2.13025	1.60989e-11	yes	yes	no	no
contig_25307	XP_002053895	Dvir_GJ23087	rod	2.13013	1.01913e-07	yes	yes	no	no
contig_21916	XP_002054796	Dvir_GJ22594	beta4GalNAcTB	2.13001	1.81395e-07	yes	yes	no	no
contig_14373	NW_002014420	NA		2.12941	1.93781e-08	NA	NA	NA	NA
contig_26360	contig_26360	NA		2.12911	5.21172e-05	NA	NA	NA	NA
contig_23112	XP_002046923	Dvir_GJ12221	CG7504	2.12878	1.45461e-05	yes	yes	no	no
contig_3298	XP_002058591	Dvir_GJ14510	CG11897	2.12849	2.787e-09	yes	yes	yes	yes
contig_5210	XP_002062662	Dwil_GK17654	Tudor-SN	2.12833	1.69382e-11	yes	yes	yes	yes
contig_2556	XP_002053055	Dvir_GJ23668	CG5808	2.12784	6.13683e-07	yes	yes	no	no
contig_21363	XP_001999015	Dmoj_GI23309	DNApol-iota	2.12721	3.59775e-05	yes	yes	no	no
contig_12507	XP_002051885	Dvir_GJ17243	CG17078	2.12573	7.72277e-08	yes	yes	no	no
contig_21597	XP_002054674	Dvir\GJ24586		2.1256	0.00100095	NA	NA	NA	NA
contig_22162	XP_002011837	Dmoj_GI14359	CG1575	2.12372	1.29799e-05	yes	yes	no	no
contig_25100	NW_002014419	NA		2.12055	5.31223e-06	NA	NA	NA	NA
contig_7569	XP_002053025	Dvir_GJ23654	asp	2.1168	3.94628e-08	yes	yes	yes	no
contig_22363	XP_002051132	Dvir_GJ14582	CG16833	2.11636	1.2434e-09	yes	yes	no	no
contig_22637	XP_002056269	Dvir_GJ10318	loco	2.11633	0.000939033	yes	no	no	no
contig_10882	XP_002051130	Dvir_GJ13916	piwi	2.11624	8.39051e-12	yes	yes	yes	yes
contig_30041	XP_312188	AgaP_AGAP002737		2.11623	1.50572e-06	NA	NA	NA	NA
contig_23528	XP_002048413	Dvir_GJ11366	CkIIalpha-i1	2.11618	6.84232e-06	yes	no	no	no
contig_13652	XP_002056780	Dvir_GJ16694	l(1)1Bi	2.11581	2.08936e-09	yes	yes	no	no
contig_13476	XP_002057645	Dvir_GJ18246	brat	2.11487	4.73235e-05	yes	yes	no	no
contig_27982	XP_002050337	Dvir_GJ22103	scra	2.11316	1.51029e-05	yes	yes	yes	no
contig_28430	XP_002057711	Dvir_GJ18280	okr	2.11188	1.16996e-05	yes	yes	no	no
contig_15256	XP_002054441	Dvir_GJ24457	Acf1	2.11169	1.69175e-09	yes	yes	yes	yes
contig_27965	FBgn0202061	Dvir_GJ14857	CG8944	2.11157	0.000148388	yes	yes	yes	no
contig_4840	XP_002050006	Dvir_GJ20429	CG4049	2.1106	3.56879e-05	yes	yes	no	no
contig_15936	XP_002052375	Dvir_GJ22035	Haspin	2.10957	1.38618e-07	yes	yes	no	no
contig_28015	XP_001986729	Dgri_GH20368	Br140	2.10801	1.67744e-06	yes	yes	yes	no
contig_23627	XP_002054736	Dvir_GJ22643	CG31365	2.10732	8.69545e-05	yes	yes	yes	no
contig_19419	XP_002056138	Dvir_GJ10388	CG7928	2.10727	3.64333e-10	yes	yes	no	no
contig_21268	XP_002060036	Dvir_GJ15487	Src64B	2.10662	2.25323e-08	yes	yes	yes	no
contig_1853	XP_002046880	Dvir_GJ12245	CTCF	2.10613	5.92223e-12	yes	yes	yes	no
contig_26545	XP_002055269	Dvir_GJ19276	Lig4	2.10603	0.00635191	yes	no	no	no
contig_14655	XP_002049310	Dvir_GJ20824	CG30020	2.10521	8.89348e-06	yes	yes	yes	no
contig_25017	XP_002046499	Dvir_GJ12459	spd-2	2.10418	8.40184e-08	yes	yes	yes	no
contig_899	XP_002058502	Dvir_GJ14288	FK506-bp1	2.10029	6.07298e-12	yes	yes	yes	yes
contig_4133	XP_001998847	Dmoj_GI24195	CG7582	2.10024	4.40264e-11	no	no	no	no
contig_11902	FBgn0205986	Dvir_GJ18840	rig	2.09963	5.16774e-08	yes	yes	yes	no
contig_26267	XP_002051124	Dvir_GJ14536	RfC38	2.09961	3.01566e-06	yes	yes	no	no
contig_22327	XP_002058157	Serine/threonine protein phosphatase	Pp4-19C	2.09916	1.43922e-07	yes	yes	yes	no
contig_9725	NW_002014441	NA		2.09824	2.08445e-09	NA	NA	NA	NA
contig_9309	XP_002046649	Dvir_GJ12996	smid	2.09704	2.85552e-10	yes	yes	yes	yes
contig_23501	XP_002053213	Dvir_GJ23765	spn-E	2.09672	4.70291e-06	yes	yes	no	no
contig_29259	AAL25081	Dvir_GJ18678	mei-218	2.09574	0.00797367	yes	yes	no	no
contig_13500	XP_002057097	Dvir_GJ16535	Nup205	2.09509	7.63436e-11	yes	yes	no	no
contig_12977	contig_12977	NA		2.09485	1.04424e-05	NA	NA	NA	NA
contig_11904	XP_002059024	Dvir_GJ15347	CDC45L	2.09448	0.000154916	yes	yes	yes	no
contig_21168	XP_002060312	Dvir_GJ16092	Psf1	2.093	3.34345e-05	yes	no	no	no
contig_20704	XP_002055360	Dvir_GJ19324	Caf1-180	2.09278	1.14427e-06	yes	yes	yes	yes
contig_11861	XP_002048171	Dvir_GJ13813	sti	2.09269	2.47149e-06	yes	yes	no	no
contig_7630	XP_001986327	Dgri_GH20585	Kdm4A	2.09253	0.00102619	yes	yes	yes	no
contig_12349	AAF26724	alphaE3		2.09247	8.9911e-12	NA	NA	NA	NA
contig_18171	NW_002014419	NA		2.09234	4.19464e-05	NA	NA	NA	NA
contig_28826	FBgn0207693	Dvir_GJ20553	CAP-D2	2.09207	0.000371643	yes	yes	no	no
contig_25730	XP_001994691	Dgri_GH17374	CG31460	2.09171	9.10925e-07	no	no	no	no
contig_15334	XP_002048172	Dvir_GJ13814	CG10654	2.09162	8.00599e-06	yes	yes	no	no
contig_20324	FBgn0204952	Dvir_GJ17783	gp210	2.09144	8.00133e-05	yes	yes	no	no
contig_17424	XP_002057528	Dvir_GJ18057	l(2)34Fd	2.0905	5.74768e-06	yes	yes	no	no
contig_22713	XP_002058673	Dvir_GJ14183	Skp2	2.08933	1.8867e-07	yes	yes	yes	no
contig_26993	BT133291	Dmel_CG3837	Dmel_CG3837	2.08819	1.72013e-06	yes	no	no	no
contig_26304	XP_002053674	Dvir_GJ23222	CG6752	2.0881	1.06712e-06	yes	yes	no	no
contig_25286	XP_002057562	Dvir_GJ18030	Rcd4	2.08655	0.000372793	yes	yes	no	no
contig_6349	XP_002056780	Dvir_GJ16694	l(1)1Bi	2.08574	2.73465e-11	yes	yes	no	no
contig_10573	XP_001998444	Dmoj_GI23627	CR41454 , CG33217	2.08539	5.33195e-10	yes	yes	no	no
contig_23067	XP_002049316	Dvir_GJ21520	tef	2.08526	1.73916e-08	yes	yes	yes	no
contig_10103	FBgn0025844	T-complex polypeptide 20	Tcp-1zeta	2.08486	9.33538e-10	yes	yes	yes	yes
contig_28766	XP_002052515	Dvir_GJ17580	cutlet	2.08425	0.00413048	yes	yes	no	no
contig_9313	XP_002055284	Dvir_GJ18875	CG34104	2.08306	2.45768e-06	yes	no	no	no
contig_27065	XP_002047018	Dvir_GJ12159	Dbp73D	2.08292	9.14434e-06	yes	yes	no	no
contig_15621	X15359	hunchback	hb	2.0814	2.35784e-08	yes	yes	yes	no
contig_17906	XP_002050077	Dvir_GJ21940	SMC2	2.08115	3.64873e-07	yes	yes	yes	no
contig_28717	XP_002052515	Dvir_GJ17580	cutlet	2.08031	0.00521981	yes	yes	no	no
contig_27880	XP_002056226	Dvir_GJ10335	qin	2.07988	0.000157394	yes	no	no	no
contig_23642	XM_002008993	Dmoj_GI13821	Gap1	2.07906	0.000100962	yes	yes	no	no
contig_24223	NW_002014440	NA		2.0783	1.43415e-05	NA	NA	NA	NA
contig_15571	XP_002051208	Dvir_GJ14710	RPA2	2.07785	3.18604e-08	yes	yes	yes	no
contig_24365	FBgn0197740	Dvir_GJ10460	Nup133	2.07769	0.00196173	yes	yes	no	no
contig_24402	XP_002046924	Dvir_GJ13152	mus301	2.0754	0.00172793	yes	yes	no	no
contig_19141	NW_002014431	NA		2.07459	0.00655635	NA	NA	NA	NA
contig_28252	FBgn0197335	Dvir_GJ10045	CG7102	2.07422	0.00646756	yes	no	no	no
contig_25576	NW_002014420	NA		2.07385	5.04302e-07	NA	NA	NA	NA
contig_7038	XP_002058236	Dvir_GJ15977	CG15744	2.07349	7.59257e-06	yes	yes	no	no
contig_27074	FBgn0204006	Dvir_GJ16827	CG1622	2.07244	3.21283e-05	yes	yes	yes	yes
contig_8953	contig_8953	NA		2.07091	2.09897e-08	NA	NA	NA	NA
contig_20586	XP_002059327	Dvir_GJ18380	MCPH1	2.07069	9.68121e-08	yes	yes	yes	no
contig_28661	XP_002047337	Dvir_GJ11983	ndl	2.07006	0.00414452	yes	no	no	no
contig_15856	XP_002046540	Dvir_GJ12941	dre4	2.06897	1.74629e-10	yes	yes	yes	yes
contig_18348	NW_002014451	NA		2.06799	2.94341e-06	NA	NA	NA	NA
contig_13877	FBgn0205992	Dvir_GJ18846	Yp3	2.06732	1.7533e-05	yes	yes	yes	yes
contig_25410	XP_002055418	Dvir_GJ19358	Larp7	2.06643	0.00129545	yes	yes	yes	no
contig_10249	XP_002047886	Dvir_GJ13689	dlp	2.06641	3.77164e-06	yes	yes	no	no
contig_21078	contig_21078	NA		2.06636	2.32025e-12	NA	NA	NA	NA
contig_11886	XP_002051069	Dvir_GJ14144	Duox	2.06571	5.15043e-10	yes	yes	yes	no
contig_25589	ABN49425	Dmel_CG4532	Dmel_CG4532	2.06484	1.07061e-06	yes	yes	no	no
contig_27614	XP_002059601	Dvir_GJ14857	CG8944	2.06481	1.60183e-05	yes	yes	yes	no
contig_6326	XP_002049282	Dvir\GJ21505	Map60	2.06271	3.83183e-11	yes	yes	yes	yes
contig_25210	FBgn0210755	Dvir_GJ23658	CG6325	2.06117	6.66483e-06	yes	yes	no	no
contig_17739	XP_002048943	Dvir_GJ21322	Prosap	2.06043	2.37872e-05	yes	yes	no	no
contig_15837	XP_002048436	Dvir_GJ13968	Spc105R	2.05966	2.15234e-07	yes	yes	no	no
contig_28183	FBgn0207132	Dvir_GJ19991	Ice1	2.05961	0.000203332	yes	yes	yes	no
contig_21473	XP_002076202	Dsim_GD15348	scra	2.05885	7.66624e-06	yes	yes	yes	no
contig_18145	XP_002049316	Dvir_GJ21520	tef	2.05829	3.60645e-08	yes	yes	yes	no
contig_3718	XP_002053710	Dvir_GJ24043	Art3	2.05785	3.84966e-10	yes	yes	no	no
contig_17169	NW_002014420	NA		2.0572	2.15162e-08	NA	NA	NA	NA
contig_8651	XP_001360369	Dpse_GA22088	Tbp	2.05708	3.99279e-06	yes	yes	no	no
contig_26368	FBgn0204449	Dvir_GJ17273	l(2)05714	2.05642	4.12688e-05	yes	yes	no	no
contig_28667	XP_002047412	Dvir_GJ13424	yellow-g2	2.05613	0.000632949	yes	yes	yes	no
contig_20642	XP_002053458	Dvir_GJ23891	Sym	2.05576	1.3035e-11	yes	yes	no	no
contig_22459	XP_002059339	Dvir_GJ18402	BubR1	2.05502	0.00714254	yes	yes	no	no
contig_26597	XP_002053556	Dvir_GJ23960	CG1239	2.05499	5.4329e-08	yes	yes	yes	no
contig_23786	XP_001989802	Dgri_GH18597	Snr1	2.05389	1.22556e-07	yes	yes	yes	no
contig_12852	FBgn0210044	Dvir_GJ22941	Kebab	2.05385	0.00790732	yes	no	no	no
contig_13839	XP_002049968	Dvir_GJ21883	CG3735	2.05127	4.97688e-10	yes	yes	no	no
contig_11578	XP_002054132	Toll	Tl	2.05122	1.21317e-10	yes	yes	yes	yes
contig_3038	XP_002049245	Dvir_GJ21483	shu	2.05103	4.54086e-07	yes	yes	yes	no
contig_8956	XP_002057751	Dvir_GJ18299	SoYb	2.05085	3.22266e-10	yes	yes	no	no
contig_27593	XP_002053194	Dvir_GJ23475	CG11902	2.04979	2.16159e-07	yes	yes	no	no
contig_4951	XP_002055589	Dvir_GJ18700	fs(1)Yb	2.04963	2.62317e-10	no	no	no	no
contig_22777	FBgn0169452	Dsec\GM14530		2.04831	1.82592e-05	NA	NA	NA	NA
contig_17915	AAF42939	Dmel_CG7487	Dmel_CG7487	2.04775	1.42323e-05	yes	yes	no	no
contig_11351	XP_002054973	Dvir_GJ19115	CG7288	2.04735	0.000252179	yes	yes	no	no
contig_21366	XP_002048189	Dvir_GJ13826	CG7457	2.0473	4.00133e-05	yes	yes	no	no
contig_22721	XP_002056175	Dvir_GJ10366	timeout	2.0469	1.37359e-06	yes	yes	no	no
contig_29058	FBgn0197650	Dvir_GJ10366	timeout	2.04683	0.00530951	yes	yes	no	no
contig_12562	XP_002057680	Dvir_GJ18264	Nnp-1	2.0465	9.8701e-07	yes	yes	yes	no
contig_25913	XP_002005290	Dmoj_GI20404	dpa	2.04591	6.67462e-07	yes	yes	yes	no
contig_9907	XP_001985989	DNA-directed RNA polymerase	RpI1	2.04541	2.43243e-07	yes	yes	no	no
contig_4230	XP_002046831	Dvir_GJ12272	CycJ	2.04412	1.80275e-10	yes	yes	no	no
contig_19599	XP_002055133	Dvir\GJ19205		2.04329	1.96254e-10	NA	NA	NA	NA
contig_1774	XP_002060085	Dvir\alphaKap2C		2.04127	2.49658e-12	NA	NA	NA	NA
contig_29032	XP_002059329	Dvir\GJ18388	MCPH1	2.04098	0.0235258	yes	yes	yes	no
contig_26362	XP_002047705	Dvir\GJ11776		2.03913	0.000174315	NA	NA	NA	NA
contig_27646	XP_002048500	Dvir_GJ14005	CG34116	2.03897	0.00037464	yes	no	no	no
contig_2595	FBgn0201124	Dvir_GJ13906	viaf	2.03882	1.30456e-08	yes	yes	yes	no
contig_14273	FBgn0208122	Dvir_GJ20987	CG6758	2.03873	9.36643e-09	yes	yes	no	no
contig_13290	XP_002053330	Dvir_GJ23400	CG5789	2.03847	1.60251e-10	yes	yes	no	no
contig_16626	XP_002057249	Dvir_GJ16986	Mcm6	2.03777	3.57795e-07	yes	yes	yes	no
contig_21803	XP_002057382	Dvir_GJ16373	CG9164	2.03682	0.000155967	no	no	no	no
contig_15077	NW_002014424	NA		2.03666	4.01527e-11	NA	NA	NA	NA
contig_28760	XP_002057531	Dvir_GJ18185	spel1	2.03664	0.00835304	yes	yes	no	no
contig_27795	XP_002047021	Dvir_GJ12158	CG13025	2.03652	0.0218708	yes	yes	no	no
contig_14381	XP_002055417	Dvir_GJ18801	mxc	2.03637	3.99876e-05	yes	yes	yes	no
contig_20013	XP_001986752	Dgri_GH21540	egg	2.03634	7.69776e-07	yes	yes	no	no
contig_25996	XP_002057329	Dvir_GJ17031	CG2982	2.03494	5.04719e-09	yes	yes	no	no
contig_25683	contig_25683	NA		2.03426	5.8604e-09	NA	NA	NA	NA
contig_24612	FBgn0207221	Dvir_GJ20080	CG8414	2.03414	0.00961115	yes	yes	yes	no
contig_25212	FBgn0201186	Dvir_GJ13968	Spc105R	2.03411	0.00136664	yes	yes	no	no
contig_22985	XP_002058673	Dvir_GJ14183	Skp2	2.03358	1.50414e-06	yes	yes	yes	no
contig_28271	XP_002057592	Dvir_GJ18216	twe	2.03357	6.99205e-05	yes	yes	yes	no
contig_6333	AAK93237	domino; small non-messenger RNA 184	domino; small non-messenger RNA 184	2.03316	7.13178e-08	yes	yes	yes	yes
contig_27504	XP_002047098	Dvir_GJ13238	Vti1	2.03309	0.000387159	yes	yes	no	no
contig_28535	NW_002014421	NA		2.03287	0.00261106	NA	NA	NA	NA
contig_19983	XP_002047188	Dvir_GJ13299	Bj1	2.03281	3.97172e-09	yes	yes	yes	yes
contig_9880	XP_002052480	Dvir_GJ21346	CG3430	2.0327	2.96828e-05	yes	yes	no	no
contig_13818	FBgn0201752	Dvir\GJ14541	kuk	2.03246	1.66377e-08	yes	yes	yes	yes
contig_3576	XP_002057567	Dvir_GJ18198	CG13096	2.03126	2.53578e-11	yes	yes	yes	yes
contig_7233	NW_002014442	NA		2.03058	6.30121e-09	NA	NA	NA	NA
contig_2676	FBgn0207898	Dvir_GJ20761	L	2.02915	6.13683e-07	yes	yes	no	no
contig_471	XP_002060363	Ribonucleoside-diphosphate reductase	RnrL	2.0287	1.64863e-11	yes	yes	yes	yes
contig_19302	XP_002047726	Dvir_GJ13594	Klp67A	2.02863	2.00239e-08	yes	yes	yes	no
contig_24309	XP_002056599	Dvir_GJ10137	lds	2.02706	1.66393e-05	yes	yes	yes	no
contig_22078	XP_002008980	Dmoj\GI13790		2.02624	7.62622e-08	NA	NA	NA	NA
contig_14622	FBgn0198682	Dvir_GJ11424	pbl	2.02589	2.2288e-08	yes	yes	yes	no
contig_24651	NW_002014454	NA		2.02478	4.69274e-06	NA	NA	NA	NA
contig_19218	NW_002014424	NA		2.0247	2.13387e-06	NA	NA	NA	NA
contig_6872	FBgn0209420	Dvir_GJ22307	CG18870	2.0245	1.31532e-09	yes	yes	no	no
contig_11818	XP_002053342	Dvir_GJ23828	mtSSB	2.02372	2.05916e-06	yes	yes	yes	no
contig_8780	XP_002053330	Dvir_GJ23400	CG5789	2.02333	3.03295e-11	yes	yes	no	no
contig_11820	FBgn0032859	Probable actin-related protein 2/3 complex subunit 2	Probable actin-related protein 2/3 complex subunit 2	2.02326	3.46827e-10	yes	yes	yes	yes
contig_19707	XP_002050165	Dvir_GJ20345	grau	2.02315	1.27474e-05	yes	yes	yes	no
contig_9750	XP_002057816	Dvir_GJ17893	barr	2.0223	8.91905e-09	yes	yes	no	no
contig_4949	XP_002055336	Dvir_GJ18846	Yp3	2.02146	4.10091e-12	yes	yes	yes	yes
contig_5511	XP_002047197	Dvir_GJ12069	CG32409	2.0214	8.29082e-10	yes	yes	yes	no
contig_24207	XP_002050011	Dvir_GJ20428	CG5235	2.01993	0.000116077	yes	yes	no	no
contig_11935	XP_002046118	Dvir_GJ12692	rno	2.01817	2.34996e-05	yes	yes	no	no
contig_16129	XP_002052668	Dvir_GJ20464	tos	2.01672	6.0513e-09	yes	yes	yes	yes
contig_14316	NW_002014421	NA		2.01633	0.00504579	NA	NA	NA	NA
contig_4179	NW_002014431	NA		2.01631	3.34247e-06	NA	NA	NA	NA
contig_18595	XP_002053703	Dvir_GJ24041	Su(var)3-9 , eIF-2gamma	2.01567	0.000250026	yes	yes	no	no
contig_17316	FBgn0204952	Dvir_GJ17783	gp210	2.01455	2.30806e-09	yes	yes	no	no
contig_18454	AAZ39808	Dvir_GJ10411	Su(var)3-7	2.01455	7.23966e-09	yes	yes	yes	yes
contig_7443	XP_002008117	Dmoj_GI12002	mu2	2.01295	1.19297e-08	yes	yes	yes	no
contig_28326	XP_002010403	Dmoj_GI14699	CG11695 , CG11696	2.01255	0.00699949	yes	yes	no	no
contig_11455	XP_002054256	Dvir_GJ22905	CG4360	2.01246	1.14537e-07	yes	yes	no	no
contig_25000	XP_002057807	Dvir_GJ18333	DLP	2.01163	3.8334e-07	yes	yes	no	no
contig_25724	XP_002055176	Dvir_GJ18936	fs(1)N	2.01086	0.000329595	yes	yes	yes	no
contig_21367	XP_002050686	Dvir_GJ20074	az2	2.01039	2.95147e-05	yes	yes	no	no
contig_23634	FBgn0199657	Dvir_GJ12414	IntS10	2.01034	0.0107575	yes	yes	no	no
contig_11615	NM_169324	Fragile X mental retardation syndrome-related protein 1	Fragile X mental retardation syndrome-related protein 1	2.00947	4.9866e-08	yes	yes	yes	yes
contig_3727	XP_002051887	Dvir_GJ17244	mbm	2.00942	1.75312e-07	yes	yes	yes	yes
contig_12830	XP_002051135	Dvir_GJ14586	Nup154	2.00877	8.81753e-09	yes	yes	no	no
contig_494	XP_002056310	Dvir_GJ10302	CG11980	2.00718	3.26642e-05	yes	yes	yes	no
contig_29750	FBgn0210597	Dvir_GJ23499	Rab11	2.00589	0.0191646	yes	yes	yes	yes
contig_28493	FBgn0202464	Dvir_GJ15268	Fcp3C	2.00322	0.00187648	yes	yes	no	no
contig_26001	FBgn0208002	Dvir_GJ20866	FLASH	2.00264	1.09039e-05	yes	yes	no	no
contig_27523	XP_002055588	Dvir_GJ18701	fs(1)Ya	2.00256	4.74501e-09	yes	yes	yes	yes
contig_28742	XP_002057460	Dvir_GJ18142	CG16863	2.00076	0.000205871	no	no	no	no
contig_28130	XP_002050596	Dvir_GJ22240	CG11164	2.00074	0.000447332	yes	yes	no	no
contig_12934	FBgn0206430	Dvir_GJ19286	l(1)G0222	2.00057	3.43571e-09	yes	yes	no	no
contig_12869	AAZ39808	Dvir_GJ10411	Su(var)3-7	1.99942	2.22476e-08	yes	yes	yes	yes
contig_11074	ACY70507	Dvir_GJ18459	MED26	1.99668	1.56002e-10	yes	yes	yes	no
contig_27505	XP_002048530	Dvir_GJ11305	Rrp45	1.99633	1.60464e-05	yes	yes	no	no
contig_23318	XP_002052538	Dvir_GJ17596	Spindly	1.99578	1.02939e-07	yes	yes	no	no
contig_10774	XP_002055669	Dvir_GJ19490	Rbf	1.99416	6.55387e-11	yes	yes	yes	yes
contig_10095	XP_002048515	Dvir_GJ11314	CG6928	1.99414	2.66597e-09	yes	yes	no	no
contig_25870	NW_002014420	NA		1.99299	0.000132729	NA	NA	NA	NA
contig_16984	XP_002056022	Dvir_GJ10451	Ets97D	1.99262	0.00011415	yes	yes	no	no
contig_11172	NW_002014451	NA		1.99151	0.00338064	NA	NA	NA	NA
contig_7552	XP_002005576	Dmoj_GI18994	SelD	1.99128	6.2691e-09	yes	yes	yes	no
contig_157	XP_002050557	Dvir_GJ20132	lola	1.99127	1.05001e-11	yes	yes	yes	yes
contig_8019	FBgn0207578	Dvir_GJ20438	CG3163	1.99106	6.5095e-11	yes	yes	yes	no
contig_12677	XP_002046875	Dvir_GJ12250	eco	1.99103	1.17276e-08	yes	yes	yes	yes
contig_26191	XP_002047337	Dvir_GJ11983	ndl	1.99043	0.0199452	yes	no	no	no
contig_12808	NW_002014420	NA		1.98834	1.31787e-06	NA	NA	NA	NA
contig_26569	XP_002051844	Dvir_GJ17221	frtz	1.9883	0.000301647	yes	no	no	no
contig_11076	XP_002054658	Dvir_GJ22688	MAGE	1.98809	6.35992e-09	yes	yes	no	no
contig_8439	FBgn0208217	Dvir_GJ21083	Eps-15	1.98658	4.77022e-09	yes	yes	no	no
contig_19116	XP_002055505	Dvir_GJ18758	Traf6	1.9865	4.89849e-06	yes	yes	no	no
contig_20504	XP_002057566	Dvir_GJ18197	CG13097	1.98632	5.21702e-07	yes	yes	yes	yes
contig_16981	XP_002050337	Dvir_GJ22103	scra	1.98626	1.3532e-06	yes	yes	yes	no
contig_21840	XP_002055176	Dvir_GJ18936	fs(1)N	1.98601	0.000104551	yes	yes	yes	no
contig_25661	XP_002049838	Dvir_GJ21808	CG9143	1.9859	0.000325292	yes	yes	no	no
contig_21267	XP_002049619	Dvir_GJ21695	Mlh1	1.98582	0.00412647	yes	yes	no	no
contig_24476	FBgn0208187	Dvir_GJ21053	CG8248	1.9855	8.36723e-05	no	no	no	no
contig_20792	FBgn0208792	Dvir_GJ21673	CG10914	1.98441	7.61627e-08	yes	no	no	no
contig_26667	FBgn0202044	Dvir_GJ14840	fs(1)M3	1.98434	2.16171e-05	yes	yes	yes	no
contig_23688	XP_001994525	DNA polymerase	DNApol-alpha180	1.98417	0.000458281	yes	yes	no	no
contig_18258	XP_002046499	Dvir_GJ12459	spd-2	1.98335	6.13239e-07	yes	yes	yes	no
contig_11773	NW_002014432	NA		1.98247	4.16116e-05	NA	NA	NA	NA
contig_24434	NW_002014432	NA		1.98218	1.44571e-05	NA	NA	NA	NA
contig_20542	XP_002053298	Dvir_GJ23416	CG5728	1.98194	3.82288e-07	yes	yes	no	no
contig_5277	XP_002055806	Dvir_GJ10591	ns1	1.98132	2.20705e-10	yes	yes	yes	no
contig_24952	XP_002052615	Dvir_GJ17646	Nup107	1.98106	9.83751e-05	yes	yes	no	no
contig_20770	XP_002010843	Dmoj_GI21483	Chrac-16	1.98104	5.25193e-10	yes	yes	no	no
contig_27284	XP_002058028	Dvir_GJ15857	pon	1.98086	0.00129298	yes	yes	no	no
contig_22059	ABD72267	pol		1.98052	1.85481e-08	NA	NA	NA	NA
contig_4113	XP_002057825	Dvir_GJ17888	nesd	1.9804	8.38368e-08	yes	yes	no	no
contig_27940	XP_002046499	Dvir_GJ12459	spd-2	1.97969	4.54789e-06	yes	yes	yes	no
contig_29113	AE014296	NA		1.9777	0.0458948	NA	NA	NA	NA
contig_28774	FBgn0211379	Dvir_GJ24299	CG10011	1.97733	0.0343829	yes	no	no	no
contig_27335	XP_002051319	Dvir_GJ15173	CG2990	1.97732	3.26114e-05	yes	yes	no	no
contig_28530	FBgn0208229	Dvir_GJ21095	CG30183	1.97726	9.73661e-08	yes	yes	no	no
contig_547	XP_002048368	Dvir_GJ17144	CG15436 , CG5245	1.97722	3.94096e-09	yes	yes	no	no
contig_28784	XP_002057035	Dvir_GJ16570	dah	1.97718	6.98468e-06	yes	yes	yes	no
contig_26866	FBgn0209443	Dvir_GJ22330	Nup54	1.97628	5.5385e-05	yes	yes	yes	no
contig_22405	XP_002046499	Dvir_GJ12459	spd-2	1.97581	6.12938e-05	yes	yes	yes	no
contig_16785	contig_16785	NA		1.9756	1.73574e-07	NA	NA	NA	NA
contig_10434	NW_002014454	NA		1.97554	2.21377e-09	NA	NA	NA	NA
contig_31411	XP_002006567	Dmoj_GI21130	CG13544	1.97513	2.51046e-06	no	no	no	no
contig_5330	XP_002055797	Dvir_GJ10583	Mcm5	1.97395	6.75947e-10	yes	yes	yes	no
contig_26219	XP_002055746	Dvir_GJ18611	mus101	1.97337	0.00534403	yes	yes	no	no
contig_17522	XP_002048189	Dvir_GJ13826	CG7457	1.97336	3.2069e-05	yes	yes	no	no
contig_9386	FBgn0211655	Dvir_GJ24576	Sas-4	1.97251	1.25988e-06	yes	yes	no	no
contig_26630	XP_002009308	Dmoj_GI13963	Nufip	1.97238	7.01228e-07	yes	yes	no	no
contig_27017	FBgn0201161	Dvir_GJ13943	MED19	1.97233	0.000150701	yes	yes	yes	no
contig_20084	NW_002014424	NA		1.97187	0.0349143	NA	NA	NA	NA
contig_28861	XP_002055369	Dvir_GJ18825	dgrn	1.97155	0.0044963	yes	yes	yes	no
contig_28386	XP_002059883	Dvir_GJ14994	wcd	1.97024	0.000601497	yes	yes	no	no
contig_22624	XP_002058126	Dvir_GJ15915	tomosyn	1.97011	1.94581e-10	yes	yes	no	no
contig_20060	XP_002048267	Dvir_GJ13874	asparagine-synthetase	1.96856	4.65425e-07	yes	yes	no	no
contig_12635	contig_12635	NA		1.96832	9.82333e-05	NA	NA	NA	NA
contig_29433	XP_002057348	Dvir\GJ17039		1.96802	0.00129545	NA	NA	NA	NA
contig_16647	FBgn0208577	Dvir_GJ21451	bin3	1.96796	1.01997e-06	yes	yes	yes	yes
contig_24636	XP_002054673	Dvir_GJ24585	CG9797	1.96779	0.000157893	yes	yes	no	no
contig_19558	XP_002057441	Dvir_GJ18130	RanGap	1.96756	0.0214385	yes	yes	yes	yes
contig_22604	XP_002048588	Dvir_GJ11271	rt	1.96744	0.0183276	yes	yes	no	no
contig_26127	XP_002050060	Dvir_GJ21927	ana3	1.96672	3.45123e-06	yes	yes	no	no
contig_19292	XP_002055678	Dvir_GJ18655	feo , sofe	1.96631	4.57627e-06	yes	yes	yes	yes
contig_26891	XP_002050955	Dvir_GJ22433	CG15100	1.96591	3.27014e-05	yes	yes	no	no
contig_13405	XP_002050677	Dvir_GJ22293	CG18446	1.96554	0.000288193	yes	yes	yes	no
contig_16119	XP_002053449	Dvir_GJ23331	CG1218	1.96513	4.16944e-07	yes	yes	no	no
contig_23944	XP_002047595	Dvir_GJ13531	Rad9	1.96327	4.65012e-07	yes	yes	no	no
contig_27222	XP_002049564	Dvir_GJ20683	Drep-1	1.96269	0.000172419	yes	yes	yes	no
contig_24520	FBgn0206208	Dvir\GJ19063		1.96268	3.89592e-07	NA	NA	NA	NA
contig_26397	XP_002055965	Dvir_GJ10674	CG33213	1.96266	1.08282e-05	yes	yes	no	no
contig_15593	XP_002005827	Dmoj_GI20681	CG4049	1.96232	1.21778e-09	yes	yes	no	no
contig_4608	FBgn0207663	Dvir_GJ20523	sced	1.96154	6.12809e-09	yes	yes	yes	no
contig_19697	FBgn0204812	Ubiquitin carrier protein	UbcD2	1.9612	2.62038e-07	yes	yes	yes	no
contig_28998	FBgn0204305	Dvir\GJ17128	Muc12Ea	1.9611	0.00571721	yes	yes	no	no
contig_25436	XP_001992298	Dgri\GH24676		1.96077	0.00534403	NA	NA	NA	NA
contig_16575	XP_002057724	Thymidylate synthase	Ts	1.96035	2.32137e-09	yes	yes	no	no
contig_14722	XP_002056141	Serendipity-beta	Sry-beta	1.96032	7.5996e-05	yes	yes	no	no
contig_14201	FBgn0203476	Dvir_GJ16292	CG11927	1.95967	5.40558e-06	yes	yes	no	no
contig_23907	XP_002057751	Dvir_GJ18299	SoYb	1.9584	4.75548e-05	yes	yes	no	no
contig_23749	FBgn0199147	Dvir_GJ11894	CG32206	1.95772	5.23325e-08	no	no	no	no
contig_11761	XP_002011234	Dmoj\GI16421		1.95755	8.16747e-06	NA	NA	NA	NA
contig_28022	XP_002048171	Dvir_GJ13813	sti	1.95726	7.31099e-05	yes	yes	no	no
contig_22033	XP_002059339	Dvir_GJ18402	BubR1	1.95454	2.64758e-05	yes	yes	no	no
contig_19399	FBgn0211435	Dvir_GJ24355	Hexim	1.95372	0.000167204	yes	yes	no	no
contig_6115	XP_002056078	Dvir_GJ10743	CG9799	1.95251	2.21307e-08	yes	yes	no	no
contig_14046	XP_002047697	DNA polymerase	DNApol-delta	1.9521	2.76444e-09	yes	yes	no	no
contig_1601	XP_002053947	Dvir_GJ24162	CG7878	1.95179	1.84861e-09	yes	yes	yes	no
contig_19122	XP_002057155	Dvir_GJ16935	Klp10A	1.9509	1.33994e-07	yes	yes	yes	yes
contig_28089	FBgn0197418	Dvir_GJ10130	Cenp-C	1.95026	0.00327078	yes	yes	no	no
contig_19996	XP_002057791	Dvir_GJ17907	Pol32	1.95021	9.40931e-08	yes	yes	no	no
contig_20306	XP_002011959	Dmoj_GI16689	dre4	1.95	3.64717e-08	yes	yes	yes	yes
contig_22915	XP_002057171	Dvir_GJ16500	Cyp4d2	1.94913	0.0113283	no	no	no	no
contig_2955	XP_002058591	Dvir_GJ14510	CG11897	1.94886	8.66931e-11	yes	yes	yes	yes
contig_23947	XP_002050077	Dvir_GJ21940	SMC2	1.94694	0.000101237	yes	yes	yes	no
contig_20365	XP_002046750	Dvir_GJ12312	Nelf-E	1.9467	2.97487e-07	yes	no	no	no
contig_22616	XP_002047148	Dvir_GJ13272	mu2	1.94636	4.2634e-07	yes	yes	yes	no
contig_27961	XP_002054712	Dvir_GJ22655	Fip1	1.94609	0.000155019	yes	yes	yes	no
contig_17567	XP_002047841	Dvir_GJ11703	Gem3	1.94528	1.10784e-08	yes	yes	no	no
contig_14924	XP_002046974	Dvir_GJ13177	Girdin	1.94471	4.23093e-09	yes	yes	yes	no
contig_18606	contig_18606	NA		1.94464	2.10883e-06	NA	NA	NA	NA
contig_21210	XP_002050926	Dvir_GJ19929	nopo	1.94463	1.62541e-05	yes	yes	no	no
contig_7744	XP_002055490	Dvir\GJ19400		1.94424	5.84853e-09	NA	NA	NA	NA
contig_28242	FBgn0207281	Dvir_GJ20141	Caf1-105	1.94281	0.000219514	yes	yes	yes	no
contig_28011	XP_002049914	Dvir_GJ21853	a	1.94038	0.0294561	yes	yes	no	no
contig_25206	XP_002048863	Dvir_GJ21082	egg	1.94037	0.000296927	yes	yes	no	no
contig_24914	XP_002056127	Dvir_GJ10771	Mes-4	1.94037	1.44927e-07	yes	yes	yes	yes
contig_2404	XP_002060311	Dvir_GJ16044	Tudor-SN	1.94009	4.40264e-11	yes	yes	yes	yes
contig_10172	XP_002051878	Dvir_GJ24689	Pi3K21B	1.94003	1.75452e-08	yes	yes	yes	no
contig_29131	NW_002014420	NA		1.93946	0.00630322	NA	NA	NA	NA
contig_29152	NW_002014419	NA		1.93914	0.00842745	NA	NA	NA	NA
contig_28803	NW_002014440	NA		1.93871	0.0209816	NA	NA	NA	NA
contig_10157	XP_002049324	Dvir_GJ21522	Ctf4	1.93838	8.53345e-05	yes	yes	no	no
contig_25196	FBgn0202001	Dvir_GJ14797	CG3568	1.93803	1.29863e-07	no	no	no	no
contig_8647	FBgn0200073	Dvir_GJ12838	pav	1.938	0.000120972	yes	yes	yes	no
contig_14936	XP_002033738	Dsec_GM21482	CG6197	1.93754	0.00012861	yes	yes	yes	no
contig_19333	FBgn0197418	Dvir_GJ10130	Cenp-C	1.93713	0.000159615	yes	yes	no	no
contig_8553	FBgn0199803	Dvir_GJ12563	ago	1.93701	1.27692e-05	yes	yes	yes	yes
contig_11695	XP_002053721	Dvir_GJ23193	l(3)mbt	1.93699	1.27462e-05	yes	yes	no	no
contig_24638	XP_002048265	Dvir\GJ13871		1.93646	1.86578e-05	NA	NA	NA	NA
contig_20860	XP_002003068	Dmoj_GI17716	FKBP59	1.93605	4.90373e-08	yes	yes	yes	yes
contig_12778	FBgn0211070	Dvir_GJ23983	CG11875	1.93588	1.63154e-07	yes	yes	no	no
contig_26255	FBgn0201290	Dvir_GJ14072	CG32088	1.93497	0.00135653	no	no	no	no
contig_24292	FBgn0197591	Dvir_GJ10305	CG11986	1.93442	1.60687e-05	yes	yes	no	no
contig_14592	XP_002057172	Dvir_GJ16499	CG3823	1.9337	3.83825e-06	no	no	no	no
contig_19951	XP_002060270	Dvir_GJ16065	ida	1.93282	0.00219008	yes	no	no	no
contig_18331	XP_002046099	Dvir_GJ12708	prominin-like	1.93254	6.77414e-05	yes	yes	no	no
contig_21587	XP_002056994	Dvir_GJ16588	dik	1.93204	2.77905e-05	yes	yes	no	no
contig_21146	XP_002046563	Dvir_GJ12415	CG12006	1.9319	0.000589875	yes	yes	yes	no
contig_3142	XP_002053269	oskar	osk	1.93161	3.87854e-11	yes	yes	yes	yes
contig_22781	FBgn0202373	Dvir_GJ15177	CG7744	1.93121	1.07054e-05	yes	yes	yes	no
contig_17228	XP_002051149	Dvir_GJ14596	Sirt6	1.93094	3.26582e-08	yes	yes	no	no
contig_23823	FBgn0211055	Dvir_GJ23968	cdm	1.93074	0.000637747	yes	yes	no	no
contig_28987	XP_002059333	Dvir_GJ18392	CG13185	1.92978	0.0177963	yes	yes	no	no
contig_23172	XP_002000347	Dmoj_GI10182	XNP	1.92925	3.78709e-05	yes	yes	yes	no
contig_10321	XP_002057995	Dvir_GJ15840	pcm	1.92857	0.0322492	yes	yes	no	no
contig_10801	XP_002051132	Dvir_GJ14582	CG16833	1.92817	1.86543e-08	yes	yes	no	no
contig_1655	XP_002053135	Dvir_GJ23507	bor	1.92772	2.98382e-09	yes	yes	no	no
contig_27054	FBgn0209784	Dvir_GJ22680	CG8202	1.927	0.00251787	yes	yes	no	no
contig_8221	XP_002049154	Dvir_GJ20906	calypso	1.92678	0.00105343	yes	yes	no	no
contig_18074	XP_002054516	Dvir_GJ22764	CG2218	1.92667	2.52357e-08	yes	yes	no	no
contig_4798	XP_002051547	Dvir_GJ11549	CG7627 , CG31792 , CG31793 , CG9270	1.92664	4.92471e-09	yes	yes	yes	no
contig_28651	XP_002053059	Dvir_GJ23670	polybromo	1.92619	0.00783735	yes	yes	yes	no
contig_28978	XP_002054239	Dvir_GJ24338	Trf4-2	1.9257	0.000291701	yes	yes	no	no
contig_11985	XP_002069887	Dwil_GK11760	Mtl	1.92569	1.69129e-06	yes	yes	yes	no
contig_8351	FBgn0204565	Dvir\GJ17393		1.92499	6.99276e-08	NA	NA	NA	NA
contig_20538	XP_002050196	Dvir_GJ22011	Sin1	1.92491	2.13183e-05	yes	yes	no	no
contig_24466	XP_002051780	Dvir\GJ10455		1.92399	8.645e-05	NA	NA	NA	NA
contig_31433	FBgn0207870	Dvir_GJ20732	CG42383	1.92343	0.0150217	no	no	no	no
contig_28976	FBgn0203464	Dvir\GJ16280		1.92263	0.000485895	NA	NA	NA	NA
contig_25283	FBgn0211178	Dvir_GJ24093	CG8420	1.92241	0.000456144	yes	yes	no	no
contig_13758	XP_002046490	Dvir_GJ12468	stet	1.92152	5.21894e-09	yes	yes	no	no
contig_21693	AAZ39808	Dvir_GJ10411	Su(var)3-7	1.9206	0.00011006	yes	yes	yes	yes
contig_13134	XM_002055509	Yolk protein 1	Yp1	1.91874	6.41748e-07	yes	yes	yes	yes
contig_27991	FBgn0200399	Dvir_GJ13172	CG6683	1.91795	0.000791	yes	no	no	no
contig_16488	NW_002014419	NA		1.91772	2.39457e-07	NA	NA	NA	NA
contig_17384	NW_002014424	NA		1.91694	0.000100552	NA	NA	NA	NA
contig_22867	XP_002059526	Dvir_GJ14815	pico	1.9163	1.58029e-06	yes	yes	no	no
contig_25607	XP_002047506	Dvir\GJ11902		1.91497	0.000294078	NA	NA	NA	NA
contig_25233	FBgn0209597	Dvir_GJ22487	CG13742	1.9145	0.000252179	yes	no	no	no
contig_15644	FBgn0204143	Dvir\GJ16966		1.91407	7.5476e-09	NA	NA	NA	NA
contig_7994	XP_002047886	Dvir_GJ13689	dlp	1.91377	5.74014e-08	yes	yes	no	no
contig_23714	FBgn0198040	Dvir_GJ10766	CG42487	1.91341	5.92529e-06	yes	yes	yes	yes
contig_17773	XP_002049846	Dvir_GJ21815	hts	1.91304	4.4615e-08	yes	yes	no	no
contig_555	XP_002055292	Dvir_GJ19286	l(1)G0222	1.91258	1.31449e-09	yes	yes	no	no
contig_26415	XP_002051963	Dvir_GJ17289	CG9870	1.91187	0.0123619	yes	no	no	no
contig_27506	XP_002057249	Dvir_GJ16986	Mcm6	1.9118	0.000114987	yes	yes	yes	no
contig_28884	FBgn0206313	Dvir\GJ19168	BthD	1.9116	0.00305041	yes	yes	yes	no
contig_14145	XP_002052914	Dvir_GJ19577	Cap-D3	1.9094	0.00196138	yes	no	no	no
contig_18940	XP_002057985	Dvir_GJ15836	Grip84	1.90939	5.78755e-09	yes	yes	no	no
contig_24318	XM_002059277	Dvir_GJ17993	l(2)dtl	1.90875	4.43153e-05	yes	yes	yes	no
contig_3824	XP_002056487	Dvir\GJ10201		1.90673	6.72351e-09	NA	NA	NA	NA
contig_28813	FBgn0201921	Dvir_GJ14714	Hmr	1.90624	0.0036686	yes	yes	no	no
contig_28990	XP_002054940	Dvir\GJ19063		1.90608	0.00113693	NA	NA	NA	NA
contig_28934	FBgn0197561	Dvir_GJ10275	Grip71	1.90565	1.90161e-06	yes	yes	no	no
contig_24164	XP_002047886	Dvir_GJ13689	dlp	1.90557	1.77339e-05	yes	yes	no	no
contig_13617	FBgn0210751	Dvir_GJ23654	asp	1.90514	4.23831e-05	yes	yes	yes	no
contig_26137	XP_002059339	Dvir_GJ18402	BubR1	1.90499	0.000366702	yes	yes	no	no
contig_5049	XP_002059925	Dvir_GJ15112	tkv	1.90451	8.82158e-07	yes	yes	no	no
contig_14818	XP_002053961	Dvir_GJ24169	FBX011	1.90367	6.7932e-06	yes	yes	yes	no
contig_12853	NP_996229	Dmel_CG7156	Dmel_CG7156	1.90343	4.17467e-05	yes	yes	no	no
contig_3700	XP_002053243	Dvir_GJ23450	CG32344	1.90228	2.21377e-09	yes	yes	no	no
contig_25668	XP_002048957	Dvir_GJ21030	FANCI	1.90178	3.61193e-05	yes	yes	no	no
contig_23094	XP_002052467	Dvir_GJ21452	sip2	1.90049	3.00545e-07	yes	yes	no	no
contig_21495	XP_002054461	Dvir\GJ22794		1.89987	7.02795e-05	NA	NA	NA	NA
contig_22701	XP_002058636	Dvir_GJ14532	Slimp	1.89941	4.93242e-05	yes	no	no	no
contig_27448	NW_002014424	NA		1.8988	0.000342393	NA	NA	NA	NA
contig_9529	XP_002056641	Dvir_GJ11052	Gnf1	1.89781	1.40983e-06	yes	yes	yes	yes
contig_13680	FBgn0206468	Dvir_GJ19324	Caf1-180	1.89761	6.82325e-08	yes	yes	yes	yes
contig_27451	XM_002047301	Dvir_GJ11983	ndl	1.89757	4.51484e-06	yes	no	no	no
contig_2739	XP_002056597	Dvir_GJ11031	CD98hc	1.89721	3.45671e-10	yes	yes	yes	yes
contig_24235	FBgn0201232	Dvir_GJ14014	Pop2	1.89665	0.000483327	yes	yes	yes	no
contig_25838	XP_001999013	Dmoj_GI24281	Ada2b	1.89654	0.00129328	yes	yes	yes	yes
contig_5349	XP_002052194	Dvir_GJ23021	Fs(2)Ket	1.89654	6.54701e-11	yes	yes	yes	yes
contig_21949	XP_002047985	Dvir_GJ13725	Cep135	1.8963	0.000246433	yes	yes	no	no
contig_20215	FBgn0208337	Dvir\GJ21204		1.89572	4.29878e-09	NA	NA	NA	NA
contig_19950	FBgn0207221	Dvir_GJ20080	CG8414	1.89552	7.71982e-06	yes	yes	yes	no
contig_1544	AAC64547	Dvir_GJ20614	msl-2	1.89373	0.0104888	no	no	no	no
contig_20963	XP_002055171	Dvir_GJ19221	CG11418	1.89352	6.81302e-07	yes	yes	no	no
contig_20749	XP_002046242	Dvir_GJ12793	RAF2	1.89282	9.31659e-07	yes	yes	no	no
contig_19293	FBgn0208283	Dvir_GJ21150	CG13322	1.8928	6.21852e-07	yes	yes	yes	no
contig_9861	XP_002055275	Dvir_GJ18880	CG1597	1.8922	2.25274e-07	yes	yes	no	no
contig_4238	XP_002051256	Dvir_GJ13256	cana , cmet	1.89013	1.23082e-09	yes	yes	yes	no
contig_20772	ACM78517	Dmel_CG11839	Dmel_CG11839	1.88973	1.99866e-07	yes	yes	no	no
contig_18231	XP_002009416	Dmoj_GI15244	pico	1.88973	1.68313e-05	yes	yes	no	no
contig_20258	FBgn0203471	Dvir\GJ16287	del	1.88938	3.36774e-09	yes	yes	yes	yes
contig_5525	XP_002054859	Dvir_GJ22567	CG31388	1.88841	1.96356e-05	yes	yes	no	no
contig_24866	XP_002053801	Dvir_GJ23143	pit	1.88818	4.87581e-05	yes	yes	no	no
contig_25984	XP_002055342	Dvir_GJ19315	Erk7	1.8875	0.00466519	no	no	no	no
contig_28688	FBgn0201186	Dvir_GJ13968	Spc105R	1.88704	0.000339096	yes	yes	no	no
contig_13111	FBgn0069459	Dvir_GJ14420	mod(mdg4)	1.88632	4.22217e-09	yes	yes	yes	yes
contig_14131	BT133073	F-box-like/WD repeat-containing protein ebi	F-box-like/WD repeat-containing protein ebi	1.88458	8.782e-08	yes	yes	yes	yes
contig_25187	DQ334217	CG7487 (Fragment)		1.88433	0.00414356	NA	NA	NA	NA
contig_27125	XP_001983931	Dgri_GH16164	Tmhs	1.88339	0.000508549	yes	no	no	no
contig_19575	FBgn0207690	Dvir_GJ20550	fa2h	1.88332	5.61395e-06	no	no	no	no
contig_12997	FBgn0206430	Dvir_GJ19286	l(1)G0222	1.88293	2.06803e-09	yes	yes	no	no
contig_16454	XP_002054117	Dvir_GJ22967	CG8507	1.88257	9.42448e-07	yes	yes	yes	yes
contig_19515	XP_002050683	Dvir_GJ20076	dpa	1.88182	6.09243e-06	yes	yes	yes	no
contig_11736	FBgn0197418	Dvir_GJ10130	Cenp-C	1.87886	0.000680291	yes	yes	no	no
contig_25767	XP_002056175	Dvir_GJ10366	timeout	1.87789	1.4482e-05	yes	yes	no	no
contig_26917	XP_002046332	Dvir_GJ12838	pav	1.87729	0.000170645	yes	yes	yes	no
contig_19495	XP_002054587	Dvir_GJ22726	Dys	1.87684	2.5359e-08	yes	yes	no	no
contig_27993	XP_002047079	Dvir_GJ13226	Claspin	1.87614	0.000341109	yes	yes	yes	yes
contig_25523	XP_002046499	Dvir_GJ12459	spd-2	1.87522	9.56191e-05	yes	yes	yes	no
contig_22043	XP_002054303	Dvir_GJ22876	wda	1.87522	0.0027395	yes	yes	no	no
contig_28483	XP_002012170	Dmoj_GI16579	tipE	1.87478	0.0309036	no	no	no	no
contig_28239	XP_002048979	Dvir_GJ21019	CG6401	1.87445	0.00183086	yes	no	no	no
contig_24497	FBgn0124005	Dgri_GH16534	Gap1	1.87435	3.2038e-06	yes	yes	no	no
contig_25955	FBgn0205791	Dvir_GJ18636	Ndc80	1.8741	0.000245808	yes	yes	no	no
contig_16763	XP_002049714	Dvir_GJ20602	CG30403	1.874	4.07479e-08	yes	yes	no	no
contig_18508	FBgn0202319	Dvir_GJ15122	CG17002	1.87272	2.18051e-05	yes	yes	no	no
contig_8578	FBgn0210210	Dvir_GJ23108	omd	1.87232	3.2086e-05	yes	yes	no	no
contig_13526	XP_002057245	Dvir\GJ16984	l(1)G0148	1.87192	0.000149929	yes	yes	yes	yes
contig_12603	XP_002057674	Dvir_GJ17973	CG6565	1.87161	4.73302e-09	yes	yes	no	no
contig_17443	FBgn0197418	Dvir_GJ10130	Cenp-C	1.87112	0.0100961	yes	yes	no	no
contig_17718	XP_002055636	Dvir_GJ18676	Lst8	1.87105	4.0964e-07	yes	yes	no	no
contig_5558	XP_002048165	Dvir_GJ13809	nst	1.87101	1.1292e-09	yes	yes	no	no
contig_4142	AY900631	NA		1.871	5.96094e-09	NA	NA	NA	NA
contig_2108	XP_002053213	Dvir_GJ23765	spn-E	1.8704	2.18997e-08	yes	yes	no	no
contig_17440	XP_002046921	Dvir_GJ12222	Uba2	1.87017	1.46938e-05	yes	yes	yes	no
contig_23140	XP_002004612	Dmoj_GI19513	egg	1.87001	7.0317e-07	yes	yes	no	no
contig_23345	FBgn0208002	Dvir_GJ20866	FLASH	1.86893	2.84891e-06	yes	yes	no	no
contig_9212	FBgn0208165	Dvir_GJ21030	FANCI	1.86873	2.21366e-05	yes	yes	no	no
contig_27288	ACZ52447	Dvir_GJ13842	bru-3	1.86867	3.279e-06	no	no	no	no
contig_12292	XP_002050550	Dvir_GJ20139	trsn	1.8678	3.27999e-07	yes	yes	no	no
contig_15411	AE014297	NA		1.8673	4.24943e-06	NA	NA	NA	NA
contig_11186	FBgn0199173	Dvir\GJ11920	Nopp140	1.86717	1.43117e-09	yes	yes	yes	yes
contig_15682	XP_002055746	Dvir_GJ18611	mus101	1.86705	5.1158e-06	yes	yes	no	no
contig_22802	XP_002054289	Dvir_GJ22884	CG5205	1.86559	0.00474175	yes	yes	no	no
contig_25562	NW_002014431	NA		1.86527	3.3702e-06	NA	NA	NA	NA
contig_5773	XP_002055060	Dvir_GJ19006	Set2	1.86525	8.70257e-05	yes	yes	yes	no
contig_20110	XP_002082441	Dsim_GD11571	Xpd	1.86522	0.00260882	yes	yes	no	no
contig_3857	XP_002053298	Dvir_GJ23416	CG5728	1.86367	6.0513e-09	yes	yes	no	no
contig_14606	AES58508	Dmel_CG17436	Dmel_CG17436	1.86238	2.27486e-06	yes	yes	no	no
contig_28364	FBgn0203471	Dvir\GJ16287	del	1.86144	0.00178921	yes	yes	yes	yes
contig_4497	FBgn0206840	Dvir_GJ19698	Mis12	1.8613	2.18177e-08	yes	yes	no	no
contig_27666	NW_002014442	NA		1.86069	2.53643e-06	NA	NA	NA	NA
contig_3095	XP_002078636	Dsim\GD22416		1.85622	2.85145e-07	NA	NA	NA	NA
contig_3382	XP_002050016	Dvir_GJ20424	CG17082	1.85566	2.81144e-07	yes	yes	yes	yes
contig_8896	XP_002048918	Dvir_GJ21305	CG8243	1.85564	2.80146e-09	yes	yes	yes	no
contig_27182	XP_002058321	Dvir_GJ16027	CG2941 , CG32783	1.85526	0.000443263	yes	yes	no	no
contig_3661	XP_002048007	Dvir_GJ11591	Smc5	1.85511	2.33982e-08	yes	yes	no	no
contig_24628	XP_002048180	Dvir_GJ11486	Taspase1	1.85502	0.00553763	yes	yes	no	no
contig_19454	XP_002051511	Dvir_GJ16029	mol	1.85481	3.22014e-06	yes	yes	no	no
contig_14785	XP_002057442	DNA topoisomerase 2	Top2	1.85463	9.23592e-08	yes	yes	yes	yes
contig_26900	XP_002009415	Dmoj\GI15246	vfl	1.85357	1.75041e-05	yes	yes	yes	no
contig_21961	Q08876	suppressor of Hairy wing	su(Hw)	1.85346	0.000216035	yes	yes	yes	no
contig_24966	FBgn0257340	Dvir\snoRNA:GJ25506		1.85165	0.0197399	NA	NA	NA	NA
contig_1915	XP_002047726	Dvir_GJ13594	Klp67A	1.85118	8.99891e-05	yes	yes	yes	no
contig_15606	XP_002056143	Dvir_GJ10777	Sry-delta	1.85096	1.82068e-06	yes	yes	no	no
contig_18299	XP_002054960	Ubiquitin carboxyl-terminal hydrolase	CG4165	1.85018	3.78709e-05	yes	yes	yes	no
contig_20597	FBgn0210046	Dvir_GJ22943	CG5466 , CG42586 , CG31775	1.84945	0.000113082	yes	yes	no	no
contig_13755	FBgn0210499	Dvir_GJ23398	CG6962	1.84931	1.92382e-06	yes	yes	no	no
contig_24950	XP_002046242	Dvir_GJ12793	RAF2	1.84912	3.96082e-05	yes	yes	no	no
contig_5746	BT133433	oo18 RNA-binding protein	oo18 RNA-binding protein	1.8486	1.93935e-06	yes	yes	yes	no
contig_7842	XP_002054825	Dvir_GJ22579	Aats-glupro	1.84811	1.0485e-06	yes	yes	yes	no
contig_24645	XP_002051501	Dvir_GJ15986	ck	1.84765	6.19225e-05	yes	yes	no	no
contig_14527	ABC73470	CG1822 (Fragment)		1.84722	1.23385e-06	NA	NA	NA	NA
contig_23184	XP_002051319	Dvir_GJ15173	CG2990	1.84647	0.000549907	yes	yes	no	no
contig_28172	XP_002093215	Dyak_GE21197	Tmhs	1.84609	0.000142057	yes	no	no	no
contig_477	XP_002055669	Dvir_GJ19490	Rbf	1.8458	1.06247e-08	yes	yes	yes	yes
contig_4841	NW_002014440	NA		1.84482	8.36824e-08	NA	NA	NA	NA
contig_26526	XP_002057531	Dvir_GJ18185	spel1	1.84445	0.000809981	yes	yes	no	no
contig_19070	XP_002058623	Dvir\GJ14524		1.84445	0.000170478	NA	NA	NA	NA
contig_23961	FBgn0198578	Dvir_GJ11318	l(3)j2D3	1.84443	2.03086e-06	yes	yes	no	no
contig_11817	XP_002049921	Dvir_GJ21856	CG1667	1.84338	0.000111678	yes	yes	yes	no
contig_20161	FBgn0205759	Dvir\GJ18602		1.84309	1.46996e-07	NA	NA	NA	NA
contig_18009	XP_002050468	Dvir_GJ22173	CG9422	1.84184	1.78171e-06	yes	yes	no	no
contig_23729	XP_002054626	Dvir_GJ24557	CG7262	1.8404	0.000122435	yes	yes	no	no
contig_10873	XP_002047968	Dvir_GJ13718	Liprin-beta	1.83999	4.07117e-07	yes	yes	yes	no
contig_9927	XP_002057460	Dvir_GJ18142	CG16863	1.83883	0.000492793	no	no	no	no
contig_29005	XP_001990170	Dgri_GH18380	timeout	1.83873	0.045061	yes	yes	no	no
contig_8585	XP_002057172	Dvir_GJ16499	CG3823	1.83858	2.87215e-07	no	no	no	no
contig_21998	XP_002051839	Dvir_GJ10199	CG7261	1.83831	0.0043626	yes	yes	no	no
contig_26548	FBgn0201973	Dvir_GJ14769	wapl	1.83771	0.000219991	yes	yes	yes	no
contig_31263	XP_001990648	Dgri_GH18135	CG43329	1.83753	0.00307145	no	no	no	no
contig_7529	XP_002058656	Dvir\GJ14541	kuk	1.83702	1.02764e-07	yes	yes	yes	yes
contig_14966	XP_002050529	Dvir_GJ22206	CG12909	1.83683	3.26787e-07	yes	yes	yes	no
contig_29013	AE014296	NA		1.83671	0.0234778	NA	NA	NA	NA
contig_20046	XP_002051336	Dvir_GJ15260	Pez	1.8364	1.54314e-06	yes	yes	no	no
contig_20325	XP_002055433	Dvir_GJ18791	sl	1.83605	0.0424719	yes	yes	no	no
contig_18907	XP_002052498	Dvir_GJ21279	Rca1	1.83586	1.93549e-07	yes	yes	yes	no
contig_22784	XM_002006021	Dmoj_GI20822	Eaf	1.83584	2.09374e-06	yes	yes	no	no
contig_22586	XP_002053965	Dvir_GJ24172	CG31156	1.83582	7.11815e-06	yes	yes	no	no
contig_10346	NW_002014432	NA		1.83556	0.00022562	NA	NA	NA	NA
contig_10212	XP_002048656	Dvir_GJ14095	CG7158	1.83551	3.84966e-10	yes	yes	no	no
contig_9301	XP_002057531	Dvir_GJ18185	spel1	1.8353	8.20526e-07	yes	yes	no	no
contig_12072	XP_002051138	Dvir_GJ13883	Grip75	1.83505	0.000566843	yes	yes	no	no
contig_2017	XP_002054354	Dvir_GJ24397	CG10979	1.8344	1.52748e-08	yes	yes	yes	no
contig_29271	FBgn0202921	Dvir_GJ15733	CG12393	1.83373	0.0125782	yes	yes	no	no
contig_16662	XP_002046708	Dvir_GJ13029	blot	1.83355	1.3416e-06	yes	yes	no	no
contig_29216	FBgn0201274	Dvir\GJ14056		1.83294	0.0190858	NA	NA	NA	NA
contig_8310	XP_002049586	Dvir_GJ20672	Nup75	1.83292	9.76485e-09	yes	yes	no	no
contig_16025	XP_002047704	Dead box protein 80	Dbp80	1.83209	3.58169e-05	yes	yes	yes	no
contig_20411	XP_002057454	Dvir_GJ18094	CG10188	1.83176	0.000528605	yes	yes	no	no
contig_24334	XP_002060423	Dvir_GJ19093	sle , CG12592	1.83111	0.0205073	yes	yes	yes	yes
contig_8693	XP_002053961	Dvir_GJ24169	FBX011	1.8311	6.19071e-07	yes	yes	yes	no
contig_27373	XP_002057097	Dvir_GJ16535	Nup205	1.83057	0.000477296	yes	yes	no	no
contig_24265	XP_002058397	Dvir_GJ14390	CG12499	1.82964	0.00306936	yes	yes	no	no
contig_14196	XP_002091720	Dyak_GE13819	CG11208	1.82949	8.56689e-08	yes	yes	yes	no
contig_7417	XP_002055284	Dvir_GJ18875	CG34104	1.82944	4.11427e-05	yes	no	no	no
contig_15083	NW_002014424	NA		1.82798	1.11346e-06	NA	NA	NA	NA
contig_3330	XP_002079142	Dsim\GD22157	crol	1.8279	2.53393e-08	yes	yes	no	no
contig_10146	XP_002053213	Dvir_GJ23765	spn-E	1.82773	1.92843e-05	yes	yes	no	no
contig_23556	AAW59015	su(Hw)		1.82708	0.000347662	NA	NA	NA	NA
contig_22275	FBgn0204506	Dvir_GJ17334	CG12050	1.82658	3.25558e-05	yes	yes	no	no
contig_28672	XP_002052284	Dvir_GJ17469	escl	1.82619	0.000543139	yes	yes	no	no
contig_27644	FBgn0207978	Dvir\GJ20841		1.82609	0.0049979	NA	NA	NA	NA
contig_19536	XP_002003076	Dmoj_GI24344	Etl1	1.82527	6.33543e-06	yes	yes	no	no
contig_19779	XP_002051105	Dvir_GJ14045	Aats-arg	1.82513	1.92396e-05	yes	yes	no	no
contig_28700	FBgn0197418	Dvir_GJ10130	Cenp-C	1.82444	0.0215002	yes	yes	no	no
contig_21577	FBgn0201921	Dvir_GJ14714	Hmr	1.8244	0.00122473	yes	yes	no	no
contig_15448	FBgn0210152	Dvir_GJ23050	CG6937	1.82422	1.27038e-08	yes	yes	yes	no
contig_7279	XP_002058589	Dvir_GJ14235	Slbp	1.8242	1.2481e-08	yes	yes	yes	yes
contig_12630	FBgn0208435	Dvir_GJ21303	CG30349	1.82343	1.34326e-09	yes	yes	yes	no
contig_22593	XM_002055300	Dvir_GJ18846	Yp3	1.82311	0.00893294	yes	yes	yes	yes
contig_6442	XP_002055584	Dvir_GJ19440	CG7033	1.82268	5.2707e-10	yes	yes	yes	yes
contig_23481	AE014297	NA		1.82267	1.86509e-05	NA	NA	NA	NA
contig_2286	DQ079300	moj32		1.82262	8.82178e-07	NA	NA	NA	NA
contig_17411	XP_002047702	Dvir_GJ13580	CG14561	1.82249	3.92072e-06	yes	yes	no	no
contig_16239	NW_002014420	NA		1.82246	1.17787e-07	NA	NA	NA	NA
contig_28061	XP_002056641	Dvir_GJ11052	Gnf1	1.82239	0.000389824	yes	yes	yes	yes
contig_633	XP_002055336	Dvir_GJ18846	Yp3	1.82236	6.84059e-05	yes	yes	yes	yes
contig_15661	XP_002057825	Dvir_GJ17888	nesd	1.82102	0.000544799	yes	yes	no	no
contig_26445	XP_002055542	Dvir\GJ19421		1.82079	1.48925e-05	NA	NA	NA	NA
contig_23379	XP_002048876	Dvir_GJ21281	Atf-2	1.81985	0.000817555	yes	yes	no	no
contig_1895	XP_002047029	Dvir_GJ13203	CG2199	1.81875	2.41334e-08	yes	yes	yes	no
contig_21281	Q9NBL2	male lethal 3	msl-3	1.81819	5.33444e-07	yes	yes	no	no
contig_311	XP_002057302	Dvir_GJ17019	cib	1.81808	8.11724e-10	yes	yes	yes	yes
contig_13362	FBgn0210755	Dvir_GJ23658	CG6325	1.81725	3.01533e-07	yes	yes	no	no
contig_11481	FBgn0208892	Dvir_GJ21774	Ssrp	1.81671	2.56474e-08	yes	yes	yes	yes
contig_15211	NW_002014456	NA		1.81624	2.51266e-07	NA	NA	NA	NA
contig_25164	XP_002048033	Dvir_GJ13744	Nufip	1.81566	0.00022012	yes	yes	no	no
contig_18874	XP_002057345	Dvir_GJ16399	Ork1	1.81455	1.44457e-05	yes	yes	no	no
contig_28635	NW_002014419	NA		1.81448	0.00115572	NA	NA	NA	NA
contig_22354	XP_002053261	Dvir_GJ23438	CG4973	1.81384	3.79559e-06	yes	yes	yes	no
contig_2934	XP_002054269	Dvir_GJ22898	Rad17	1.81381	0.00406312	yes	yes	no	no
contig_25455	XP_002048957	Dvir_GJ21030	FANCI	1.81364	0.000109924	yes	yes	no	no
contig_23864	XP_002058603	Dvir\GJ14517	CG15817	1.81282	0.0042006	yes	yes	yes	no
contig_3871	XP_001989302	Dgri_GH10132	Arpc2	1.81251	2.65101e-09	yes	yes	yes	yes
contig_27261	XP_002057800	Dvir_GJ17903	CycE	1.81217	5.51642e-05	yes	yes	yes	yes
contig_23201	XP_002056482	Dvir_GJ10204	CG4730	1.81204	0.000194333	yes	yes	no	no
contig_24362	XP_002051069	Dvir_GJ14144	Duox	1.81177	0.00415277	yes	yes	yes	no
contig_9874	XP_002047097	Dvir_GJ13237	CG13894	1.81172	0.000902134	no	no	no	no
contig_13456	XP_002047505	Dvir_GJ13487	fal	1.81094	1.76133e-06	yes	yes	no	no
contig_22422	XP_002056490	Dvir_GJ10198	LpR2 , LpR1	1.81089	8.83514e-08	yes	yes	yes	yes
contig_16433	XM_002047302	Dvir\GJ11982		1.81075	1.12786e-06	NA	NA	NA	NA
contig_15231	AAK84929	Dicer-1	Dicer-1	1.81066	0.0107195	yes	yes	no	no
contig_5506	NW_002014424	NA		1.81049	1.13163e-07	NA	NA	NA	NA
contig_23745	XP_002050019	Dvir_GJ21905	Wnt5	1.81039	8.95966e-08	yes	yes	no	no
contig_20933	XP_002051105	Dvir_GJ14045	Aats-arg	1.81017	7.93916e-07	yes	yes	no	no
contig_16976	XP_002056750	Dvir_GJ11107	CG14667	1.8098	6.48135e-07	yes	yes	no	no
contig_10581	FBgn0124587	Dgri\GH17117		1.80972	0.0298302	NA	NA	NA	NA
contig_9207	DQ378287	NA		1.80946	4.22375e-08	NA	NA	NA	NA
contig_6812	XP_002014437	Dper_GL18953	CG4747	1.80894	4.37866e-09	yes	yes	yes	yes
contig_16494	NW_002014452	NA		1.80831	9.10777e-05	NA	NA	NA	NA
contig_23502	XP_002047120	Dvir_GJ13253	Nc	1.808	0.0120946	yes	yes	no	no
contig_20688	FBgn0208122	Dvir_GJ20987	CG6758	1.8075	0.00366429	yes	yes	no	no
contig_25066	XP_002051542	Dvir_GJ16118	CG9272	1.80723	0.000417312	yes	yes	no	no
contig_29337	FBgn0205044	Dvir_GJ17876	cuff	1.806	0.0062028	no	no	no	no
contig_16683	XP_002048154	Dvir_GJ13803	Ptp69D	1.80549	2.08261e-06	yes	yes	yes	no
contig_27826	XP_002059332	Dvir_GJ17876	cuff	1.80543	0.000491823	no	no	no	no
contig_9576	XP_002053330	Dvir_GJ23400	CG5789	1.8046	3.82288e-07	yes	yes	no	no
contig_18109	XP_002058624	Dvir_GJ14526	CG5524	1.80432	1.94378e-05	yes	yes	no	no
contig_3783	XP_002049871	Dvir_GJ20510	CG8635	1.80426	5.17978e-09	yes	yes	yes	no
contig_9261	XP_002049838	Dvir_GJ21808	CG9143	1.80389	1.74108e-07	yes	yes	no	no
contig_24502	XP_002058589	Dvir_GJ14235	Slbp	1.80389	1.197e-05	yes	yes	yes	yes
contig_16684	XP_002000207	Dmoj_GI22653	msps	1.80375	6.44027e-08	yes	yes	yes	no
contig_26180	NW_002014442	NA		1.80261	0.000423853	NA	NA	NA	NA
contig_17859	XP_002054861	Dvir_GJ24679	CG7357	1.80256	1.50296e-06	yes	yes	yes	no
contig_5248	contig_5248	NA		1.80208	5.71277e-10	NA	NA	NA	NA
contig_25472	XP_002049309	Dvir_GJ20825	CG12942	1.80205	8.22375e-05	yes	yes	yes	no
contig_24270	FBgn0197546	Dvir_GJ10260	CG42232	1.80196	3.28906e-06	yes	yes	yes	no
contig_27445	XP_002057576	Dvir_GJ18202	D12	1.80193	0.000543139	yes	yes	no	no
contig_10421	NP_996032	Dmel_CG18177	Dmel_CG18177	1.80175	2.94465e-07	yes	yes	yes	no
contig_20556	XP_002048413	Dvir_GJ11366	CkIIalpha-i1	1.8016	6.62499e-05	yes	no	no	no
contig_28228	XP_002056642	Dvir_GJ11053	Cdep	1.80005	0.00159414	no	no	no	no
contig_26755	XP_002058243	Dvir_GJ15980	Exp6	1.79903	0.000601464	yes	yes	no	no
contig_22261	XP_002048248	Dvir_GJ13864	yellow-k	1.79877	4.22372e-05	no	no	no	no
contig_25073	XP_002055243	Dvir_GJ18900	dwg	1.79863	0.000187961	yes	yes	no	no
contig_20115	XP_002053636	Dvir_GJ24005	CG7963	1.79819	1.28667e-05	no	no	no	no
contig_24621	XP_002059664	Dvir_GJ14697	CG8915	1.79712	0.000110456	yes	yes	no	no
contig_25328	XP_002053653	Dvir_GJ23233	rev7	1.79678	0.0168391	yes	no	no	no
contig_22660	XM_002059969	Dvir_GJ14657	CycD	1.79643	1.78669e-07	yes	yes	yes	no
contig_1863	XP_002056249	Dvir_GJ10325	Nup43	1.79471	0.000170645	yes	yes	no	no
contig_11990	XP_002047364	Dvir_GJ13396	CG7839	1.79466	1.25669e-05	yes	yes	yes	yes
contig_12983	XP_002053330	Dvir_GJ23400	CG5789	1.79377	1.43966e-08	yes	yes	no	no
contig_8854	FBgn0204998	Dvir_GJ17830	Pino	1.79373	0.000144162	yes	yes	yes	no
contig_9243	AAM52719	brain tumor	brain tumor	1.79277	1.11807e-06	yes	yes	no	no
contig_18933	XM_002054942	Dvir_GJ19118	CG34401	1.7922	7.07583e-05	yes	yes	no	no
contig_20615	XP_001987086	Dgri_GH20163	CG4049	1.79122	3.99348e-07	yes	yes	no	no
contig_28102	FBgn0208642	Dvir_GJ21522	Ctf4	1.79103	0.0214527	yes	yes	no	no
contig_27055	XP_002058345	Dvir_GJ15543	a6	1.79091	0.00139793	yes	yes	no	no
contig_13646	XP_002060191	Dvir_GJ18477	Paf-AHalpha	1.7907	1.23489e-06	yes	yes	yes	yes
contig_26907	BT125989	brain tumor	brain tumor	1.79035	5.98609e-07	yes	yes	no	no
contig_26813	XP_002054151	Dvir_GJ24276	Fancd2	1.79031	0.00294539	yes	yes	no	no
contig_22348	FBgn0197335	Dvir_GJ10045	CG7102	1.78947	0.000605294	yes	no	no	no
contig_19902	XP_002052614	Dvir_GJ20712	CG12299	1.78942	0.000196652	yes	yes	yes	no
contig_22756	XP_002059007	Dvir_GJ15340	CG11417	1.78797	0.000206756	yes	yes	yes	yes
contig_29150	XP_002057300	Dvir_GJ16428	Xpac	1.78796	0.000331189	yes	yes	no	no
contig_25570	NW_002014421	NA		1.78755	2.43788e-05	NA	NA	NA	NA
contig_29894	FBgn0209050	Dvir\GJ21935		1.78738	0.000877715	NA	NA	NA	NA
contig_2627	XP_002052262	Dvir_GJ17456	chif	1.78692	4.90152e-09	yes	yes	yes	no
contig_6790	XP_002054013	Dvir_GJ24202	Art4	1.78676	2.80533e-08	yes	yes	yes	no
contig_18345	NP_725441	Dmel_CG8092	Dmel_CG8092	1.78674	2.17913e-06	yes	yes	no	no
contig_9692	FBgn0204242	Dvir\GJ17065	CG42240	1.7861	5.06455e-08	yes	yes	yes	yes
contig_28859	XP_002050060	Dvir_GJ21927	ana3	1.78569	2.85258e-05	yes	yes	no	no
contig_17024	XP_002058028	Dvir_GJ15857	pon	1.78561	2.88544e-06	yes	yes	no	no
contig_26829	XP_002059722	Dvir_GJ14688	plexB	1.78523	9.92207e-05	yes	yes	no	no
contig_27976	XP_002047299	Dvir_GJ12011	CG10274	1.78477	0.0112143	yes	yes	no	no
contig_21479	XP_002047426	Dvir_GJ13433	CG1275	1.78433	1.63531e-06	yes	yes	no	no
contig_1718	XP_002056078	Dvir_GJ10743	CG9799	1.78418	4.58777e-07	yes	yes	no	no
contig_27962	XP_002052480	Dvir_GJ21346	CG3430	1.78329	0.000213757	yes	yes	no	no
contig_26464	XP_002048220	Dvir_GJ11467	Msh6	1.78211	5.68543e-06	yes	yes	yes	no
contig_2401	XP_002054901	Dvir_GJ24703	CG7156	1.78146	5.56452e-05	yes	yes	no	no
contig_14690	XP_002054859	Dvir_GJ22567	CG31388	1.78144	8.19566e-05	yes	yes	no	no
contig_23213	XP_002052666	Dvir_GJ20475	CG10428	1.78079	0.00522461	yes	yes	no	no
contig_11110	ACD67940	Yolk protein 1	Yp1	1.78073	1.2727e-08	yes	yes	yes	yes
contig_14721	XP_002053756	Dvir_GJ23172	yemalpha	1.78037	2.25623e-07	yes	yes	yes	no
contig_2342	XP_002054960	Ubiquitin carboxyl-terminal hydrolase	CG4165	1.78027	9.72519e-08	yes	yes	yes	no
contig_8770	XP_002055266	Dvir_GJ19275	CG6540	1.78014	2.06175e-08	yes	yes	yes	no
contig_28045	XP_002054289	Dvir_GJ22884	CG5205	1.78001	0.0092253	yes	yes	no	no
contig_19278	XP_002053978	Dvir_GJ24179	wdn	1.77998	3.64873e-07	yes	yes	yes	no
contig_22998	XP_002012170	Dmoj_GI16579	tipE	1.77994	0.000716069	no	no	no	no
contig_18470	NW_002014420	NA		1.77973	1.16996e-05	NA	NA	NA	NA
contig_23111	XP_001999550	Dmoj_GI23015	Zif	1.77963	0.0010564	yes	yes	yes	no
contig_11213	XP_002053231	Dvir_GJ23772	Rbf2	1.77957	7.32237e-07	yes	yes	no	no
contig_8769	XP_002057528	Dvir_GJ18057	l(2)34Fd	1.77884	3.52845e-08	yes	yes	no	no
contig_22448	XP_001962938	Dana_GF15687	E23	1.77868	0.000171556	yes	yes	yes	no
contig_26731	FBgn0204910	Dvir_GJ17741	CG30377	1.77851	1.2995e-05	yes	yes	no	no
contig_10654	FBgn0203449	Dvir_GJ16264	CG7384	1.7784	5.07544e-07	yes	yes	yes	no
contig_17573	XP_001984650	Dgri_GH14911	blot	1.77687	1.97817e-07	yes	yes	no	no
contig_6885	XP_002051135	Dvir_GJ14586	Nup154	1.77608	8.9683e-09	yes	yes	no	no
contig_21482	NW_002014419	NA		1.77553	0.00317947	NA	NA	NA	NA
contig_26398	XP_002054895	Dvir_GJ22548	moi	1.77457	4.16221e-05	yes	yes	no	no
contig_20407	NW_002014420	NA		1.77346	0.0242539	NA	NA	NA	NA
contig_4493	AAB19427	Recombination repair protein 1	Recombination repair protein 1	1.7734	2.20256e-06	yes	yes	yes	yes
contig_27721	XP_002051253	Dvir_GJ13289	mre11	1.77254	0.000299733	yes	yes	no	no
contig_2333	XP_002055176	Dvir_GJ18936	fs(1)N	1.77226	0.00651872	yes	yes	yes	no
contig_15956	NW_002014442	NA		1.77206	2.26701e-05	NA	NA	NA	NA
contig_7523	XP_002053361	Dvir_GJ23381	msps	1.77202	8.00922e-08	yes	yes	yes	no
contig_18186	XP_002060127	Dvir_GJ18536	CG2685	1.77197	2.98365e-07	yes	yes	yes	no
contig_31600	XP_002055647	Dvir_GJ19475	eIF-4E	1.77185	4.31753e-08	yes	yes	yes	yes
contig_5599	FBgn0210164	Dvir_GJ23062	CG9667	1.77147	1.18225e-06	yes	yes	no	no
contig_21200	XP_002054354	Dvir_GJ24397	CG10979	1.77145	2.88601e-06	yes	yes	yes	no
contig_19918	XP_001990658	Dgri_GH19480	bcd	1.77109	2.09277e-06	yes	yes	yes	no
contig_28397	XP_002057576	Dvir_GJ18202	D12	1.77044	0.00632176	yes	yes	no	no
contig_21606	XP_002054796	Dvir_GJ22594	beta4GalNAcTB	1.77038	2.66468e-05	yes	yes	no	no
contig_23564	FBgn0210755	Dvir_GJ23658	CG6325	1.77008	5.39343e-06	yes	yes	no	no
contig_22225	XP_002053895	Dvir_GJ23087	rod	1.76984	2.88718e-07	yes	yes	no	no
contig_17910	XP_002010295	Dmoj_GI14765	gd	1.76923	0.00213317	yes	no	no	no
contig_8607	XP_002054860	Dvir_GJ22566	CG31441	1.76765	9.46973e-05	yes	yes	no	no
contig_27552	XP_002052668	Dvir_GJ20464	tos	1.76709	0.0104747	yes	yes	yes	yes
contig_3890	XP_002051124	Dvir_GJ14536	RfC38	1.76692	1.93899e-07	yes	yes	no	no
contig_28906	NW_002014421	NA		1.76683	0.0327345	NA	NA	NA	NA
contig_9068	contig_9068	NA		1.76679	0.000513956	NA	NA	NA	NA
contig_15012	XP_002049325	Dvir_GJ21523	CG6701	1.76671	4.2069e-08	yes	yes	yes	no
contig_19814	XP_002060117	Dvir_GJ18529	crm	1.76538	2.38351e-06	yes	yes	yes	no
contig_13860	XP_002046171	Dvir_GJ12756	CG16838	1.76524	4.58807e-06	yes	yes	yes	no
contig_19273	XP_001990261	Dgri_GH19242	RpA-70	1.76503	1.99866e-06	yes	yes	yes	yes
contig_7576	XP_002054669	Dvir\GJ22682	CG8223	1.76421	2.41392e-08	yes	yes	yes	yes
contig_12859	XP_002044181	Dsec_GM22574	Tcp-1zeta	1.76383	0.00521514	yes	yes	yes	yes
contig_27667	XP_002053136	Dvir_GJ23719	asun	1.7637	0.0391954	yes	yes	no	no
contig_7496	XP_002055065	Dvir_GJ19002	HP1b	1.76365	2.66324e-08	yes	yes	yes	no
contig_24424	NW_002014419	NA		1.76364	0.000112609	NA	NA	NA	NA
contig_7719	XP_002051337	Dvir_GJ12795	Gef26	1.76325	4.24666e-08	yes	yes	no	no
contig_17474	XP_002056063	Dvir_GJ10732	CG9791	1.76258	0.00504374	yes	yes	no	no
contig_27769	XP_002054221	Dvir_GJ24326	Gcn2	1.76213	0.00325966	yes	yes	no	no
contig_9890	XP_002049853	Dvir_GJ21819	icln	1.76181	4.94929e-08	yes	yes	yes	no
contig_12477	FBgn0204199	Dvir\GJ17022	tyf	1.76155	1.03998e-05	yes	yes	yes	no
contig_20920	ADJ13074	Dpse_GA17782	dx	1.76113	0.00146697	yes	yes	yes	no
contig_18026	XP_002047294	Dvir_GJ13359	Neos	1.7608	1.6915e-06	yes	yes	no	no
contig_21359	NW_002014424	NA		1.76079	1.15128e-05	NA	NA	NA	NA
contig_8712	XP_002054305	Dvir_GJ22874	orb	1.75957	6.76432e-08	yes	yes	yes	no
contig_24002	XP_002057531	Dvir_GJ18185	spel1	1.75888	6.79956e-07	yes	yes	no	no
contig_25282	XP_002055859	Dvir_GJ10538	Sirt7	1.75841	0.000593839	yes	yes	no	no
contig_24210	XP_002055664	Dvir_GJ19485	CG10778	1.75829	0.00148195	yes	yes	no	no
contig_25321	XP_002058624	Dvir_GJ14526	CG5524	1.7571	0.001208	yes	yes	no	no
contig_19459	XP_002054908	Dvir_GJ22540	CG7009	1.75628	8.38868e-08	yes	no	no	no
contig_530	XP_002060311	Dvir_GJ16044	Tudor-SN	1.75563	5.90065e-08	yes	yes	yes	yes
contig_29053	DQ378285	NA		1.75455	0.0147589	NA	NA	NA	NA
contig_7186	FBgn0202525	Dvir_GJ15331	CG2875	1.75455	3.39351e-08	yes	yes	yes	no
contig_23136	XP_002057081	Dvir_GJ16887	pod1	1.7543	1.39686e-05	yes	yes	no	no
contig_17317	XP_002057221	Dvir_GJ16972	CG3071	1.75406	1.05246e-06	yes	yes	no	no
contig_12747	XP_002056405	Dvir_GJ10246	CG1234	1.75396	1.77148e-06	yes	yes	no	no
contig_2601	NW_002014452	NA		1.75382	1.88438e-06	NA	NA	NA	NA
contig_8988	FBgn0207201	Dvir_GJ20060	cg	1.7537	0.00145081	yes	yes	yes	no
contig_24858	XP_001960232	Dana_GF11627	Tbp	1.75275	5.09088e-05	yes	yes	no	no
contig_28682	XP_002059339	Dvir_GJ18402	BubR1	1.75273	0.00129456	yes	yes	no	no
contig_27101	XP_002056482	Dvir_GJ10204	CG4730	1.75257	0.017621	yes	yes	no	no
contig_23933	XP_002050607	Dvir_GJ22245	aft	1.75182	0.000961296	yes	yes	no	no
contig_23479	XP_002048996	Dvir\GJ21345		1.75173	9.21913e-06	NA	NA	NA	NA
contig_11525	XP_002052140	Dvir_GJ23321	CG15443	1.7514	3.95792e-06	yes	yes	no	no
contig_25869	XP_001998834	Dmoj_GI23412	Gfr	1.75138	0.0029807	yes	no	no	no
contig_27168	XP_002049790	Dvir_GJ20553	CAP-D2	1.75107	0.000514204	yes	yes	no	no
contig_28892	XP_002059801	Dvir_GJ15044	dgt5	1.75021	0.00194133	yes	yes	no	no
contig_13744	XP_002054486	Dvir_GJ24481	CG14511	1.7501	3.84278e-08	no	no	no	no
contig_14671	NW_002014420	NA		1.74926	0.000817391	NA	NA	NA	NA
contig_25174	XP_002048456	Dvir_GJ11346	Ent3	1.74898	0.018815	no	no	no	no
contig_24314	XP_002054314	DNA polymerase	DNApol-epsilon	1.74886	0.0038615	yes	yes	no	no
contig_17133	XP_002005823	Dmoj_GI18868	p120ctn	1.74882	9.58517e-08	yes	yes	yes	yes
contig_13798	XP_002053261	Dvir_GJ23438	CG4973	1.74874	1.81457e-05	yes	yes	yes	no
contig_10084	XP_002047403	Dvir_GJ11948	CG10576	1.74682	2.71236e-08	yes	yes	yes	yes
contig_3683	XP_002046333	Dvir_GJ12563	ago	1.74667	5.69647e-06	yes	yes	yes	yes
contig_29728	XP_002013648	Dper\GL24247		1.74633	0.0336072	NA	NA	NA	NA
contig_23670	XP_002034277	Dsec_GM21779	CG14478	1.74581	0.000447332	yes	yes	yes	yes
contig_13133	FBgn0197848	Dvir_GJ10568	Patr-1	1.74552	0.000167705	yes	yes	yes	no
contig_24262	XP_002049946	Dvir_GJ21866	Fak	1.74532	2.82613e-05	yes	yes	no	no
contig_7183	XP_002055000	Dvir_GJ19033	CG11092	1.74529	3.25282e-05	yes	yes	yes	no
contig_14926	XP_002048863	Dvir_GJ21082	egg	1.74525	8.91939e-07	yes	yes	no	no
contig_21770	XP_002050583	Dvir_GJ22230	MED23	1.74516	0.00400441	yes	no	no	no
contig_8510	XP_002053232	Dvir_GJ23456	mor	1.74468	1.26638e-08	yes	yes	yes	yes
contig_26600	XP_002057711	Dvir_GJ18280	okr	1.74437	0.00239506	yes	yes	no	no
contig_28639	XP_002049857	Dvir_GJ20517	Oxp	1.74399	0.011698	yes	yes	no	no
contig_23451	XP_002008662	Dmoj_GI11691	dbo	1.74366	2.87635e-05	yes	yes	no	no
contig_25776	XP_002006925	Dmoj_GI21337	arr	1.74364	0.000211754	yes	no	no	no
contig_18910	FBgn0202931	Dvir_GJ15743	CoRest	1.74349	0.000296992	yes	yes	yes	no
contig_25593	XP_002049615	Dvir_GJ21691	CG8089	1.74273	0.0237264	yes	no	no	no
contig_11870	NP_476841	Recombination repair protein 1	Recombination repair protein 1	1.74194	7.35092e-05	yes	yes	yes	yes
contig_13525	NW_002014419	NA		1.74192	1.23206e-05	NA	NA	NA	NA
contig_16384	FBgn0204419	Dvir_GJ17243	CG17078	1.7417	6.61702e-06	yes	yes	no	no
contig_18596	XP_002049857	Dvir_GJ20517	Oxp	1.74095	2.46164e-06	yes	yes	no	no
contig_24479	XP_002059294	Dvir_GJ18217	achi , vis	1.74093	0.0224701	yes	no	no	no
contig_22037	FBgn0207980	Dvir\GJ20843		1.74079	2.75571e-06	NA	NA	NA	NA
contig_17537	XP_002049852	Dvir_GJ20520	RhoGAP54D	1.74043	8.7582e-06	yes	yes	no	no
contig_29183	XP_002049718	Dvir_GJ21750	LBR	1.74022	0.00292474	yes	yes	no	no
contig_20153	FBgn0197488	Dvir\GJ10201		1.73994	1.41932e-05	NA	NA	NA	NA
contig_6169	FBgn0199147	Dvir_GJ11894	CG32206	1.73938	0.00118444	no	no	no	no
contig_24105	XP_002051829	Dvir_GJ17210	CG10880	1.73921	1.90288e-06	yes	yes	no	no
contig_3705	XM_002055300	Dvir_GJ18846	Yp3	1.73904	1.36964e-08	yes	yes	yes	yes
contig_26003	FBgn0203626	Dvir_GJ16442	CG7730	1.73872	0.000344503	yes	yes	no	no
contig_26606	XP_001994622	Dgri_GH15101	Cbp20	1.73787	6.60024e-06	yes	yes	no	no
contig_731	XP_002058449	Dvir_GJ14308	pre-mod(mdg4)-V	1.73749	0.00111361	no	no	no	no
contig_25512	XP_002058203	Dvir_GJ15622	Ranbp21	1.73737	0.00349491	yes	yes	yes	no
contig_23867	XP_002058397	Dvir_GJ14390	CG12499	1.73685	0.000817178	yes	yes	no	no
contig_8209	XP_002053404	Ubiquitin carboxyl-terminal hydrolase	Ubpy	1.73656	3.35977e-05	yes	yes	no	no
contig_19054	XP_002048885	Dvir_GJ21285	Br140	1.73609	0.00320605	yes	yes	yes	no
contig_14318	XP_002054975	Dvir_GJ19047	CG7326	1.73598	4.26959e-06	yes	yes	no	no
contig_13313	XP_002054372	Dvir_GJ24412	CG43342	1.73587	1.45988e-05	yes	yes	no	no
contig_10269	XP_002050572	Dvir\GJ20126	wde	1.73521	9.84174e-08	yes	yes	yes	no
contig_10834	XP_002056378	Dvir_GJ10261	alpha-Man-IIb	1.73445	0.0110257	yes	yes	no	no
contig_20635	XP_002052623	Dvir\Mt2	Mt2	1.73402	0.00453014	no	no	no	no
contig_10601	XP_002050881	Dvir_GJ19957	tej	1.73303	0.0106155	yes	yes	yes	no
contig_19529	XP_002057627	Dvir_GJ18000	CG13397	1.73247	0.000144646	yes	yes	no	no
contig_16542	FBgn0201161	Dvir_GJ13943	MED19	1.73188	9.9525e-06	yes	yes	yes	no
contig_22792	XP_002054656	Dvir_GJ22689	gfzf	1.73177	0.000511103	yes	yes	no	no
contig_13310	XP_002055636	Dvir_GJ18676	Lst8	1.73163	1.07409e-05	yes	yes	no	no
contig_8294	FBgn0199405	Dvir_GJ12153	l(3)02640	1.73116	1.30778e-05	yes	yes	yes	no
contig_25491	contig_25491	NA		1.73078	0.000560094	NA	NA	NA	NA
contig_4635	XP_002056141	Serendipity-beta	Sry-beta	1.72978	4.87196e-07	yes	yes	no	no
contig_1731	XP_002054550	Dvir_GJ22746	PpD3	1.72967	3.9087e-08	yes	yes	yes	yes
contig_25316	XP_002006473	Dmoj_GI18551	grau	1.72948	0.000318046	yes	yes	yes	no
contig_7906	XP_002002913	Dmoj_GI10399	fu2	1.72934	5.64023e-06	yes	yes	no	no
contig_18915	XP_002046355	Dvir_GJ12551	Nf-YA	1.72908	0.000271678	yes	yes	no	no
contig_17666	XP_002048515	Dvir_GJ11314	CG6928	1.72837	0.0106882	yes	yes	no	no
contig_13217	XP_002056322	Dvir_GJ10887	CG14712	1.72833	0.000137829	yes	yes	yes	no
contig_28325	XP_002057328	Dvir_GJ16410	mei-9	1.72829	0.00528633	yes	no	no	no
contig_495	FBgn0210487	Dvir_GJ23386	CG5916	1.72807	0.000163592	yes	yes	no	no
contig_13835	FBgn0005648	Polyadenylate-binding protein 2	Polyadenylate-binding protein 2	1.7278	1.93179e-06	yes	yes	no	no
contig_27306	XP_002050586	Dvir_GJ22233	Rif1	1.72767	9.5597e-05	yes	yes	yes	no
contig_21526	XP_002057097	Dvir_GJ16535	Nup205	1.72729	0.000155873	yes	yes	no	no
contig_4130	XP_002058413	Dvir_GJ14325	CG7911	1.72646	6.77369e-09	yes	yes	yes	yes
contig_21938	XP_002055060	Dvir_GJ19006	Set2	1.72601	9.86288e-05	yes	yes	yes	no
contig_24835	XP_002047369	Dvir_GJ13397	APP-BP1	1.72555	0.0348843	yes	yes	no	no
contig_6264	XP_002030361	Dsec_GM25393	SRm160	1.72398	2.75872e-07	yes	yes	yes	no
contig_19002	XP_002050816	Dvir_GJ19991	Ice1	1.72332	1.05993e-05	yes	yes	yes	no
contig_26048	XP_002047662	Dvir_GJ11799	slif	1.72191	0.000340145	yes	yes	yes	no
contig_23416	FBgn0203217	Dvir_GJ16032	rux	1.7214	0.00687733	yes	no	no	no
contig_10553	XP_002052957	Dvir_GJ23613	Rat1	1.72106	6.23276e-09	yes	yes	yes	no
contig_19118	FBgn0204888	Dvir_GJ17719	CG12822	1.72096	0.00369987	yes	yes	no	no
contig_24688	XP_002048007	Dvir_GJ11591	Smc5	1.72059	0.000239596	yes	yes	no	no
contig_21521	FBgn0207979	Dvir_GJ20842	clos	1.72056	7.98638e-05	yes	yes	yes	no
contig_26024	XP_002049162	Dvir_GJ21428	MESR4	1.72036	0.000116248	yes	yes	no	no
contig_28244	XP_002053688	Dvir\GJ23215	ear	1.71998	0.0013458	yes	yes	yes	no
contig_24141	XP_002047104	Dvir_GJ12111	Rev1	1.71932	0.000114666	yes	yes	no	no
contig_14262	XP_002046099	Dvir_GJ12708	prominin-like	1.71861	9.94882e-08	yes	yes	no	no
contig_13811	XP_002050736	Dvir_GJ20044	dom	1.71754	6.83559e-08	yes	yes	yes	yes
contig_17334	XP_002056313	Dvir_GJ10882	E(var)3-9	1.71581	2.11492e-07	yes	yes	yes	no
contig_21087	XP_002009029	Dmoj_GI13821	Gap1	1.71473	0.00112813	yes	yes	no	no
contig_24987	XP_002058279	Dvir_GJ15579	Spt6	1.71435	8.05576e-06	yes	yes	yes	no
contig_6130	NW_002014420	NA		1.71401	7.03553e-07	NA	NA	NA	NA
contig_2171	XP_002047145	Dvir_GJ12092	msk	1.71399	4.92471e-09	yes	yes	yes	yes
contig_28678	FBgn0197410	Dvir_GJ10122	CG14036	1.71302	8.70068e-06	yes	yes	yes	yes
contig_22505	FBgn0202044	Dvir_GJ14840	fs(1)M3	1.71221	0.000192732	yes	yes	yes	no
contig_20080	NW_002014432	NA		1.71209	1.20426e-05	NA	NA	NA	NA
contig_25434	XP_002053334	Dvir_GJ23825	CG31368	1.71195	9.03779e-05	yes	no	no	no
contig_13254	XP_002050621	Dvir_GJ22256	stil	1.71189	7.6705e-07	yes	yes	no	no
contig_3940	XP_002050036	Dvir_GJ20413	CG3107	1.71151	4.5333e-07	yes	yes	no	no
contig_25873	NW_002014421	NA		1.71128	0.0038936	NA	NA	NA	NA
contig_15169	XP_002056098	Dvir_GJ10411	Su(var)3-7	1.71087	4.66729e-07	yes	yes	yes	yes
contig_13815	FBgn0201921	Dvir_GJ14714	Hmr	1.71067	7.61809e-05	yes	yes	no	no
contig_18893	XP_002050204	Dvir_GJ22016	CG7747	1.71065	0.000543139	yes	no	no	no
contig_17775	AAM97537	Dvir_GJ12375	dos	1.70908	0.000345373	yes	yes	no	no
contig_10314	XP_002053721	Dvir_GJ23193	l(3)mbt	1.70893	5.33371e-07	yes	yes	no	no
contig_4425	XP_002048046	Dvir_GJ13748	Hsc70Cb	1.70883	4.22442e-08	yes	yes	yes	yes
contig_28960	FBgn0046720	Dvir_GJ18678	mei-218	1.70767	0.00279146	yes	yes	no	no
contig_7729	FBgn0205986	Dvir_GJ18840	rig	1.70766	2.34017e-05	yes	yes	yes	no
contig_7046	contig_7046	NA		1.70747	0.0023229	NA	NA	NA	NA
contig_11419	XP_002055858	Dvir_GJ10616	Cul-5	1.70745	8.77151e-05	yes	yes	yes	no
contig_21493	XP_002009879	Dmoj_GI15607	mus81	1.70734	0.000113117	yes	yes	no	no
contig_6710	XP_002055796	Dvir_GJ10573	Art1	1.70706	1.71322e-08	yes	yes	yes	yes
contig_5789	XP_002057607	Dvir_GJ18224	CG33116	1.70683	1.02256e-06	yes	yes	no	no
contig_15674	XP_002056137	Dvir_GJ10774	Axn	1.7061	2.23606e-05	yes	yes	no	no
contig_7536	XP_002052952	Dvir_GJ23598	fdy , vig2 , vig	1.70587	7.51732e-08	yes	yes	no	no
contig_6165	XP_002056724	Dvir_GJ10059	CG10038	1.70481	4.03559e-08	yes	yes	no	no
contig_16893	FBgn0203232	Dvir_GJ16047	E(bx)	1.70465	3.21641e-05	yes	yes	yes	yes
contig_23349	XP_002056557	Dvir_GJ10158	r-l	1.70427	0.000143424	yes	yes	no	no
contig_25989	XP_002047726	Dvir_GJ13594	Klp67A	1.7039	3.10509e-06	yes	yes	yes	no
contig_8441	NW_002014421	NA		1.70367	2.03086e-06	NA	NA	NA	NA
contig_24183	XP_002049310	Dvir_GJ20824	CG30020	1.70343	0.000427601	yes	yes	yes	no
contig_18070	XP_002054306	Dvir_GJ24373	cdc16	1.70228	5.23128e-06	yes	yes	no	no
contig_15759	XP_002051838	Dvir_GJ10210	AIF	1.70141	6.52791e-07	yes	yes	yes	no
contig_25057	NW_002014424	NA		1.70093	0.000236206	NA	NA	NA	NA
contig_15615	FBgn0207592	Dvir_GJ20452	msl-1	1.7009	8.53367e-06	yes	yes	yes	yes
contig_20463	XP_002057627	Dvir_GJ18000	CG13397	1.70069	0.000336553	yes	yes	no	no
contig_9785	XP_002047968	Dvir_GJ13718	Liprin-beta	1.70029	1.94705e-06	yes	yes	yes	no
contig_17712	XP_002057607	Dvir_GJ18224	CG33116	1.70016	1.7325e-06	yes	yes	no	no
contig_7391	FBgn0204449	Dvir_GJ17273	l(2)05714	1.7	0.000386086	yes	yes	no	no
contig_25390	XP_002057390	Dvir_GJ17059	Taf8	1.69949	0.01428	yes	yes	no	no
contig_23970	NW_002014451	NA		1.69942	0.000939745	NA	NA	NA	NA
contig_19875	XP_002055337	Dvir_GJ18845	Rtc1	1.69778	0.00405513	yes	yes	no	no
contig_4963	XP_002054868	Dvir_GJ22562	CG14711	1.69766	0.000580422	yes	yes	yes	no
contig_22472	XP_002053361	Dvir_GJ23381	msps	1.69662	3.80525e-05	yes	yes	yes	no
contig_897	XP_002048915	Dvir_GJ21304	lin	1.69427	0.000664394	yes	yes	yes	yes
contig_24134	NW_002014421	NA		1.69389	0.000436315	NA	NA	NA	NA
contig_23227	XP_002058374	Dvir_GJ14378	rumi	1.69386	0.000263296	yes	yes	no	no
contig_3012	NW_002014421	NA		1.69301	3.32934e-06	NA	NA	NA	NA
contig_21849	XP_002052207	Dvir_GJ17431	phr6-4	1.69277	0.0166909	yes	yes	no	no
contig_26298	XP_002056175	Dvir_GJ10366	timeout	1.69259	0.00202099	yes	yes	no	no
contig_11210	XP_002055418	Dvir_GJ19358	Larp7	1.69236	3.08458e-05	yes	yes	yes	no
contig_24998	XP_002054673	Dvir_GJ24585	CG9797	1.69106	6.6693e-05	yes	yes	no	no
contig_2447	XP_002056310	Dvir_GJ10302	CG11980	1.69067	3.58943e-07	yes	yes	yes	no
contig_18751	NW_002014442	NA		1.68983	1.7777e-07	NA	NA	NA	NA
contig_5357	FBgn0210781	Dvir_GJ23684	CG3313	1.68912	2.01256e-07	yes	yes	no	no
contig_22262	XP_002055060	Dvir_GJ19006	Set2	1.689	8.71789e-06	yes	yes	yes	no
contig_17051	NW_002014419	NA		1.68886	1.05463e-05	NA	NA	NA	NA
contig_26895	XP_002055746	Dvir_GJ18611	mus101	1.68836	0.000408959	yes	yes	no	no
contig_15310	XP_002048741	Dvir_GJ21159	CG12128	1.68821	4.89144e-06	yes	yes	no	no
contig_2531	XP_002057750	Dvir_GJ17926	CG4747	1.68791	4.08127e-08	yes	yes	yes	yes
contig_4475	FBgn0201182	Dvir_GJ13964	comm3	1.68767	0.000699256	no	no	no	no
contig_17091	XP_002050337	Dvir_GJ22103	scra	1.68759	0.00281199	yes	yes	yes	no
contig_2282	XP_002058603	Dvir\GJ14517	CG15817	1.68676	1.48311e-07	yes	yes	yes	no
contig_13679	XP_002049205	Dvir_GJ21457	Bap170	1.6863	0.00234977	yes	yes	yes	no
contig_6731	XP_002053953	Dvir_GJ23060	Ada2b	1.68591	1.17398e-06	yes	yes	yes	yes
contig_17809	XP_002056616	Dvir_GJ11042	Atu	1.68492	0.000133345	yes	yes	yes	no
contig_12566	XP_002046563	Dvir_GJ12415	CG12006	1.68378	1.09077e-05	yes	yes	yes	no
contig_16427	XP_002009355	Dmoj_GI15304	Cdk7	1.68373	1.55203e-05	yes	yes	no	no
contig_20604	XP_002046604	Dvir_GJ12974	exo70	1.68302	0.0169679	yes	no	no	no
contig_15148	XP_002046563	Dvir_GJ12415	CG12006	1.68264	0.000250326	yes	yes	yes	no
contig_17569	XP_002048398	Dvir_GJ13943	MED19	1.6824	1.52969e-06	yes	yes	yes	no
contig_16793	FBgn0205670	Dvir_GJ18512	CG12772	1.68235	3.17323e-07	yes	no	no	no
contig_10422	XP_002054363	Dvir_GJ24405	Doa	1.68233	1.41519e-07	yes	yes	no	no
contig_23985	XP_002053636	Dvir_GJ24005	CG7963	1.68232	0.000351097	no	no	no	no
contig_28603	NW_002014454	NA		1.68188	0.000486128	NA	NA	NA	NA
contig_11840	FBgn0011260	Semaphorin-2A	Semaphorin-2A	1.68066	4.6152e-07	yes	yes	yes	no
contig_6587	XP_002054382	Dvir_GJ24418	mats	1.68048	3.15191e-07	yes	yes	yes	no
contig_20129	L22556	oskar	osk	1.68017	4.70978e-06	yes	yes	yes	yes
contig_6252	XP_002053149	Dvir_GJ23500	ppan	1.68009	1.18838e-07	yes	yes	yes	yes
contig_25110	XP_002056330	Dvir_GJ10292	CG18476	1.67943	9.18095e-05	yes	no	no	no
contig_27563	XP_002000903	Dmoj_GI10491	yemalpha	1.67846	0.00253699	yes	yes	yes	no
contig_22434	XP_002056912	Dvir_GJ16786	mof	1.67711	0.00671476	yes	yes	no	no
contig_13179	XP_002048588	Dvir_GJ11271	rt	1.67702	0.00025238	yes	yes	no	no
contig_23880	FBgn0211309	Dvir_GJ24227	CG33722	1.67681	0.000455176	yes	yes	no	no
contig_5806	XP_002003577	Dmoj_GI21901	Hel25E	1.67638	6.15544e-08	yes	yes	yes	yes
contig_10039	FBgn0203833	Regulator of telomere elongation helicase 1 homolog	CG4078	1.67619	0.00266375	yes	no	no	no
contig_15112	XP_002047968	Dvir_GJ13718	Liprin-beta	1.67608	2.12459e-05	yes	yes	yes	no
contig_25469	FBgn0206610	Dvir_GJ19467	CG5004	1.67599	3.96952e-06	yes	yes	no	no
contig_6182	XP_002054865	Dvir_GJ24682	CG6689	1.67593	4.842e-06	yes	yes	no	no
contig_9718	XP_002049087	Dvir_GJ21395	CG11208	1.67563	2.01256e-07	yes	yes	yes	no
contig_25934	NP_729307	pebble	pebble	1.67552	0.00053586	yes	yes	yes	no
contig_20212	XP_002059868	Dvir_GJ15080	mos	1.6755	0.00417945	yes	yes	yes	no
contig_25978	ABI31363	Dvir_GJ12309	Cdc6	1.67486	0.000129601	yes	yes	yes	yes
contig_18809	XP_002057345	Dvir_GJ16399	Ork1	1.67366	1.25077e-05	yes	yes	no	no
contig_22173	FBgn0210131	Dvir_GJ23029	Glut4EF	1.6736	2.59784e-07	yes	no	no	no
contig_13177	XP_002051288	Dvir_GJ13103	CG17494	1.67354	2.1759e-05	yes	yes	yes	yes
contig_15248	XP_002052398	Dvir_GJ21917	Utx	1.67338	6.31678e-08	yes	yes	no	no
contig_17840	FBgn0207962	Dvir_GJ20825	CG12942	1.6727	0.000104319	yes	yes	yes	no
contig_1419	XP_002048675	Dvir_GJ14104	ssp2	1.67145	3.18395e-08	no	no	no	no
contig_9125	XP_002049198	Dvir_GJ21451	bin3	1.67094	0.00120349	yes	yes	yes	yes
contig_12289	XP_002053243	Dvir_GJ23450	CG32344	1.67015	4.69381e-08	yes	yes	no	no
contig_28912	AAF42939	Dmel_CG7487	Dmel_CG7487	1.66977	0.0102563	yes	yes	no	no
contig_9585	XP_002058138	Dvir_GJ15659	Amun	1.66973	1.74737e-07	yes	yes	yes	yes
contig_28050	XP_002057516	Dvir_GJ18063	CG43333	1.66958	0.00159414	yes	no	no	no
contig_7323	XP_002135713	Dpse_GA22544	Eph	1.66917	1.349e-06	yes	yes	no	no
contig_12277	XP_002047052	Dvir_GJ13211	Klp61F	1.66886	2.05984e-06	yes	yes	yes	no
contig_28883	XP_002055540	Dvir_GJ19420	nod	1.66869	0.000564008	yes	yes	no	no
contig_24590	XP_002051256	Dvir_GJ13256	cana , cmet	1.66867	9.99031e-06	yes	yes	yes	no
contig_28927	FBgn0202044	Dvir_GJ14840	fs(1)M3	1.66855	0.000821482	yes	yes	yes	no
contig_17171	XP_002058603	Dvir\GJ14517	CG15817	1.66836	4.88819e-06	yes	yes	yes	no
contig_7346	XP_002049800	Dvir_GJ20546	Dp	1.66828	1.97558e-08	yes	yes	yes	no
contig_16407	FBgn0204952	Dvir_GJ17783	gp210	1.66819	0.011377	yes	yes	no	no
contig_26316	XP_002050196	Dvir_GJ22011	Sin1	1.6681	0.00288445	yes	yes	no	no
contig_15118	XP_002058617	Dvir_GJ14216	dgt1	1.66799	1.47363e-06	yes	yes	no	no
contig_21372	XP_002050063	Dvir_GJ21931	CG4554	1.66761	0.00511399	yes	yes	no	no
contig_20913	NW_002014441	NA		1.66759	2.55848e-05	NA	NA	NA	NA
contig_27383	FBgn0210044	Dvir_GJ22941	Kebab	1.6665	0.020903	yes	no	no	no
contig_18593	XP_002047303	Dvir\GJ12006		1.66637	0.00714774	NA	NA	NA	NA
contig_27578	FBgn0197546	Dvir_GJ10260	CG42232	1.66607	0.0163816	yes	yes	yes	no
contig_27592	XP_002050686	Dvir_GJ20074	az2	1.66585	0.00101722	yes	yes	no	no
contig_21834	XP_002054279	Dvir_GJ24359	Dcr-1	1.66565	0.000156213	yes	yes	no	no
contig_11208	NW_002014421	NA		1.66531	5.77172e-06	NA	NA	NA	NA
contig_13327	XP_002055028	Dvir_GJ19150	HP5	1.66449	1.42138e-07	yes	yes	yes	no
contig_24477	XP_002056359	Dvir_GJ10272	CG9386	1.66392	0.000747395	yes	no	no	no
contig_25677	XP_002055417	Dvir_GJ18801	mxc	1.66353	3.69529e-05	yes	yes	yes	no
contig_25728	XP_002051720	Dvir_GJ17069	CG31928	1.66348	0.000508518	no	no	no	no
contig_28788	XP_002057249	Dvir_GJ16986	Mcm6	1.66302	0.0414915	yes	yes	yes	no
contig_14999	FBgn0200899	Dvir_GJ13678	CG5194	1.66281	6.5525e-06	yes	yes	yes	yes
contig_12667	XP_002047616	Dvir_GJ11831	Cdk12	1.66267	1.57149e-07	yes	yes	no	no
contig_13003	FBgn0199501	Dvir_GJ12251	CG43780 , CG43781	1.66227	2.86548e-07	yes	yes	yes	no
contig_10236	XP_002058203	Dvir_GJ15622	Ranbp21	1.66215	1.92382e-06	yes	yes	yes	no
contig_26245	FBgn0202768	Dvir\GJ15575	e(y)3	1.66211	0.000485966	yes	yes	yes	no
contig_27908	XP_002052684	Dvir_GJ17690	Trf	1.66191	0.0026415	yes	yes	no	no
contig_9446	XP_002056974	Dvir_GJ16822	PsGEF	1.66175	7.08854e-05	no	no	no	no
contig_15549	FBgn0210207	Dvir_GJ23105	CG1896	1.66157	4.18542e-05	yes	yes	yes	no
contig_3620	XP_002049933	Dvir_GJ21863	Aats-cys	1.66142	1.63823e-07	yes	yes	no	no
contig_28518	XP_002050060	Dvir_GJ21927	ana3	1.6612	0.0125869	yes	yes	no	no
contig_14518	XP_002048430	Dvir_GJ11357	CG7372	1.66115	0.000428891	yes	yes	yes	no
contig_16083	FBgn0203316	Dvir_GJ16131	CG2950	1.65972	1.18484e-05	yes	yes	no	no
contig_2073	XP_002057680	Dvir_GJ18264	Nnp-1	1.6593	1.00636e-07	yes	yes	yes	no
contig_4154	FBgn0206687	Dvir_GJ19544	ZAP3	1.65895	0.0274319	yes	yes	no	no
contig_5772	XP_002055824	Microtubule-associated protein Jupiter	Jupiter	1.65854	7.90781e-08	yes	yes	yes	yes
contig_16970	FBgn0198043	Dvir_GJ10769	CG4951	1.65822	0.000223765	yes	yes	yes	no
contig_11863	XP_002054717	Dvir_GJ22652	CG1024	1.658	1.7048e-05	yes	yes	no	no
contig_21036	FBgn0141304	Protein quiver	qvr	1.65772	2.07393e-06	no	no	no	no
contig_26426	FBgn0202239	Dvir_GJ15040	CG7745	1.6571	0.00283482	yes	yes	no	no
contig_16732	XP_002047886	Dvir_GJ13689	dlp	1.65691	9.00549e-07	yes	yes	no	no
contig_10296	XP_002056226	Dvir_GJ10335	qin	1.65685	4.00545e-05	yes	no	no	no
contig_12473	AAO41435	Dmel_CG4849	Dmel_CG4849	1.65665	9.61566e-05	yes	yes	no	no
contig_16163	XP_002009332	Dmoj\GI15293	ATbp	1.65659	0.00126641	yes	no	no	no
contig_5824	XP_002016616	Dper\GL11677		1.65657	0.000554411	NA	NA	NA	NA
contig_28936	AF416376	Dvir_GJ15672	dec_4	1.65634	0.00624765	yes	yes	yes	yes
contig_19817	FBgn0201452	Dvir_GJ14237	CG11882	1.65634	9.49691e-05	yes	yes	no	no
contig_29075	XP_002057576	Dvir_GJ18202	D12	1.65617	0.00213418	yes	yes	no	no
contig_23787	FBgn0206289	Dvir_GJ19144	CG1632	1.65617	0.000611272	no	no	no	no
contig_21888	XP_002056932	Dvir_GJ16794	hiw , elB	1.6556	0.00631705	no	no	no	no
contig_255	XP_002053789	Dvir_GJ23151	SKIP	1.65495	1.85407e-06	yes	yes	yes	no
contig_13529	XP_002046332	Dvir_GJ12838	pav	1.65449	0.000393699	yes	yes	yes	no
contig_27376	NW_002014459	NA		1.65426	1.02303e-06	NA	NA	NA	NA
contig_12218	XP_002049976	Dvir_GJ21887	thoc5	1.65421	1.41799e-07	yes	yes	no	no
contig_25452	XP_002053381	Dvir_GJ23369	CG8142	1.65373	8.78717e-07	yes	yes	no	no
contig_9062	XP_002047885	Dvir_GJ11681	RecQ5	1.65371	2.17913e-06	yes	yes	no	no
contig_15473	NW_002014431	NA		1.65189	5.15374e-05	NA	NA	NA	NA
contig_5850	XP_002048780	Dvir_GJ21137	TppII	1.65177	7.1309e-05	yes	yes	yes	no
contig_23275	XP_002051256	Dvir_GJ13256	cana , cmet	1.65128	0.00276518	yes	yes	yes	no
contig_6141	XP_002049694	Dvir_GJ20615	row	1.65125	3.73967e-05	yes	yes	no	no
contig_23028	XP_002047885	Dvir_GJ11681	RecQ5	1.65042	7.25235e-05	yes	yes	no	no
contig_26771	XP_002006452	Dmoj_GI18561	CG13204	1.65041	0.000497237	no	no	no	no
contig_23649	FBgn0210254	Dvir\GJ23152		1.65006	0.000220003	NA	NA	NA	NA
contig_15945	XP_002047029	Dvir_GJ13203	CG2199	1.65003	3.84486e-06	yes	yes	yes	no
contig_19500	XP_002053687	Dvir_GJ24033	CG6236	1.64969	2.27655e-05	yes	yes	no	no
contig_26116	XP_001846486	CpipJ_CPIJ004837		1.64928	0.000271132	NA	NA	NA	NA
contig_20964	NW_002014431	NA		1.64898	0.0130359	NA	NA	NA	NA
contig_8959	XP_002053337	Dvir_GJ23394	Cad87A	1.64865	0.0159436	yes	yes	no	no
contig_31149	XP_002052331	Dvir\GJ17496		1.64843	0.00187705	NA	NA	NA	NA
contig_23895	XM_002055447	Dvir_GJ18770	CG9723	1.64795	0.000141591	yes	yes	no	no
contig_14790	FBgn0203568	Dvir_GJ16384	CG4281	1.64785	3.91112e-05	yes	yes	yes	no
contig_3124	XP_002053361	Dvir_GJ23381	msps	1.64731	3.45846e-08	yes	yes	yes	no
contig_8486	XP_002051765	Dvir_GJ17172	Ge-1	1.64713	1.99426e-08	yes	yes	no	no
contig_28626	NW_002014421	NA		1.64711	0.00854191	NA	NA	NA	NA
contig_294	XP_002057442	DNA topoisomerase 2	Top2	1.64693	6.15544e-08	yes	yes	yes	yes
contig_23748	XP_002052808	Dvir_GJ17765	CG10211	1.64691	7.44707e-06	no	no	no	no
contig_17639	FBgn0209340	Dvir_GJ22227	mms4	1.64657	5.79984e-05	yes	yes	no	no
contig_25768	XP_002053194	Dvir_GJ23475	CG11902	1.64642	0.0022545	yes	yes	no	no
contig_3852	XP_002058840	Dvir_GJ19700	MAN1	1.64607	4.07948e-07	yes	yes	yes	no
contig_1429	FBgn0208292	Dvir_GJ21159	CG12128	1.64602	2.76404e-05	yes	yes	no	no
contig_27490	FBgn0199090	Dvir_GJ11836	CG5274	1.64601	0.000245943	yes	yes	no	no
contig_4958	XP_002048997	Dvir_GJ21347	Iswi	1.64562	3.46214e-08	yes	yes	yes	no
contig_5951	XP_002039635	Dsec_GM23080	sep_1	1.64557	4.52233e-06	yes	yes	yes	no
contig_25856	XP_002051069	Dvir_GJ14144	Duox	1.64486	0.000159397	yes	yes	yes	no
contig_26312	NW_002014419	NA		1.64475	0.000237859	NA	NA	NA	NA
contig_11553	XP_001995753	Dgri_GH17927	HERC2 , 825-Oak , CG32213 , Nplp4 , CG13678	1.64466	0.015533	yes	yes	no	no
contig_4770	CAJ76261	Dvir_GJ13432	oxt	1.64455	2.79372e-05	yes	yes	no	no
contig_19084	XP_002059243	Dvir_GJ16136	CG9253	1.64418	5.48775e-07	yes	yes	yes	no
contig_22724	XP_002055894	Dvir_GJ10519	CG7609	1.64359	0.003365	yes	yes	no	no
contig_2811	XP_002056181	Dvir_GJ10796	CG2182	1.64356	6.12777e-08	yes	yes	yes	yes
contig_24751	XP_002052418	Dvir_GJ17538	Bub1	1.64292	0.000181504	yes	yes	yes	no
contig_27457	XP_002049790	Dvir_GJ20553	CAP-D2	1.64271	0.0418232	yes	yes	no	no
contig_26729	XP_002054151	Dvir_GJ24276	Fancd2	1.64229	0.00656682	yes	yes	no	no
contig_12303	XP_002049521	Dvir_GJ21634	debcl	1.6421	3.42815e-07	yes	yes	no	no
contig_24703	FBgn0197633	Dvir_GJ10347	CG31342	1.64198	0.000265644	yes	yes	yes	yes
contig_5630	XP_002049836	Dvir_GJ20525	CG16868	1.64184	0.000194333	yes	yes	no	no
contig_31008	XP_002056492	Dvir_GJ10196	CG17196 , CG4956 , CG17197 , CG17198 , CG13029 , CG17195	1.64147	0.000590012	no	no	no	no
contig_15385	XP_002049846	Dvir_GJ21815	hts	1.64146	0.000143377	yes	yes	no	no
contig_16649	XP_002063753	Dwil_GK15839	ttv	1.64129	0.000439338	yes	yes	no	no
contig_8390	XP_002050032	Dvir_GJ20416	CG10417	1.64126	2.29143e-06	yes	yes	yes	yes
contig_24608	FBgn0211536	Dvir\GJ24456	Afti	1.64122	0.00179677	yes	yes	no	no
contig_15207	AAN71129	embargoed	embargoed	1.64099	4.49282e-07	yes	yes	yes	no
contig_26038	XP_002048047	Dvir_GJ11562	blue	1.64098	0.000734256	yes	no	no	no
contig_8799	XP_002056272	Dvir_GJ10855	CG6254	1.64054	1.21798e-05	yes	yes	no	no
contig_12513	FBgn0205863	Dvir_GJ18710	CG12125	1.64009	1.81457e-05	yes	yes	no	no
contig_18165	XP_002057469	Dvir_GJ18148	Orc5	1.64	8.39045e-06	yes	yes	no	no
contig_8803	XP_002047196	Dvir_GJ13305	QC	1.63957	1.349e-06	yes	yes	yes	no
contig_8440	XP_002056652	Dvir\GJ10104		1.63935	2.83296e-06	NA	NA	NA	NA
contig_12671	XP_002059941	Dvir_GJ14960	vimar	1.63902	2.32784e-05	yes	yes	no	no
contig_9061	XP_002059600	T-complex polypeptide 20	Tcp-1zeta	1.63875	1.03457e-07	yes	yes	yes	yes
contig_11926	XP_002059355	Dvir_GJ17750	lin19	1.63854	3.31425e-07	yes	yes	yes	yes
contig_27858	XP_001999873	Dmoj_GI22836	Prat	1.63805	0.0283436	yes	yes	no	no
contig_19194	XP_002052398	Dvir_GJ21917	Utx	1.63676	2.56381e-07	yes	yes	no	no
contig_18324	XP_002005507	Dmoj_GI20503	vir	1.6366	0.00169295	yes	no	no	no
contig_17368	FBgn0201921	Dvir_GJ14714	Hmr	1.6361	0.00633266	yes	yes	no	no
contig_8007	XP_002048109	Dvir_GJ11525	isoQC	1.63559	1.76925e-07	yes	yes	no	no
contig_1844	XP_002046500	Dvir_GJ12922	CG32165 , CG32164	1.63539	4.58461e-07	yes	yes	no	no
contig_7923	XP_002071576	Dwil_GK10058	Tao	1.63519	4.84693e-08	yes	yes	yes	yes
contig_10430	XP_002055912	Dvir_GJ10647	CG15561	1.63424	1.16134e-05	yes	yes	no	no
contig_8655	GU120703	NA		1.63424	0.00128453	NA	NA	NA	NA
contig_24746	XP_002049838	Dvir_GJ21808	CG9143	1.63326	9.82438e-05	yes	yes	no	no
contig_16051	FBgn0203159	Dvir_GJ15973	CG14210	1.63278	1.11005e-05	yes	yes	no	no
contig_28721	XP_002058935	Dvir_GJ15299	N	1.63273	0.0106484	yes	no	no	no
contig_28891	XP_002053674	Dvir_GJ23222	CG6752	1.63247	0.0236098	yes	yes	no	no
contig_22420	AE014297	NA		1.6324	2.66468e-05	NA	NA	NA	NA
contig_7997	XP_002002879	Dmoj_GI17620	CG5694	1.63236	4.71657e-07	yes	yes	yes	no
contig_19360	FBgn0210194	Dvir_GJ23092	Med	1.63213	0.00643884	yes	yes	no	no
contig_26865	XP_002049718	Dvir_GJ21750	LBR	1.63162	0.00814122	yes	yes	no	no
contig_24811	XP_002025226	Dper_GL13346	Mcm6	1.63141	4.36663e-05	yes	yes	yes	no
contig_26292	XP_002054441	Dvir_GJ24457	Acf1	1.63058	0.00033794	yes	yes	yes	yes
contig_13338	XP_002053688	Dvir\GJ23215	ear	1.63055	4.6342e-07	yes	yes	yes	no
contig_13413	1OO0_B	tsunagi	tsunagi	1.63016	0.000321173	yes	yes	yes	yes
contig_19913	FBgn0204952	Dvir_GJ17783	gp210	1.63006	1.77339e-05	yes	yes	no	no
contig_18664	XP_002058510	Dvir_GJ14283	CG14463	1.63005	1.18984e-05	yes	yes	no	no
contig_24876	FBgn0204793	Dvir_GJ17624	CG4497	1.62998	0.000169207	yes	yes	no	no
contig_17873	XP_002054135	Dvir_GJ22958	ball	1.62983	4.61557e-06	yes	yes	yes	no
contig_13959	XP_002052910	Dvir_GJ19583	Lam	1.62961	3.19613e-05	yes	yes	yes	yes
contig_26052	XP_002060280	Dvir_GJ16059	CG12018	1.62871	0.000529227	yes	yes	no	no
contig_20843	ABI31365	Dvir_GJ12309	Cdc6	1.62863	0.000344193	yes	yes	yes	yes
contig_5509	XP_002052685	Dvir_GJ20388	Mcr	1.62849	7.33493e-07	yes	yes	no	no
contig_12035	XP_002056381	Dvir_GJ10260	CG42232	1.62843	4.08262e-06	yes	yes	yes	no
contig_8413	XP_002046868	Dvir_GJ13124	CG7185	1.628	3.10555e-07	yes	yes	yes	yes
contig_24692	XP_002053298	Dvir_GJ23416	CG5728	1.62772	0.00157178	yes	yes	no	no
contig_15050	XP_002047100	Dvir_GJ13239	CG32483	1.62761	0.0046165	no	no	no	no
contig_17511	XP_001958100	Dana_GF23682	Aats-gly	1.62723	1.00758e-07	yes	yes	yes	no
contig_3525	XP_002047664	Dvir_GJ13558	Chro	1.62716	6.51579e-08	yes	yes	no	no
contig_17382	XP_002049564	Dvir_GJ20683	Drep-1	1.62695	0.000550088	yes	yes	yes	no
contig_4272	FBgn0199741	Dvir_GJ12501	p130CAS	1.62668	1.95625e-06	no	no	no	no
contig_24925	XP_001999687	Dmoj_GI22932	Tsp86D	1.62626	4.14553e-05	yes	yes	no	no
contig_8895	XP_002047384	Dvir_GJ11958	sinu	1.62573	2.63063e-07	yes	yes	no	no
contig_22128	XP_002053698	Dvir_GJ23208	CG4334	1.62525	0.0202787	yes	yes	no	no
contig_18137	XP_002048480	Dvir_GJ11332	Su(z)12	1.62515	3.83825e-06	yes	yes	yes	no
contig_23126	FBgn0210751	Dvir_GJ23654	asp	1.62493	8.75194e-05	yes	yes	yes	no
contig_24412	XM_002046796	Dvir_GJ12271	armi	1.62463	4.71216e-05	yes	yes	no	no
contig_13197	XP_002052280	Dvir_GJ17466	CG18787 , CG18789	1.62449	1.00575e-05	yes	no	no	no
contig_28250	XP_002053620	Dvir_GJ23994	sqz	1.62438	0.00282379	yes	yes	no	no
contig_12889	FBgn0206527	Dvir_GJ19384	CG10555	1.62348	4.2383e-06	yes	yes	yes	no
contig_20796	XM_002048506	Dvir\GJ11299		1.62344	0.000751046	NA	NA	NA	NA
contig_16101	NW_002014442	NA		1.62335	4.66291e-05	NA	NA	NA	NA
contig_10643	XP_002056744	Dvir_GJ10048	Blm	1.62321	0.000207071	yes	yes	no	no
contig_7300	XP_002055991	Dvir_GJ10465	Mtl	1.62285	3.11676e-06	yes	yes	yes	no
contig_21432	XP_002057985	Dvir_GJ15836	Grip84	1.62181	0.00198981	yes	yes	no	no
contig_9700	XP_002048045	Dvir_GJ13747	CG6650	1.62105	9.82645e-06	yes	yes	no	no
contig_27056	XP_002051506	Dvir_GJ11848	l(2)35Bd	1.62066	0.0122832	yes	yes	no	no
contig_10959	AE014296	NA		1.62022	1.10865e-05	NA	NA	NA	NA
contig_25531	XP_002049232	Dvir_GJ21473	lat	1.62008	0.00171648	yes	yes	no	no
contig_15002	XP_002059856	Dvir_GJ15009	CG9062	1.61999	5.34079e-06	yes	yes	yes	no
contig_18704	XM_002055300	Dvir_GJ18846	Yp3	1.61998	0.00231214	yes	yes	yes	yes
contig_24460	XP_002047144	Dvir_GJ12093	ldbr	1.61967	0.000141049	yes	yes	no	no
contig_17100	NW_002014420	NA		1.61957	1.4721e-05	NA	NA	NA	NA
contig_18221	XP_002003776	Dmoj_GI18090	Tor	1.6194	0.000384469	yes	yes	no	no
contig_26820	XP_002059339	Dvir_GJ18402	BubR1	1.61934	0.00206504	yes	yes	no	no
contig_17185	XP_002055493	Dvir_GJ19401	CG2116	1.61898	1.20829e-05	yes	yes	yes	no
contig_13398	NW_002014442	NA		1.61832	2.09099e-06	NA	NA	NA	NA
contig_14855	XP_002093673	Dyak_GE20631	ago	1.6183	6.51547e-07	yes	yes	yes	yes
contig_14488	BT120265	Dmel_CG7777	Dmel_CG7777	1.61823	0.000150701	yes	yes	yes	no
contig_18571	XP_002047364	Dvir_GJ13396	CG7839	1.6182	0.000158402	yes	yes	yes	yes
contig_14292	FBgn0215350	Dwil_GK13341	yrt	1.6178	1.16848e-05	yes	yes	yes	no
contig_28837	NW_002014424	NA		1.61647	0.018627	NA	NA	NA	NA
contig_29791	NW_002014448	NA		1.61598	0.00845079	NA	NA	NA	NA
contig_6693	XP_002049840	Dvir_GJ21809	Dpit47	1.61492	1.24501e-06	yes	yes	no	no
contig_22937	FBgn0203062	Dvir_GJ15875	CG43737	1.61474	0.0045256	no	no	no	no
contig_26925	XP_002060356	Dvir_GJ18414	Adar	1.61449	0.000904572	yes	no	no	no
contig_7678	XP_002053965	Dvir_GJ24172	CG31156	1.6143	0.00081623	yes	yes	no	no
contig_25507	NW_002014456	NA		1.61375	2.02176e-06	NA	NA	NA	NA
contig_12653	FBgn0199471	Dvir_GJ12221	CG7504	1.61373	0.0062028	yes	yes	no	no
contig_2130	XP_002051879	Dvir_GJ24688	Hop	1.61373	4.41916e-08	yes	yes	yes	yes
contig_28970	XP_002057328	Dvir_GJ16410	mei-9	1.61348	0.0194536	yes	no	no	no
contig_22827	XP_002053886	Dvir_GJ23093	CG1792	1.6133	1.50903e-05	yes	yes	no	no
contig_28727	XP_002051220	Dvir_GJ13480	zf30C	1.61327	0.00389794	yes	yes	no	no
contig_19187	FBgn0202568	Dvir_GJ15374	CG15047	1.61275	0.00512272	yes	yes	no	no
contig_14636	FBgn0197740	Dvir_GJ10460	Nup133	1.61171	0.000188191	yes	yes	no	no
contig_19179	FBgn0197740	Dvir_GJ10460	Nup133	1.61159	0.000798466	yes	yes	no	no
contig_25499	XP_002054314	DNA polymerase	DNApol-epsilon	1.61149	0.0212815	yes	yes	no	no
contig_21355	FBgn0198318	Dvir_GJ11052	Gnf1	1.61066	0.000589875	yes	yes	yes	yes
contig_19274	XP_002051125	Dvir_GJ13938	Nup160	1.61055	5.03877e-05	yes	yes	no	no
contig_5825	XP_002052206	Dvir_GJ22963	CG2608	1.61051	4.46806e-06	yes	yes	no	no
contig_18739	XP_002057266	Dvir_GJ16443	G9a	1.60904	0.000973207	yes	yes	yes	no
contig_26567	XP_002058479	Dvir_GJ14298	Oga	1.60789	0.00117894	yes	yes	no	no
contig_24280	XP_002048197	Dvir_GJ11480	BG4	1.60742	0.000981959	yes	yes	no	no
contig_4645	XP_002072960	Dwil_GK13410	CG17514	1.60727	3.22754e-05	yes	yes	yes	no
contig_1965	XP_002046424	Glycylpeptide N-tetradecanoyltransferase	Nmt	1.60703	3.91464e-07	yes	yes	yes	yes
contig_19898	XP_002059363	Dvir_GJ17708	phr	1.60666	0.0017783	yes	yes	no	no
contig_1659	NM_001014626	gilgamesh	gilgamesh	1.60654	2.49863e-07	yes	yes	yes	no
contig_23166	XP_002057031	Dvir_GJ16572	shtd	1.60651	0.000278279	yes	yes	no	no
contig_25580	NW_002014451	NA		1.60647	0.00148311	NA	NA	NA	NA
contig_27355	XP_002053928	Dvir_GJ24153	CG5880	1.60638	0.0186782	yes	no	no	no
contig_24073	XP_002053442	Dvir_GJ23881	Tpc1	1.60605	0.000156159	yes	yes	no	no
contig_15748	XP_002054736	Dvir_GJ22643	CG31365	1.60604	0.00038915	yes	yes	yes	no
contig_10428	XP_002055876	Dvir\GJ10624		1.60557	0.000654848	NA	NA	NA	NA
contig_24856	FBgn0202895	Dvir_GJ15707	CG12184 , CG12179	1.60552	0.000586044	yes	no	no	no
contig_25498	XP_002049230	Dvir_GJ20866	FLASH	1.60548	0.000277929	yes	yes	no	no
contig_24567	XP_002047966	Dvir\GJ13717	Spt20	1.60539	0.000431445	yes	yes	no	no
contig_9960	XP_002057453	Dvir_GJ18138	Top3alpha	1.60536	0.000895727	yes	yes	no	no
contig_23103	XP_002046712	Dvir_GJ13033	Cad74A	1.60529	0.00130251	yes	no	no	no
contig_6417	XP_002051905	Dvir_GJ17256	CG15436 , CG5245	1.6051	0.0276863	yes	yes	no	no
contig_28614	ADV03889	Dmoj_GI11047	fz4	1.60492	0.00231021	yes	yes	no	no
contig_15	XP_002057673	Dvir_GJ18260	CG9302	1.60473	1.1644e-05	yes	yes	yes	no
contig_28066	XP_002056545	Dvir_GJ10168	CG10889	1.60462	0.000201786	yes	yes	no	no
contig_28288	NP_001097352	Dmel_CG34415	Dmel_CG34415	1.60423	0.00234503	yes	yes	no	no
contig_14280	XP_002046563	Dvir_GJ12415	CG12006	1.60352	0.000772028	yes	yes	yes	no
contig_19053	XP_002057221	Dvir_GJ16972	CG3071	1.60343	3.08522e-06	yes	yes	no	no
contig_25703	XP_002047079	Dvir_GJ13226	Claspin	1.60323	0.015009	yes	yes	yes	yes
contig_8066	FBgn0013086	Heat shock protein 83	Hsp83	1.60262	0.000122392	yes	yes	yes	yes
contig_13870	FBgn0197740	Dvir_GJ10460	Nup133	1.60235	0.000396069	yes	yes	no	no
contig_26786	XP_002053083	Dvir_GJ23685	KLHL18	1.6023	0.00134732	yes	no	no	no
contig_23980	XP_002059317	Dvir_GJ17949	CG4975	1.60205	0.00307916	yes	no	no	no
contig_14405	XP_002053329	Dvir_GJ23822	ana1	1.60194	6.97404e-07	yes	yes	no	no
contig_20852	XP_002054303	Dvir_GJ22876	wda	1.60189	0.00113599	yes	yes	no	no
contig_25268	FBgn0211658	Dvir_GJ24579	CG9427	1.6013	0.000524411	no	no	no	no
contig_19998	XP_002049524	Dvir_GJ21637	CG6197	1.6011	0.00236	yes	yes	yes	no
contig_10917	XP_002051751	Dvir_GJ17164	CG5861	1.60106	3.8319e-07	yes	yes	no	no
contig_14503	XP_002055471	Dvir_GJ18774	c11.1	1.60055	0.0326789	yes	yes	no	no
contig_12055	XP_002059512	Dvir_GJ14808	CG17829	1.59969	7.09494e-07	yes	yes	no	no
contig_2026	XP_002007172	Dmoj_GI12529	E(bx)	1.59951	6.75583e-07	yes	yes	yes	yes
contig_26297	ABN49425	Dmel_CG4532	Dmel_CG4532	1.59892	0.00199092	yes	yes	no	no
contig_14647	XP_002048154	Dvir_GJ13803	Ptp69D	1.59881	0.0197198	yes	yes	yes	no
contig_4785	FBgn0206566	Dvir_GJ19423	Yp2	1.5982	2.36387e-08	yes	yes	yes	yes
contig_13431	XP_002058374	Dvir_GJ14378	rumi	1.59714	9.27621e-06	yes	yes	no	no
contig_7660	XP_002047918	Protein maelstrom	mael	1.59685	2.13141e-06	yes	yes	no	no
contig_18592	FBgn0205119	Dvir_GJ17952	Pect	1.59672	7.59655e-05	yes	yes	yes	no
contig_24039	XP_002051698	Dvir_GJ16934	CG17260	1.59647	0.000936861	yes	yes	no	no
contig_10029	XP_002052444	Dvir_GJ21604	Etl1	1.59643	4.96876e-05	yes	yes	no	no
contig_16549	FBgn0197740	Dvir_GJ10460	Nup133	1.59634	0.00404016	yes	yes	no	no
contig_28296	XP_002049798	Dvir_GJ20548	CG11141	1.59563	0.00099711	yes	yes	no	no
contig_1787	XP_002055851	Dvir_GJ10544	Bub3	1.59533	3.60108e-07	yes	yes	yes	no
contig_28608	FBgn0210287	Dvir_GJ23185	CG4449	1.59523	0.000187396	yes	yes	yes	no
contig_25925	XP_002058481	Dvir_GJ14447	CG32939 , CG18542	1.59515	0.00026506	yes	yes	no	no
contig_14842	XP_002058203	Dvir_GJ15622	Ranbp21	1.59495	4.16836e-06	yes	yes	yes	no
contig_1654	XP_002056363	Dvir_GJ10270	CG9393	1.59484	1.4481e-07	yes	yes	no	no
contig_16559	XP_002054717	Dvir_GJ22652	CG1024	1.59429	1.66416e-05	yes	yes	no	no
contig_5503	XP_002057197	Dvir_GJ16963	CG9203	1.59417	0.000245222	yes	yes	no	no
contig_8467	XP_002046337	Dvir_GJ12561	CG11586	1.59401	1.15859e-05	yes	yes	yes	no
contig_9134	FBgn0204199	Dvir\GJ17022	tyf	1.59371	1.06629e-05	yes	yes	yes	no
contig_8328	BAG72106	DaCCT5		1.59367	2.39457e-07	NA	NA	NA	NA
contig_19716	XP_002051764	Dvir_GJ17171	Reps	1.59332	0.000419296	yes	yes	no	no
contig_18347	FBgn0086906	sallimus	sallimus	1.59327	0.00128845	no	no	no	no
contig_13627	XP_002057442	DNA topoisomerase 2	Top2	1.59307	5.98609e-07	yes	yes	yes	yes
contig_25183	XP_002056667	Dvir_GJ11065	Pbp95	1.59284	5.21866e-05	yes	yes	no	no
contig_28640	XP_002047305	Dvir_GJ13362	CG7386	1.59262	0.0375968	no	no	no	no
contig_13824	FBgn0208002	Dvir_GJ20866	FLASH	1.59235	6.16806e-05	yes	yes	no	no
contig_15067	FBgn0203449	Dvir_GJ16264	CG7384	1.59189	2.92302e-05	yes	yes	yes	no
contig_9906	XP_002050739	Dvir_GJ22324	Cdk4	1.59189	0.00802319	yes	yes	no	no
contig_615	XP_002057998	Dvir_GJ15841	Nat1	1.59151	1.94691e-07	yes	yes	yes	yes
contig_26685	XP_002008155	Dmoj_GI13338	membrin	1.59139	0.0282774	yes	yes	no	no
contig_22606	XP_002055903	Dvir_GJ10516	CG7837	1.59113	0.00718404	yes	yes	no	no
contig_24599	XP_002058203	Dvir_GJ15622	Ranbp21	1.59102	2.32222e-05	yes	yes	yes	no
contig_7904	XP_002051105	Dvir_GJ14045	Aats-arg	1.59083	1.6903e-06	yes	yes	no	no
contig_7611	XP_002056781	Dvir_GJ16703	CG32732	1.59034	0.000164917	yes	yes	no	no
contig_3011	XP_002004239	Dmoj_GI19815	CG8026	1.59031	2.78029e-07	yes	yes	yes	no
contig_23262	XP_002046997	Dvir_GJ13186	CG3434	1.59	0.0063956	yes	no	no	no
contig_26431	XP_001998565	Dmoj\GI24042	CG14352	1.58996	4.26937e-05	yes	yes	no	no
contig_19906	XP_002055965	Dvir_GJ10674	CG33213	1.58995	0.00142811	yes	yes	no	no
contig_6755	FBgn0206164	Dvir_GJ19018	CG42271	1.58987	0.00525526	yes	yes	no	no
contig_26210	XP_002050165	Dvir_GJ20345	grau	1.58965	0.000113082	yes	yes	yes	no
contig_26643	XP_002056463	Dvir_GJ10962	CG4203	1.58911	0.0156169	yes	yes	no	no
contig_15623	XP_002050839	Dvir_GJ22371	mi	1.5886	1.53451e-06	yes	yes	yes	no
contig_3404	XM_002057530	Dvir_GJ18197	CG13097	1.58859	0.00719391	yes	yes	yes	yes
contig_21914	FBgn0198076	Dvir_GJ10805	yellow-f2 , yellow-f	1.58817	4.63941e-07	no	no	no	no
contig_9209	XP_002051673	Dvir_GJ11058	CG9934	1.58796	5.12772e-06	yes	yes	no	no
contig_25648	FBgn0200024	Dvir_GJ12788	mRpS34	1.58787	0.0038245	yes	yes	no	no
contig_14795	FBgn0202568	Dvir_GJ15374	CG15047	1.58778	0.00767302	yes	yes	no	no
contig_20428	NW_002014420	NA		1.58737	7.36629e-06	NA	NA	NA	NA
contig_9066	NW_002014421	NA		1.58732	0.000212784	NA	NA	NA	NA
contig_17488	XP_002053281	Dvir_GJ23426	Ranbp9	1.58704	2.70482e-06	yes	yes	yes	no
contig_6170	XP_002046649	Dvir_GJ12996	smid	1.58696	3.83825e-06	yes	yes	yes	yes
contig_18431	XP_002059544	Dvir_GJ14769	wapl	1.58687	1.69647e-06	yes	yes	yes	no
contig_24819	XP_002050955	Dvir_GJ22433	CG15100	1.58613	0.000321614	yes	yes	no	no
contig_4377	FBgn0202869	Dvir_GJ15681	mnb	1.58609	0.000114805	yes	yes	no	no
contig_26887	XP_002051256	Dvir_GJ13256	cana , cmet	1.58578	4.63151e-05	yes	yes	yes	no
contig_13474	AAK84939	Mediator complex subunit 14	Mediator complex subunit 14	1.58538	0.0473491	yes	yes	no	no
contig_8326	XP_002052910	Dvir_GJ19583	Lam	1.58538	6.31579e-07	yes	yes	yes	yes
contig_11441	XP_002048312	Dvir_GJ11417	bip1	1.58528	2.03826e-07	yes	yes	no	no
contig_8255	XP_002046600	Dvir_GJ12395	mkg-p	1.58525	1.29054e-05	no	no	no	no
contig_5982	XP_002057626	Dvir_GJ18235	emb	1.58507	2.28017e-07	yes	yes	yes	no
contig_24153	FBgn0204506	Dvir_GJ17334	CG12050	1.58436	0.00538325	yes	yes	no	no
contig_5331	XP_002058304	Dvir_GJ16017	CG11077	1.58399	8.22335e-05	yes	yes	no	no
contig_26228	FBgn0203691	Dvir_GJ16507	CG18292	1.58395	8.55553e-05	yes	yes	no	no
contig_7877	XP_002053239	Dvir_GJ23454	Atac3	1.58347	8.02854e-06	yes	yes	no	no
contig_4363	XP_002055592	Dvir_GJ19444	CalpC	1.58347	5.17347e-07	yes	yes	no	no
contig_23928	XP_002053925	Dvir_GJ23075	CG5521	1.58284	0.000791197	yes	yes	no	no
contig_3151	XP_002054567	Dvir_GJ24528	DppIII	1.58273	1.19742e-07	yes	yes	yes	yes
contig_14824	FBgn0198151	Dvir_GJ10883	XNP	1.58213	0.00227008	yes	yes	yes	no
contig_15656	XP_002046974	Dvir_GJ13177	Girdin	1.58176	1.51069e-06	yes	yes	yes	no
contig_22287	XP_002052118	Dvir_GJ17380	Trn-SR	1.58151	0.000186007	yes	yes	no	no
contig_18410	XP_002059148	Dvir_GJ16189	CG15141	1.58138	0.0460372	yes	yes	yes	no
contig_15538	XP_002059088	Dvir_GJ15181	l(1)G0020	1.58131	0.000136588	yes	yes	no	no
contig_27244	XP_002057469	Dvir_GJ18148	Orc5	1.58116	5.32386e-05	yes	yes	no	no
contig_30419	FBgn0204336	Dvir_GJ17159	CG42266	1.58113	0.0241068	no	no	no	no
contig_25951	FBgn0207184	Dvir_GJ20043	CG8317	1.58088	0.00307479	no	no	no	no
contig_9170	XP_002059925	Dvir_GJ15112	tkv	1.5804	1.80688e-06	yes	yes	no	no
contig_26663	XP_002051901	Dvir_GJ24581	CG3436	1.58032	0.000451691	yes	yes	yes	no
contig_13996	XP_002049838	Dvir_GJ21808	CG9143	1.58031	8.53367e-06	yes	yes	no	no
contig_13193	XP_002054845	Dvir_GJ24667	CG9925	1.58023	4.34644e-07	yes	yes	yes	no
contig_24981	XP_002048430	Dvir_GJ11357	CG7372	1.57914	0.000196439	yes	yes	yes	no
contig_15314	XP_002053014	Dvir_GJ23645	ash2	1.57899	0.00175203	yes	yes	no	no
contig_7841	FBgn0209098	Dvir_GJ21984	CG30007	1.57897	5.38055e-06	yes	yes	no	no
contig_3251	XP_002059514	Dvir_GJ14809	spoon	1.57896	3.0492e-07	yes	yes	yes	yes
contig_21387	XP_002056464	Dvir_GJ10213	CG6654	1.57888	0.00192512	yes	yes	no	no
contig_21866	FBgn0205492	Dvir_GJ18333	DLP	1.57866	0.00228381	yes	yes	no	no
contig_24916	XP_002055017	Dvir_GJ19027	CG2662	1.5784	0.00287178	yes	yes	no	no
contig_13096	NW_002014431	NA		1.57834	1.72013e-06	NA	NA	NA	NA
contig_27992	XP_002055638	Dvir_GJ18675	CG13366	1.5783	0.00494308	yes	yes	yes	no
contig_29375	NW_002014440	NA		1.57825	0.0414327	NA	NA	NA	NA
contig_12010	XP_002050586	Dvir_GJ22233	Rif1	1.57774	0.00309956	yes	yes	yes	no
contig_19708	NW_002014420	NA		1.57735	0.000273903	NA	NA	NA	NA
contig_18152	XP_002051681	Dvir_GJ10983	Sfmbt	1.57653	0.000194356	yes	yes	yes	no
contig_4033	XP_002046500	Dvir_GJ12922	CG32165 , CG32164	1.57608	0.000113954	yes	yes	no	no
contig_22062	XP_002023737	Dper_GL19756	Cap	1.57573	0.0204009	yes	yes	yes	no
contig_24020	XP_002048518	Dvir_GJ14016	ptip	1.57467	0.000258599	yes	yes	no	no
contig_28121	FBgn0199697	Dvir_GJ12455	CG31898	1.57458	0.0422526	yes	yes	no	no
contig_12988	AAB58112	Dvir_GJ21740	tra2	1.57456	7.29368e-07	yes	yes	no	no
contig_2217	XP_002050458	Dvir_GJ22166	Mapmodulin	1.57427	1.13131e-07	yes	yes	yes	yes
contig_20352	XP_002046832	Dvir_GJ12271	armi	1.57401	2.48436e-06	yes	yes	no	no
contig_27854	FBgn0200297	Dvir_GJ13065	CG6511	1.57365	0.000594404	yes	yes	no	no
contig_29001	XP_002057035	Dvir_GJ16570	dah	1.57321	0.0116166	yes	yes	yes	no
contig_4985	XP_002009410	Dmoj_GI15249	Tim9a	1.57294	3.51668e-06	yes	yes	no	no
contig_22248	FBgn0205442	Dvir_GJ18281	Chd1	1.57273	5.84717e-05	yes	yes	yes	no
contig_23782	XP_002052241	Dvir_GJ22758	Rrp40	1.57107	3.50016e-05	yes	no	no	no
contig_10543	FBgn0205992	Dvir_GJ18846	Yp3	1.57099	1.50572e-06	yes	yes	yes	yes
contig_4791	XP_002049087	Dvir_GJ21395	CG11208	1.57066	1.51808e-07	yes	yes	yes	no
contig_29039	XP_002049232	Dvir_GJ21473	lat	1.57057	0.00776101	yes	yes	no	no
contig_27550	XP_002057825	Dvir_GJ17888	nesd	1.57034	0.000124983	yes	yes	no	no
contig_24972	XP_002052615	Dvir_GJ17646	Nup107	1.56949	0.00203668	yes	yes	no	no
contig_3768	XP_002056137	Dvir_GJ10774	Axn	1.56948	8.37965e-07	yes	yes	no	no
contig_24046	AAL13989	doughnut on 2	doughnut on 2	1.56925	0.0335145	yes	yes	no	no
contig_22679	XP_002050982	Dvir_GJ19897	CG12263	1.56912	0.00221202	yes	yes	no	no
contig_22077	XP_002047544	Dvir_GJ13501	Taf6	1.56842	6.87774e-06	yes	yes	no	no
contig_18844	XP_002058226	Dvir_GJ15609	CG14220	1.56829	0.00111666	yes	yes	no	no
contig_26250	FBgn0202294	Dvir\GJ15095		1.56819	0.0199392	NA	NA	NA	NA
contig_16992	XP_002058751	Dvir_GJ11149	Parp	1.56791	1.62276e-06	yes	yes	no	no
contig_7563	XP_002058801	Dvir_GJ18431	Myb	1.56745	7.06092e-07	yes	yes	yes	yes
contig_12451	NW_002014424	NA		1.56728	0.000175856	NA	NA	NA	NA
contig_22597	FBgn0200066	Dvir_GJ12831	tipE	1.56655	0.00147996	no	no	no	no
contig_3974	DQ378289	NA		1.56638	3.78709e-05	NA	NA	NA	NA
contig_27409	XP_002052284	Dvir_GJ17469	escl	1.56633	0.00117874	yes	yes	no	no
contig_21145	NW_002014419	NA		1.56625	0.000101654	NA	NA	NA	NA
contig_9992	XP_002047616	Dvir_GJ11831	Cdk12	1.5657	4.31507e-07	yes	yes	no	no
contig_26097	XP_002053034	Dvir_GJ23559	jumu	1.56552	9.80266e-05	yes	yes	yes	no
contig_4662	FBgn0211006	Dvir_GJ23913	CG14543	1.56543	5.68826e-06	yes	yes	yes	no
contig_26004	FBgn0203043	Dvir_GJ15856	CG8134	1.56529	0.00243009	yes	yes	no	no
contig_13103	XP_002056742	Dvir_GJ10049	CG6791	1.56527	5.05124e-05	yes	yes	no	no
contig_25429	XP_002057097	Dvir_GJ16535	Nup205	1.56474	0.00167409	yes	yes	no	no
contig_8457	XP_002048538	Dvir_GJ14026	CG42575	1.56456	6.01584e-06	yes	yes	yes	no
contig_22039	XP_002047018	Dvir_GJ12159	Dbp73D	1.5645	0.000208881	yes	yes	no	no
contig_24516	XP_002047364	Dvir_GJ13396	CG7839	1.56438	0.000199554	yes	yes	yes	yes
contig_15263	XP_002053442	Dvir_GJ23881	Tpc1	1.56373	0.000115257	yes	yes	no	no
contig_19010	XP_002059313	Dvir_GJ17993	l(2)dtl	1.56341	0.00156814	yes	yes	yes	no
contig_12420	XP_002046993	Dvir_GJ12176	Jarid2	1.56263	2.16171e-05	yes	yes	yes	no
contig_27775	XP_002051256	Dvir_GJ13256	cana , cmet	1.56204	0.0295756	yes	yes	yes	no
contig_19327	XP_002052418	Dvir_GJ17538	Bub1	1.56178	0.000576162	yes	yes	yes	no
contig_19069	XP_002057454	Dvir_GJ18094	CG10188	1.56174	4.24239e-05	yes	yes	no	no
contig_8826	NM_001144635	Dmel_CG5746	Dmel_CG5746	1.56154	3.1454e-07	yes	yes	yes	no
contig_23671	AY693426	NA		1.56141	4.50738e-05	NA	NA	NA	NA
contig_12689	XP_002051501	Dvir_GJ15986	ck	1.56129	0.000479294	yes	yes	no	no
contig_3216	XP_002059298	Dvir_GJ18081	CG8545	1.56115	1.68382e-05	yes	yes	yes	yes
contig_23713	XP_002051220	Dvir_GJ13480	zf30C	1.5608	0.00120789	yes	yes	no	no
contig_5444	XP_002047365	Dvir_GJ11970	JIL-1	1.56075	8.0543e-06	yes	yes	no	no
contig_7268	FBgn0203201	Dvir_GJ16016	CG11076	1.56046	0.0102306	yes	yes	yes	yes
contig_5364	FBgn0202807	Dvir_GJ15617	CG14229	1.56026	5.51063e-05	yes	yes	no	no
contig_10979	XP_002056063	Dvir_GJ10732	CG9791	1.55943	5.66861e-05	yes	yes	no	no
contig_23078	XP_002054306	Dvir_GJ24373	cdc16	1.55942	1.31954e-05	yes	yes	no	no
contig_7873	XP_002053397	Dvir_GJ23360	CG3353	1.55889	2.03658e-06	yes	yes	no	no
contig_9013	FBgn0208194	Dvir_GJ21060	CG8272	1.55794	3.74416e-05	yes	yes	no	no
contig_24043	XP_002059601	Dvir_GJ14857	CG8944	1.55793	0.000310895	yes	yes	yes	no
contig_15935	FBgn0203568	Dvir_GJ16384	CG4281	1.5575	0.000122078	yes	yes	yes	no
contig_158	XP_002006285	Dmoj_GI20957	pds5	1.55725	8.17664e-07	yes	yes	yes	no
contig_13350	XP_002059317	Dvir_GJ17949	CG4975	1.55703	3.3994e-05	yes	no	no	no
contig_25600	contig_25600	NA		1.55686	0.00102708	NA	NA	NA	NA
contig_23938	XP_002059369	Dvir_GJ18442	CG12391	1.55676	0.00472697	yes	yes	yes	yes
contig_1313	XP_002058386	T-complex protein 1, alpha subunit	T-cp1	1.55671	1.7106e-07	yes	yes	yes	yes
contig_9848	FBgn0208026	Dvir_GJ20890	CG7845	1.55632	6.97312e-06	yes	yes	no	no
contig_26971	XP_002054370	Dvir_GJ24409	CG18596	1.55623	0.00994657	yes	yes	no	no
contig_19262	NW_002014424	NA		1.55474	0.00505321	NA	NA	NA	NA
contig_29119	NW_002014448	NA		1.5547	0.00338542	NA	NA	NA	NA
contig_20052	XP_002059382	Dvir_GJ18460	CG8777	1.55459	0.0219807	yes	no	no	no
contig_6566	XP_002056490	Dvir_GJ10198	LpR2 , LpR1	1.5541	3.04487e-06	yes	yes	yes	yes
contig_27698	XP_002058005	Dvir_GJ15730	Ogg1	1.55391	0.00164724	yes	no	no	no
contig_26872	XP_002046686	Dvir_GJ12344	CG9951	1.55374	0.0238817	yes	yes	no	no
contig_29247	FBgn0199036	Dvir_GJ11782	CG14450	1.55343	0.00332181	yes	yes	no	no
contig_2444	NW_002014442	NA		1.55316	3.73913e-06	NA	NA	NA	NA
contig_2330	XP_002052670	Dvir_GJ17680	CG10336	1.5526	0.000293213	yes	yes	no	no
contig_15671	XP_002059878	Dvir_GJ15087	CG4282	1.55247	0.000296969	yes	yes	yes	no
contig_12718	XP_002016616	Dper\GL11677		1.55243	9.8701e-07	NA	NA	NA	NA
contig_15009	XP_002046396	Dvir_GJ12526	RhoGEF4	1.5524	0.000118632	yes	no	no	no
contig_25224	XP_002054440	Dvir_GJ22807	pr-set7	1.55235	5.78924e-05	yes	yes	yes	no
contig_6724	XP_002051278	Dvir_GJ15002	CG12567	1.5521	1.27496e-05	yes	yes	no	no
contig_18700	XP_002060169	Dvir_GJ18494	CG14286	1.5516	0.00080413	yes	yes	no	no
contig_20628	XP_002057566	Dvir_GJ18197	CG13097	1.5512	8.68249e-05	yes	yes	yes	yes
contig_23876	XP_002050398	Dvir\GJ22132	Nup50	1.5511	0.000849062	yes	yes	yes	yes
contig_19124	XP_002049917	Dvir_GJ21854	CG18004	1.55091	3.2769e-06	yes	yes	no	no
contig_26645	XP_002059905	Dvir_GJ15100	vlc	1.55083	0.000985494	yes	yes	yes	no
contig_2368	XP_002057750	Dvir_GJ17926	CG4747	1.55066	1.92382e-06	yes	yes	yes	yes
contig_28739	FBgn0203218	Dvir_GJ16033	mei-38	1.55035	0.00239172	yes	yes	yes	no
contig_11298	XP_002054646	Dvir_GJ24569	e(y)2b	1.55021	2.11165e-05	no	no	no	no
contig_1518	XP_002054302	Dvir_GJ24371	EloA	1.55018	2.92347e-07	yes	yes	yes	no
contig_17457	FBgn0209922	Dvir_GJ22818	l(3)07882	1.55005	0.000211709	yes	yes	no	no
contig_23757	XP_002007831	Dmoj\GI12159		1.54993	8.66947e-06	NA	NA	NA	NA
contig_14036	XP_002060150	Dvir_GJ18546	kat80	1.54983	6.13359e-05	yes	yes	no	no
contig_21149	XP_002059098	Dvir_GJ15389	Rbm13	1.54976	0.000142984	yes	yes	yes	yes
contig_11221	XP_002050108	Dvir_GJ20373	CG14478	1.54956	0.000120321	yes	yes	yes	yes
contig_11402	XP_002053899	Dvir_GJ24132	gb	1.54914	4.58461e-07	yes	yes	no	no
[truncated: 3,826 more rows]
