# Supplementary material for: Transcriptional Differences between Diapausing and Non-Diapausing D. montana Females Reared under the Same Photoperiod and Temperature
Source: PLoS One. 2016 Aug 29;11(8):e0161852. doi: 10.1371/journal.pone.0161852 (PMC5003386; doi:10.1371/journal.pone.0161852)
Supplement: S3 Table — (XLSX) [file pone.0161852.s004.xlsx]

## Sheet: Upregulated
Gene region ID	Species	Protein/TE info	BaseMean_D	BaseMean_ND	FC	pval	padj
AAC28743	Ceratitis capitata	pol-like protein, partial	310.532	52.8853	5.8718	5.04857e-17	1.18565e-14
AAO67562	Drosophila virilis	pol protein	18.2138	3.2075	5.67851	0.00174716	0.00767302
AAD14015	Drosophila melanogaster	pol polyprotein, partial	27.0432	7.1559	3.77915	0.00147126	0.00667761
AAL90081	Drosophila melanogaster	AT16518p, partial, RT_nLTR_like	92.5314	25.1393	3.68074	3.05198e-08	7.07184e-07
ACI62137	Drosophila melanogaster	polyprotein	22.3567	6.66557	3.35406	0.000711431	0.00367101
Q95SX7	Drosophila melanogaster	Probable RNA-directed DNA polymerase from transposon BS	55.5264	16.6161	3.34172	6.32772e-05	0.000490681
AAN71155	Drosophila melanogaster	Pao retrotransposon peptidase	75.8693	23.9549	3.16717	8.59831e-06	9.13808e-05
AAR86938	Drosophila melanogaster	reverse transcriptase; Uri endonuclease; Penelope protein	45.9919	16.2984	2.82187	0.000268566	0.00163969
X56645	Drosophila virilis	Ulysses retrotransposon	130.639	50.9463	2.56426	2.39585e-05	0.00021591
AAB66824	Drosophila virilis	Tel1, partial; pepsin, retropepsin-like	355.608	139.905	2.54178	1.69882e-05	0.000161089
AAC24972	Drosophila yakuba	reverse transcriptase, partial	112.791	45.7491	2.46543	0.00222322	0.00934871
CAA47913	Drosophila melanogaster	Transposase	97.7891	41.265	2.36979	0.000236547	0.00147232
AAK52058	Drosophila melanogaster	RNA-directed DNA polymerase	23.2073	9.86978	2.35135	0.00754877	0.0250633
AAR86939	Drosophila melanogaster	reverse transcriptase	307.866	134.302	2.29234	2.4371e-05	0.000219184
BAK26811	Culex quinquefasciatus	putative reverse transcriptase [Culex quinquefasciatus]	431.329	208.884	2.06492	0.00483879	0.0176174
AAY83339	Drosophila melanogaster	dlg1 allele HF321	115.782	58.1223	1.99205	0.00231703	0.00965867
AAN34652	Drosophila melanogaster	pol protein	92.01	46.3338	1.98581	0.0127204	0.0380911
CAA33738	Drosophila melanogaster	Gypsy protein	58.0971	29.9206	1.94171	0.0127381	0.0381323
AAA28600	Drosophila virilis	reverse transcriptase endonuclease	50.7419	26.6929	1.90095	0.0126192	0.0378528
ABI96220	Drosophila erecta	Ty3/Gypsy family of RNase HI in long-term repeat retroelements	192.102	101.888	1.88542	0.0030974	0.0122636

## Sheet: Downregulated
Gene region ID	species	Protein/TE info	BaseMean_D	BaseMean_ND	FC	pval	padj
ADA70437	Zaprionus africanus	envelope protein, partial; Gypsy protein	2.36078	16.2884	6.89958	0.000117758	0.000819752
AAX28841	Drosophila melanogaster	RNA-dependent DNA polymerase	14.7826	41.6643	2.81846	0.000656021	0.00343633
P12258	Drosophila melanogaster	Transposable element Hobo transposase	8.95534	21.2791	2.37613	0.011676	0.0355666
ACI62137	Drosophila melanogaster	polyprotein	78.3758	130.408	1.66388	0.0164151	0.0466113
