# Supplementary material for: Transcriptional Differences between Diapausing and Non-Diapausing D. montana Females Reared under the Same Photoperiod and Temperature
Source: PLoS One. 2016 Aug 29;11(8):e0161852. doi: 10.1371/journal.pone.0161852 (PMC5003386; doi:10.1371/journal.pone.0161852)
Supplement: S4 Table — (XLSX) [file pone.0161852.s005.xlsx]

## Sheet: Upregulated
Gene ID	Gene Name	Dmel ortholog	log2FC	padj	low_exp_ov	moderate_exp_ov	high_exp_ov	vhigh_exp_ov
XP_002050404	Dvir_GJ20223	Obp44a	2.59315	4.44248e-18	no	no	no	no
XP_002059872	Dvir_GJ15082	Obp49a	2.29359	0.000888747	no	no	no	no
FBgn0201713	Dvir_GJ14502	Obp83a	1.78242	0.000392378	no	no	no	no
XP_002055251	Dvir_GJ19268	Obp8a	1.5802	0.0821502	no	no	no	no
XP_002046918	Dvir_GJ13150	Obp69a	1.54807	0.0162128	no	no	no	no

## Sheet: Downregulated
Gene ID	Gene Name	Dmel ortholog	log2FC	padj	low_exp_ov	moderate_exp_ov	high_exp_ov	vhigh_exp_ov
XP_002058159	Dvir_GJ15932	Obp19c	1.14777	0.0151687	yes	yes	no	no
