# Supplementary material for: Transcriptional Differences between Diapausing and Non-Diapausing D. montana Females Reared under the Same Photoperiod and Temperature
Source: PLoS One. 2016 Aug 29;11(8):e0161852. doi: 10.1371/journal.pone.0161852 (PMC5003386; doi:10.1371/journal.pone.0161852)
Supplement: S5 Table — (XLSX) [file pone.0161852.s006.xlsx]

## Sheet: Upregulted
Gene ID	Gene Name	Dmel ortholog	log2FC	padj	low_exp_ov	moderate_exp_ov	high_exp_ov	vhigh_exp_ov
XP_002007696	Dmoj_GI12244	Hsp22	1.78859	4.71228e-07	yes	no	no	no
XP_002048207	Dvir_GJ13837	Hsp67Bc	1.57844	0.0010814	no	no	no	no
XP_002056192	Dvir_GJ10355	Hsc70-2	1.30029	0.00466039	no	no	no	no
XP_002048525	Dvir_GJ11309	Hsc70-1	1.25359	0.00304411	no	no	no	no

## Sheet: Downregulated
Gene ID	Gene Name	Dmel ortholog	log2FC	padj	low_exp_ov	moderate_exp_ov	high_exp_ov	vhigh_exp_ov
XP_002048199	Dvir_GJ11479	Hsp26	5.57679	7.81944e-36	yes	yes	yes	yes
XP_002048201	Dvir_GJ13834	Hsp23	3.38209	5.61379e-06	yes	no	no	no
XP_002048046	Dvir_GJ13748	Hsc70Cb	1.70883	4.22442e-08	yes	yes	yes	yes
FBgn0013086	Heat shock protein 83	Hsp83	1.60262	0.000122392	yes	yes	yes	yes
XP_002056904	Dvir_GJ16781	Hsc70-3	1.11232	0.000201923	yes	yes	yes	yes
XP_002051422	Dvir_GJ15562	Hsp60, Hsp60C	1.023	0.00761523	yes	yes	yes	yes
XP_002048525	Dvir_GJ11309	Hsc70-1	0.726228	0.0427628	no	no	no	no
XP_002058650	Dvir_GJ14538	Hsp68	0.70911	0.0223554	no	no	no	no
XP_002049577	Dvir_GJ20676	Hsf	0.652393	0.0446947	yes	yes	yes	no
